# Supplementary material for: Synthesis, crystal structure and Hirshfeld surface analysis of bis­(caffeinium) hexa­chlorido­platinum(IV) in comparison with some related compounds
Source: Acta Crystallogr E Crystallogr Commun. 2023 Jun 16;79(Pt 7):644–7. doi: 10.1107/S2056989023005157 (PMC10439422; doi:10.1107/S2056989023005157)
Supplement: Supplementary file 1 [file e-79-00644-sup1.cif]

##############################################################################
#                                                                            #
# This CIF contains the data in a paper accepted for publication in          #
# Acta Crystallographica Section E. It conforms to the requirements of       #
# Notes for Authors for Acta Crystallographica Section E, and has been       #
# peer reviewed under the auspices of the IUCr Commission on Journals.       #
#                                                                            #
# Full details of the Crystallographic Information File format               #
# are given in the paper "The Crystallographic Information File (CIF):       #
# a New Standard Archive File for Crystallography" by S. R. Hall, F. H.      #
# Allen and I. D. Brown [Acta Cryst. (1991), A47, 655-685].                  #
#                                                                            #
# The current version of the core CIF dictionary is obtainable from          #
# ftp://ftp.iucr.org/pub/cif_core.dic.                                       #
#                                                                            #
# Software is freely available for graphical display of the structure(s)     #
# in this CIF. For information consult the CIF software page                 #
# http://www.iucr.org/resources/cif/software.                                #
#                                                                            #
# This file may be used for bona fide research purposes within the           #
# scientific community so long as proper attribution is given to the journal # 
# article from which it was obtained.                                        #
#                                                                            #
##############################################################################
data_I
_audit_creation_method
;
Olex2 1.5
(compiled 2023.03.06 svn.rbb2c1857 for OlexSys, GUI svn.r6748)
;
_journal_date_recd_electronic     2023-04-14
_journal_date_accepted     2023-06-08
_journal_name_full     'Acta Crystallographica, Section E'
_journal_year     2023
_journal_volume     79
_journal_issue      7
_journal_page_first     0
_journal_page_last     0
_journal_paper_category     GM
_journal_paper_doi     10.1107/S2056989023005157
_journal_coeditor_code     ZV2027
_publ_contact_author_name     'Daria A. Zelenina'
_publ_contact_author_address
;
Frumkin Institute of Physical Chemistry and Electrochemistry Russian, Academy
of Sciences, 31 Leninsky Prospekt bldg 4, 119071 Moscow,
Russian Federation
Kyrgyz-Russian Slavic University, 6 Chuy Avenue, Bishkek,
Kyrgyzstan
;
_publ_contact_author_email     'den-taranee.92@mail.ru'
_publ_contact_author_fax     ?
_publ_contact_author_phone     ?
_publ_section_title
;
Synthesis, crystal structure and Hirshfeld surface analysis of bis(caffeinium)
hexachloridoplatinum(IV) in comparison with some related compounds
;
loop_
    _publ_author_name
    _publ_author_footnote
    _publ_author_address
    'Zagidullin, Karim A.' .
;
Frumkin Institute of Physical Chemistry and Electrochemistry Russian, Academy
of Sciences, 31 Leninsky Prospekt bldg 4, 119071 Moscow,
Russian Federation
;
    'Novikov, Anton P.' .
;
Frumkin Institute of Physical Chemistry and Electrochemistry Russian, Academy
of Sciences, 31 Leninsky Prospekt bldg 4, 119071 Moscow,
Russian Federation
Peoples' Friendship University of Russia (RUDN University), 6 Miklukho-Maklaya,
St, 117198, Moscow,
Russian Federation
;
    'Zelenina, Daria A.' .
;
Frumkin Institute of Physical Chemistry and Electrochemistry Russian, Academy
of Sciences, 31 Leninsky Prospekt bldg 4, 119071 Moscow,
Russian Federation
Kyrgyz-Russian Slavic University, 6 Chuy Avenue, Bishkek,
Kyrgyzstan
;
    'Grigoriev, Mikhail S.' .
;
Frumkin Institute of Physical Chemistry and Electrochemistry Russian, Academy
of Sciences, 31 Leninsky Prospekt bldg 4, 119071 Moscow,
Russian Federation
;
    'German, Konstantin E.' .
;
Frumkin Institute of Physical Chemistry and Electrochemistry Russian, Academy
of Sciences, 31 Leninsky Prospekt bldg 4, 119071 Moscow,
Russian Federation
;
_publ_section_synopsis
;
In the crystal, the cations and anions form a layered structure <i>via</i>
strong N---H...Cl, weak C---H...Cl and C---H...O hydrogen bonds and
\p-stacking interactions.
;
_chemical_name_systematic
;
Bis(1,3,7-trimethyl-2,6-dioxo-2,3,6,7-tetrahydro-1<i>H</i>-purin-9-ium)
hexachloridoplatinum(IV)
;
_chemical_name_common
;
Bis(caffeinium) hexachloridoplatinum(IV)
;
_chemical_formula_moiety     ' 2(C8 H11 N4 O2 +), Cl6 Pt 2-'
_chemical_formula_sum     'C16 H22 Cl6 N8 O4 Pt'
_chemical_formula_iupac     '(C8 H11 N4 O2)2 [Pt Cl6]'
_chemical_formula_weight     798.20
_chemical_melting_point     ?
_space_group_crystal_system     triclinic
_space_group_name_H-M_alt     'P -1'
_space_group_name_Hall     '-P 1'
loop_
    _space_group_symop_operation_xyz
    'x, y, z'
    '-x, -y, -z'
_cell_length_a     7.8800(2)
_cell_length_b     8.1542(2)
_cell_length_c     10.5374(3)
_cell_angle_alpha     95.784(2)
_cell_angle_beta     91.525(2)
_cell_angle_gamma     112.4720(10)
_cell_volume     620.92(3)
_cell_formula_units_Z     1
_cell_measurement_reflns_used     4212
_cell_measurement_theta_min     3.061
_cell_measurement_theta_max     29.804
_cell_measurement_temperature     296(2)
_exptl_crystal_description     plate
_exptl_crystal_colour     orange
_exptl_crystal_size_max     0.18
_exptl_crystal_size_mid     0.08
_exptl_crystal_size_min     0.02
_exptl_crystal_density_diffrn     2.135
_exptl_crystal_density_meas     ?
_exptl_crystal_density_method     ?
_exptl_crystal_F_000     386
_exptl_absorpt_coefficient_mu     6.338
_exptl_absorpt_correction_type     multi-scan
_exptl_absorpt_process_details
;
(SADABS; Krause <i>et al.</i>,  2015)
;
_exptl_absorpt_correction_T_min     0.7341
_exptl_absorpt_correction_T_max     1.0000
_diffrn_ambient_temperature     296(2)
_diffrn_source     ?
_diffrn_source_power     1.5
_diffrn_source_voltage     50.0
_diffrn_source_current     30.0
_diffrn_radiation_type     MoK\a
_diffrn_radiation_wavelength     0.71073
_diffrn_measurement_device_type
                              'Bruker Kappa APEXII area-detector diffractometer'
_diffrn_measurement_method     '\f and \w scans'
_diffrn_detector_area_resol_mean     ?
_diffrn_reflns_number     9764
_diffrn_reflns_av_R_equivalents     0.0346
_diffrn_reflns_av_unetI/netI     0.0384
_diffrn_reflns_theta_min     3.527
_diffrn_reflns_theta_max     29.999
_diffrn_reflns_theta_full     25.242
_diffrn_measured_fraction_theta_max     0.998
_diffrn_measured_fraction_theta_full     0.996
_diffrn_reflns_limit_h_min     -11
_diffrn_reflns_limit_h_max     11
_diffrn_reflns_limit_k_min     -11
_diffrn_reflns_limit_k_max     11
_diffrn_reflns_limit_l_min     -14
_diffrn_reflns_limit_l_max     14
_refine_special_details     ?
_reflns_number_total     3616
_reflns_number_gt     3573
_reflns_threshold_expression     'I > 2\s(I)'
_refine_ls_structure_factor_coef     Fsqd
_refine_ls_matrix_type     full
_refine_ls_R_factor_all     0.0229
_refine_ls_R_factor_gt     0.0220
_refine_ls_wR_factor_gt     0.0412
_refine_ls_wR_factor_ref     0.0414
_refine_ls_goodness_of_fit_ref     1.036
_refine_ls_restrained_S_all     1.036
_refine_ls_number_reflns     3616
_refine_ls_number_parameters     173
_refine_ls_number_restraints     1
_refine_ls_hydrogen_treatment     mixed
_refine_ls_weighting_scheme     calc
_refine_ls_weighting_details
                      'w=1/[\s^2^(Fo^2^)+(0.0171P)^2^] where P=(Fo^2^+2Fc^2^)/3'
_atom_sites_solution_hydrogens     mixed
_atom_sites_solution_primary     dual
_atom_sites_solution_secondary     ?
_refine_ls_shift/su_max     0.000
_refine_ls_shift/su_mean     0.000
_refine_diff_density_max     0.449
_refine_diff_density_min     -0.886
_refine_ls_extinction_method     none
_refine_ls_extinction_coef     .
loop_
    _atom_type_symbol
    _atom_type_description
    _atom_type_scat_dispersion_real
    _atom_type_scat_dispersion_imag
    _atom_type_scat_source
    'C' 'C' 0.0033 0.0016
                         'International Tables Vol C Tables 4.2.6.8 and 6.1.1.4'
    'H' 'H' 0.0000 0.0000
                         'International Tables Vol C Tables 4.2.6.8 and 6.1.1.4'
    'Cl' 'Cl' 0.1484 0.1585
                         'International Tables Vol C Tables 4.2.6.8 and 6.1.1.4'
    'N' 'N' 0.0061 0.0033
                         'International Tables Vol C Tables 4.2.6.8 and 6.1.1.4'
    'O' 'O' 0.0106 0.0060
                         'International Tables Vol C Tables 4.2.6.8 and 6.1.1.4'
    'Pt' 'Pt' -1.7033 8.3905
                         'International Tables Vol C Tables 4.2.6.8 and 6.1.1.4'
_computing_data_collection
;
APEX3 (Bruker, 2018)
;
_computing_cell_refinement
;
SAINT v7.68A (Bruker, 2013)
;
_computing_data_reduction
;
SAINT v7.68A (Bruker, 2013)
;
_computing_structure_solution
;
<i>SHELXT2018/2</i> (Sheldrick, 2015a)
;
_computing_structure_refinement
;
<i>SHELXL2018/3</i> (Sheldrick, 2015b)
;
_computing_molecular_graphics
;
Olex2 1.5 (Dolomanov <i>et al.</i>,  2009)
;
_computing_publication_material
;
Olex2 1.5 (Dolomanov <i>et al.</i>,  2009)
;
loop_
    _atom_site_type_symbol
    _atom_site_label
    _atom_site_fract_x
    _atom_site_fract_y
    _atom_site_fract_z
    _atom_site_U_iso_or_equiv
    _atom_site_adp_type
    _atom_site_calc_flag
    _atom_site_occupancy
    _atom_site_disorder_assembly
    _atom_site_disorder_group
    Pt Pt1 0.000000 0.000000 0.000000 0.02050(4) Uani d 1 . .
    Cl Cl1 -0.04784(10) 0.01026(9) 0.21599(5) 0.03560(15) Uani d 1 . .
    Cl Cl2 0.30304(9) 0.03978(10) 0.04685(6) 0.03557(14) Uani d 1 . .
    Cl Cl3 0.08989(10) 0.30803(8) 0.01376(6) 0.03532(14) Uani d 1 . .
    O O1 0.5394(3) 0.1187(3) 0.3683(2) 0.0474(5) Uani d 1 . .
    O O2 0.1510(3) 0.4010(3) 0.4685(2) 0.0517(6) Uani d 1 . .
    N N1 0.5642(3) 0.6187(3) 0.1713(2) 0.0340(5) Uani d 1 . .
    H H1 0.656(3) 0.646(4) 0.126(3) 0.053(10) Uiso d 1 . .
    N N2 0.3378(3) 0.6487(3) 0.2696(2) 0.0317(5) Uani d 1 . .
    N N3 0.5758(3) 0.3628(3) 0.2700(2) 0.0296(5) Uani d 1 . .
    N N4 0.3502(3) 0.2641(3) 0.42037(19) 0.0289(5) Uani d 1 . .
    C C1 0.3648(4) 0.5055(3) 0.3126(2) 0.0271(5) Uani d 1 . .
    C C2 0.5073(4) 0.4880(3) 0.2510(2) 0.0269(5) Uani d 1 . .
    C C3 0.4589(4) 0.7135(4) 0.1859(3) 0.0378(7) Uani d 1 . .
    H H3 0.475(4) 0.812(4) 0.150(3) 0.046(9) Uiso d 1 . .
    C C4 0.1984(5) 0.7171(4) 0.3115(3) 0.0485(8) Uani d 1 . .
    H H4A 0.127241 0.645910 0.373253 0.058 Uiso calc 0.38(4) . .
    H H4B 0.258237 0.838989 0.349513 0.058 Uiso calc 0.38(4) . .
    H H4C 0.118735 0.711220 0.239191 0.058 Uiso calc 0.38(4) . .
    H H4D 0.208901 0.818169 0.268052 0.058 Uiso calc 0.62(4) . .
    H H4E 0.077905 0.625090 0.291792 0.058 Uiso calc 0.62(4) . .
    H H4F 0.217407 0.752859 0.402113 0.058 Uiso calc 0.62(4) . .
    C C5 0.7299(4) 0.3460(4) 0.2023(3) 0.0461(8) Uani d 1 . .
    H H5A 0.817041 0.334293 0.262454 0.097(9) Uiso calc 1 . .
    H H5B 0.788825 0.450488 0.160388 0.097(9) Uiso calc 1 . .
    H H5C 0.684455 0.242150 0.139850 0.097(9) Uiso calc 1 . .
    C C6 0.2746(4) 0.3915(3) 0.4059(2) 0.0306(5) Uani d 1 . .
    C C7 0.2650(4) 0.1360(4) 0.5105(3) 0.0387(7) Uani d 1 . .
    H H7A 0.226895 0.194389 0.581227 0.051(5) Uiso calc 1 . .
    H H7B 0.352395 0.090814 0.541266 0.051(5) Uiso calc 1 . .
    H H7C 0.159753 0.038818 0.468151 0.051(5) Uiso calc 1 . .
    C C8 0.4901(4) 0.2398(4) 0.3536(2) 0.0312(6) Uani d 1 . .
loop_
    _atom_site_aniso_label
    _atom_site_aniso_U_11
    _atom_site_aniso_U_22
    _atom_site_aniso_U_33
    _atom_site_aniso_U_12
    _atom_site_aniso_U_13
    _atom_site_aniso_U_23
    Pt1 0.02068(7) 0.02260(7) 0.01919(6) 0.00823(5) 0.00384(4) 0.00678(4)
    Cl1 0.0415(4) 0.0448(4) 0.0214(3) 0.0164(3) 0.0078(2) 0.0081(2)
    Cl2 0.0232(3) 0.0458(4) 0.0396(3) 0.0136(3) 0.0015(2) 0.0125(3)
    Cl3 0.0420(4) 0.0236(3) 0.0410(3) 0.0114(3) 0.0123(3) 0.0088(2)
    O1 0.0488(13) 0.0419(12) 0.0622(14) 0.0242(11) 0.0122(10) 0.0258(10)
    O2 0.0584(15) 0.0519(14) 0.0569(13) 0.0294(12) 0.0344(11) 0.0201(11)
    N1 0.0342(13) 0.0317(12) 0.0351(12) 0.0088(10) 0.0109(10) 0.0131(9)
    N2 0.0337(12) 0.0253(11) 0.0357(11) 0.0106(10) 0.0019(9) 0.0054(9)
    N3 0.0285(12) 0.0289(11) 0.0327(11) 0.0110(9) 0.0066(9) 0.0085(8)
    N4 0.0331(12) 0.0278(11) 0.0258(10) 0.0103(9) 0.0052(8) 0.0090(8)
    C1 0.0280(13) 0.0218(12) 0.0303(12) 0.0079(10) 0.0015(10) 0.0040(9)
    C2 0.0288(13) 0.0236(12) 0.0251(11) 0.0062(10) 0.0009(9) 0.0049(9)
    C3 0.0453(18) 0.0281(14) 0.0393(15) 0.0110(13) 0.0048(12) 0.0129(11)
    C4 0.0430(18) 0.0396(18) 0.071(2) 0.0243(15) 0.0078(16) 0.0092(15)
    C5 0.0368(17) 0.0457(18) 0.062(2) 0.0201(14) 0.0206(14) 0.0134(15)
    C6 0.0328(14) 0.0288(13) 0.0283(12) 0.0097(11) 0.0043(10) 0.0033(10)
    C7 0.0433(17) 0.0378(16) 0.0320(13) 0.0087(13) 0.0098(12) 0.0172(11)
    C8 0.0290(14) 0.0296(14) 0.0329(13) 0.0081(11) 0.0001(10) 0.0082(10)
_geom_special_details
;
 All esds (except the esd in the dihedral angle between two l.s. planes)
 are estimated using the full covariance matrix.  The cell esds are taken
 into account individually in the estimation of esds in distances, angles
 and torsion angles; correlations between esds in cell parameters are only
 used when they are defined by crystal symmetry.  An approximate (isotropic)
 treatment of cell esds is used for estimating esds involving l.s. planes.
;
loop_
    _geom_bond_atom_site_label_1
    _geom_bond_atom_site_label_2
    _geom_bond_site_symmetry_2
    _geom_bond_distance
    _geom_bond_publ_flag
    Pt1 Cl1 2 2.3153(6) ?
    Pt1 Cl1 . 2.3153(6) y
    Pt1 Cl2 2 2.3161(6) ?
    Pt1 Cl2 . 2.3161(6) y
    Pt1 Cl3 . 2.3222(6) y
    Pt1 Cl3 2 2.3222(6) ?
    O1 C8 . 1.213(3) ?
    O2 C6 . 1.213(3) ?
    N1 H1 . 0.846(18) ?
    N1 C2 . 1.370(3) ?
    N1 C3 . 1.335(4) ?
    N2 C1 . 1.380(3) ?
    N2 C3 . 1.312(4) ?
    N2 C4 . 1.469(4) ?
    N3 C2 . 1.354(3) ?
    N3 C5 . 1.468(3) ?
    N3 C8 . 1.389(3) ?
    N4 C6 . 1.399(3) ?
    N4 C7 . 1.464(3) ?
    N4 C8 . 1.389(3) ?
    C1 C2 . 1.358(4) ?
    C1 C6 . 1.433(3) ?
    C3 H3 . 0.89(3) ?
    C4 H4A . 0.9600 ?
    C4 H4B . 0.9600 ?
    C4 H4C . 0.9600 ?
    C4 H4D . 0.9600 ?
    C4 H4E . 0.9600 ?
    C4 H4F . 0.9600 ?
    C5 H5A . 0.9600 ?
    C5 H5B . 0.9600 ?
    C5 H5C . 0.9600 ?
    C7 H7A . 0.9600 ?
    C7 H7B . 0.9600 ?
    C7 H7C . 0.9600 ?
loop_
    _geom_angle_atom_site_label_1
    _geom_angle_atom_site_label_2
    _geom_angle_atom_site_label_3
    _geom_angle_site_symmetry_1
    _geom_angle_site_symmetry_3
    _geom_angle
    _geom_angle_publ_flag
    Cl1 Pt1 Cl1 2 . 180.0 ?
    Cl1 Pt1 Cl2 . . 89.97(2) y
    Cl1 Pt1 Cl2 . 2 90.03(2) ?
    Cl1 Pt1 Cl2 2 . 90.03(2) y
    Cl1 Pt1 Cl2 2 2 89.97(2) ?
    Cl1 Pt1 Cl3 . 2 89.93(2) ?
    Cl1 Pt1 Cl3 . . 90.07(2) y
    Cl1 Pt1 Cl3 2 . 89.93(2) y
    Cl1 Pt1 Cl3 2 2 90.07(2) ?
    Cl2 Pt1 Cl2 . 2 180.0 ?
    Cl2 Pt1 Cl3 2 . 90.52(3) ?
    Cl2 Pt1 Cl3 . . 89.48(3) ?
    Cl2 Pt1 Cl3 2 2 89.48(3) y
    Cl2 Pt1 Cl3 . 2 90.52(3) y
    Cl3 Pt1 Cl3 2 . 180.0 ?
    C2 N1 H1 . . 128(2) ?
    C3 N1 H1 . . 124(2) ?
    C3 N1 C2 . . 107.7(2) ?
    C1 N2 C4 . . 125.7(2) ?
    C3 N2 C1 . . 108.2(2) ?
    C3 N2 C4 . . 126.1(2) ?
    C2 N3 C5 . . 123.2(2) ?
    C2 N3 C8 . . 117.9(2) ?
    C8 N3 C5 . . 118.8(2) ?
    C6 N4 C7 . . 116.2(2) ?
    C8 N4 C6 . . 127.2(2) ?
    C8 N4 C7 . . 116.5(2) ?
    N2 C1 C6 . . 131.1(2) ?
    C2 C1 N2 . . 106.9(2) ?
    C2 C1 C6 . . 122.0(2) ?
    N3 C2 N1 . . 128.6(2) ?
    N3 C2 C1 . . 124.1(2) ?
    C1 C2 N1 . . 107.3(2) ?
    N1 C3 H3 . . 125(2) ?
    N2 C3 N1 . . 109.9(2) ?
    N2 C3 H3 . . 125(2) ?
    N2 C4 H4A . . 109.5 ?
    N2 C4 H4B . . 109.5 ?
    N2 C4 H4C . . 109.5 ?
    H4A C4 H4B . . 109.5 ?
    H4A C4 H4C . . 109.5 ?
    H4B C4 H4C . . 109.5 ?
    H4D C4 H4E . . 109.5 ?
    H4D C4 H4F . . 109.5 ?
    H4E C4 H4F . . 109.5 ?
    N3 C5 H5A . . 109.5 ?
    N3 C5 H5B . . 109.5 ?
    N3 C5 H5C . . 109.5 ?
    H5A C5 H5B . . 109.5 ?
    H5A C5 H5C . . 109.5 ?
    H5B C5 H5C . . 109.5 ?
    O2 C6 N4 . . 122.2(2) ?
    O2 C6 C1 . . 126.5(3) ?
    N4 C6 C1 . . 111.2(2) ?
    N4 C7 H7A . . 109.5 ?
    N4 C7 H7B . . 109.5 ?
    N4 C7 H7C . . 109.5 ?
    H7A C7 H7B . . 109.5 ?
    H7A C7 H7C . . 109.5 ?
    H7B C7 H7C . . 109.5 ?
    O1 C8 N3 . . 120.5(3) ?
    O1 C8 N4 . . 122.1(2) ?
    N4 C8 N3 . . 117.3(2) ?
loop_
    _geom_torsion_atom_site_label_1
    _geom_torsion_atom_site_label_2
    _geom_torsion_atom_site_label_3
    _geom_torsion_atom_site_label_4
    _geom_torsion_site_symmetry_1
    _geom_torsion_site_symmetry_2
    _geom_torsion_site_symmetry_3
    _geom_torsion_site_symmetry_4
    _geom_torsion
    _geom_torsion_publ_flag
    N2 C1 C2 N1 . . . . -0.4(3) ?
    N2 C1 C2 N3 . . . . 179.0(2) ?
    N2 C1 C6 O2 . . . . -0.4(5) ?
    N2 C1 C6 N4 . . . . -179.0(2) ?
    C1 N2 C3 N1 . . . . 0.3(3) ?
    C2 N1 C3 N2 . . . . -0.6(3) ?
    C2 N3 C8 O1 . . . . 175.7(2) ?
    C2 N3 C8 N4 . . . . -5.5(3) ?
    C2 C1 C6 O2 . . . . 177.4(3) ?
    C2 C1 C6 N4 . . . . -1.2(3) ?
    C3 N1 C2 N3 . . . . -178.7(3) ?
    C3 N1 C2 C1 . . . . 0.6(3) ?
    C3 N2 C1 C2 . . . . 0.0(3) ?
    C3 N2 C1 C6 . . . . 178.1(3) ?
    C4 N2 C1 C2 . . . . -179.4(3) ?
    C4 N2 C1 C6 . . . . -1.4(4) ?
    C4 N2 C3 N1 . . . . 179.8(3) ?
    C5 N3 C2 N1 . . . . -0.8(4) ?
    C5 N3 C2 C1 . . . . 179.9(3) ?
    C5 N3 C8 O1 . . . . -1.5(4) ?
    C5 N3 C8 N4 . . . . 177.2(2) ?
    C6 N4 C8 O1 . . . . -175.8(3) ?
    C6 N4 C8 N3 . . . . 5.4(4) ?
    C6 C1 C2 N1 . . . . -178.6(2) ?
    C6 C1 C2 N3 . . . . 0.7(4) ?
    C7 N4 C6 O2 . . . . 3.3(4) ?
    C7 N4 C6 C1 . . . . -178.1(2) ?
    C7 N4 C8 O1 . . . . 0.3(4) ?
    C7 N4 C8 N3 . . . . -178.4(2) ?
    C8 N3 C2 N1 . . . . -178.0(3) ?
    C8 N3 C2 C1 . . . . 2.8(4) ?
    C8 N4 C6 O2 . . . . 179.4(3) ?
    C8 N4 C6 C1 . . . . -2.0(4) ?
loop_
    _geom_hbond_atom_site_label_D
    _geom_hbond_atom_site_label_H
    _geom_hbond_atom_site_label_A
    _geom_hbond_site_symmetry_A
    _geom_hbond_distance_DH
    _geom_hbond_distance_HA
    _geom_hbond_distance_DA
    _geom_hbond_angle_DHA
    _geom_hbond_publ_flag
    N1 H1 Cl3 2_665 0.846(18) 2.454(19) 3.296(2) 174(3) yes
    C3 H3 Cl2 2_665 0.89(3) 2.81(3) 3.455(3) 131(3) yes
    C5 H5C Cl2 . 0.96 2.91 3.563(3) 126.6 yes
    C7 H7B O1 2_656 0.96 2.44 3.346(4) 157.4 yes
_shelx_space_group_comment
;
The symmetry employed for this shelxl refinement is uniquely defined
by the following loop, which should always be used as a source of
symmetry information in preference to the above space-group names.
They are only intended as comments.
;
_shelx_estimated_absorpt_T_min     0.395
_shelx_estimated_absorpt_T_max     0.884
_shelx_hkl_file
;
  -1   0   0 -4.7121  1.2937   1
  -1   0   0 -5.2096  1.0165   1
   1   0   0 -2.4285  1.5374   3
   1   0   0 -4.3503  1.1107   1
   1   0   0 -6.0195  1.2892   1
   1   0   0 0.95994 5.41744   6
   1   0   0 -4.2862  4.5439   5
  -2   0   0 3315.50   54.90   1
  -2   0   0 3288.14   55.92   1
  -2   0   0 3343.41   56.06   1
   2   0   0 3311.73   92.24   5
   2   0   0 3345.53   54.79   1
   2   0   0 3234.84   56.34   3
   2   0   0 3207.89  101.84   6
  -3   0   0 2982.89   51.32   1
  -3   0   0 2936.27   52.62   1
  -3   0   0 2918.91   52.60   1
   3   0   0 2918.63   50.26   1
   3   0   0 2916.67   52.67   3
   3   0   0 2758.86  107.00   6
   3   0   0 2842.95   94.07   5
  -4   0   0 1942.27   38.62   1
   4   0   0 1945.33   39.74   3
   4   0   0 1949.15   36.47   1
   4   0   0 1864.45   96.92   6
  -5   0   0 107.284   9.805   1
   5   0   0 117.708  36.491   6
   5   0   0 111.132   7.851   1
  -6   0   0 759.468  24.604   1
   6   0   0 808.150  93.481   6
  -7   0   0 478.640  20.946   1
   7   0   0 513.955  84.051   6
  -8   0   0 112.924  14.262   1
   8   0   0 150.369  57.197   6
  -9   0   0 172.693  17.599   1
   9   0   0 211.335  69.559   6
 -10   0   0 208.952  20.615   1
  10   0   0 185.197  76.223   6
  10  -1   0 186.201  74.043   6
 -10   1   0 180.666  18.283   1
   9  -1   0 98.5650 53.9482   6
  -9   1   0 117.072  14.307   1
   8  -1   0 61.6522 47.2229   6
  -8   1   0 119.704  13.425   1
   7  -1   0 484.345  80.421   6
  -7   1   0 538.496  20.852   1
   6  -1   0 884.815  81.659   6
   6  -1   0 843.486  69.845   5
  -6   1   0 792.295  23.616   1
   5  -1   0 534.131  61.484   5
   5  -1   0 503.698  67.389   6
   5  -1   0 521.335  12.838   1
  -5   1   0 553.523  16.898   1
  -5   1   0 563.649  18.194   1
   4  -1   0 6031.39  102.97   3
   4  -1   0 5701.62  189.81   6
   4  -1   0 5967.44  181.63   5
  -4   1   0 5899.84   98.99   1
  -4   1   0 5976.14   98.11   1
   3  -1   0 6080.20  103.85   3
   3  -1   0 6146.47  179.83   6
   3  -1   0 6121.47  174.44   5
   3  -1   0 6034.07   97.36   1
  -3   1   0 6364.82   99.48   1
  -3   1   0 6221.81  100.07   1
   2  -1   0 4767.70   73.56   1
   2  -1   0 4657.16   73.55   1
   2  -1   0 4597.10   78.40   3
   2  -1   0 4741.90  133.35   5
   2  -1   0 4583.19  131.45   6
  -2   1   0 4749.49   74.34   1
  -2   1   0 4630.06   75.52   2
  -2   1   0 4670.17   74.60   1
   0  -1   0 -5.9268  1.1138   1
   0  -1   0 -6.3831  1.4549   1
   0   1   0 -4.4541  0.5755   3
   0   1   0 -3.6695  1.4172   1
   0   1   0 -3.7275  1.1122   1
  -1  -1   0 3628.02   60.12   1
   1   1   0 3692.30   61.05   1
   1   1   0 3527.84   58.30   3
   1   1   0 3659.39   94.86   6
  -2  -1   0 1012.94   21.46   1
   2   1   0 1033.00   22.03   1
   2   1   0 954.449  19.807   3
   2   1   0 976.336  51.156   6
  -3  -1   0 2990.17   53.76   1
   3   1   0 2828.55  110.03   6
   3   1   0 2871.26   51.95   3
   3   1   0 2986.56   53.44   1
  -4  -1   0 1134.79   27.78   1
   4   1   0 1154.73   26.52   1
   4   1   0 1160.25   76.87   6
  -5  -1   0 764.531  23.629   1
   5   1   0 672.474  78.924   6
   5   1   0 747.062  21.024   1
  -6  -1   0 971.703  30.079   1
   6   1   0 1154.40   95.42   6
  -7  -1   0 805.650  29.187   1
   7   1   0 902.834 110.432   6
  -8  -1   0 139.323  16.148   1
   8   1   0 129.159  55.366   6
  -9  -1   0 180.513  19.471   1
   9   1   0 107.429  60.030   6
  10  -2   0 206.466  74.735   6
 -10   2   0 245.671  19.223   1
   9  -2   0 133.512  57.819   6
  -9   2   0 84.9662 12.1397   1
   8  -2   0 397.856  76.095   6
  -8   2   0 346.159  17.681   1
   7  -2   0 1267.95  102.08   6
   7  -2   0 1026.04   86.28   5
  -7   2   0 1126.97   28.90   1
   6  -2   0 1315.57   90.03   5
   6  -2   0 1333.66   96.17   6
  -6   2   0 1286.90   29.61   1
   5  -2   0 914.789  70.757   5
   5  -2   0 857.452  71.167   6
  -5   2   0 832.906  19.998   1
  -5   2   0 806.096  20.257   1
   4  -2   0 3138.99  126.86   6
   4  -2   0 3117.83   60.79   3
   4  -2   0 3300.43  128.24   5
  -4   2   0 3269.44   55.21   1
  -4   2   0 3179.74   54.66   1
  -4   2   0 3275.37   55.88   2
   3  -2   0 1709.39   78.69   6
   3  -2   0 1738.11   35.86   3
   3  -2   0 1768.38   82.39   5
  -3   2   0 1785.00   31.02   1
  -3   2   0 1794.12   31.45   2
  -3   2   0 1786.52   30.72   1
   2  -2   0 496.643  39.977   5
   2  -2   0 537.896  36.321   6
   2  -2   0 483.020  14.407   3
  -2   2   0 536.729  11.371   2
  -2   2   0 537.015  11.120   1
  -2   2   0 528.180  11.436   1
   1  -2   0 4512.52   72.78   1
   1  -2   0 4544.86  121.57   5
   1  -2   0 4552.39  108.59   6
   1  -2   0 4459.90   74.01   3
  -1   2   0 4438.75   74.16   1
  -1   2   0 4623.43   73.37   1
  -1   2   0 4625.84  111.85   6
   0  -2   0 2992.85   49.84   1
   0   2   0 2879.87   51.31   1
  -1  -2   0 1985.76   37.12   1
   1   2   0 2036.93   64.01   6
  -2  -2   0 3791.17   67.13   1
   2   2   0 3821.16   68.31   1
   2   2   0 3826.43  119.16   6
  -3  -2   0 5116.79   89.82   1
   3   2   0 5212.60   90.25   1
   3   2   0 4981.15  162.65   6
  -4  -2   0 1250.96   31.67   1
   4   2   0 1371.20   85.54   6
   4   2   0 1270.35   31.01   1
  -5  -2   0 872.314  27.779   1
   5   2   0 872.003  25.382   1
   5   2   0 941.401  80.705   6
  -6  -2   0 763.781  27.427   1
   6   2   0 776.366  94.539   6
  -7  -2   0 433.426  23.123   1
   7   2   0 373.657  75.207   6
  -8  -2   0 106.832  15.849   1
   8   2   0 119.682  57.865   6
  -9  -2   0 142.542  19.297   1
   9   2   0 87.7445 58.7169   6
  11  -3   0 216.931  84.521   6
 -11   3   0 191.906  17.352   1
  10  -3   0 354.402  89.274   6
 -10   3   0 285.740  17.943   1
   9  -3   0 167.448  55.793   5
   9  -3   0 182.564  64.568   6
  -9   3   0 194.849  14.553   1
   8  -3   0 236.823  57.039   5
   8  -3   0 204.802  59.712   6
  -8   3   0 265.003  14.439   1
   7  -3   0 970.952  85.939   5
   7  -3   0 1195.99   99.79   6
  -7   3   0 980.536  25.347   1
   6  -3   0 184.919  45.189   5
   6  -3   0 160.982  44.254   6
  -6   3   0 152.476   9.948   1
  -6   3   0 184.205  10.981   1
   5  -3   0 384.939  55.430   6
   5  -3   0 459.201  62.409   5
  -5   3   0 428.127  13.164   2
  -5   3   0 418.602  12.783   1
  -5   3   0 426.442  13.144   1
   4  -3   0 652.732  54.741   6
   4  -3   0 758.982  62.026   5
  -4   3   0 772.928  17.121   2
  -4   3   0 735.046  16.904   1
  -4   3   0 772.324  16.668   1
   3  -3   0 1775.71   78.24   6
   3  -3   0 1753.37   36.01   3
   3  -3   0 1786.24   86.18   5
  -3   3   0 1775.91   31.93   1
  -3   3   0 1728.46   32.04   2
  -3   3   0 1725.07   31.45   1
   2  -3   0 2069.68   36.25   2
   2  -3   0 2059.20   73.85   6
   2  -3   0 2123.58   86.98   5
  -2   3   0 2086.95   38.07   1
  -2   3   0 2122.20   37.28   1
   1  -3   0 7298.35  118.52   1
  -1   3   0 7245.10  120.97   1
  -1   3   0 7581.62  167.61   6
   0  -3   0 9247.17  148.01   1
   0   3   0 9066.07  150.49   1
  -1  -3   0 2596.43   47.96   1
   1   3   0 2526.84   49.98   1
   1   3   0 2505.79   78.58   6
  -2  -3   0 1552.07   34.25   1
   2   3   0 1596.70   36.13   1
   2   3   0 1572.26   71.19   6
  -3  -3   0 3684.15   69.99   1
   3   3   0 3705.93   70.82   1
   3   3   0 3717.47  137.26   6
  -4  -3   0 708.919  24.339   1
   4   3   0 735.069  23.869   1
   4   3   0 769.825  68.278   6
  -5  -3   0 310.480  18.037   1
   5   3   0 301.523  16.580   1
   5   3   0 270.466  56.081   6
  -6  -3   0 429.882  23.006   1
   6   3   0 450.577  77.531   6
  -7  -3   0 275.954  22.538   1
   7   3   0 308.082  68.914   6
  -8  -3   0  6.4600 11.8775   1
   8   3   0 -5.2863 42.4588   6
  11  -4   0 23.2826 54.1520   6
  10  -4   0 222.444  62.389   5
  10  -4   0 385.795  90.392   6
 -10   4   0 294.937  16.932   1
   9  -4   0 -20.784  33.550   6
   9  -4   0 56.0450 41.7792   5
  -9   4   0 34.2880  8.3548   1
   8  -4   0 196.973  54.445   5
   8  -4   0 267.822  66.054   6
  -8   4   0 222.867  12.821   1
   7  -4   0 79.2083 39.0694   5
   7  -4   0 91.3297 43.2157   6
  -7   4   0 94.4870  8.5112   1
   6  -4   0 930.109  82.240   5
   6  -4   0 1094.30   84.93   6
  -6   4   0 1061.10   23.58   1
  -6   4   0 1009.47   23.80   1
   5  -4   0 551.128  65.964   6
   5  -4   0 530.070  69.168   5
  -5   4   0 579.072  15.388   1
  -5   4   0 555.752  15.445   1
  -5   4   0 568.962  15.369   2
   4  -4   0 3569.21  133.52   6
   4  -4   0 3561.57  147.90   5
  -4   4   0 3579.03   61.95   1
  -4   4   0 3627.43   61.82   1
   3  -4   0 3145.21  110.16   6
   3  -4   0 3211.06   51.87   1
   3  -4   0 3112.50  127.11   5
  -3   4   0 3168.90   55.47   1
  -3   4   0 3147.98   56.24   1
   2  -4   0 3059.55   53.67   1
   2  -4   0 3171.54  119.76   5
   2  -4   0 3203.82   93.19   6
  -2   4   0 3153.89   57.29   1
   1  -4   0 3106.06   55.88   1
  -1   4   0 3198.33   59.73   1
  -1   4   0 3234.50   81.67   6
   0  -4   0 2048.46   39.58   1
   0   4   0 1916.89   42.10   1
  -1  -4   0 1576.86   34.73   1
   1   4   0 1592.14   61.63   6
   1   4   0 1625.84   38.05   1
  -2  -4   0 1352.66   33.17   1
   2   4   0 1407.32   35.69   1
   2   4   0 1449.50   71.00   6
  -3  -4   0 979.007  28.595   1
   3   4   0 953.647  68.310   6
   3   4   0 916.579  28.893   1
  -4  -4   0 266.161  16.897   1
   4   4   0 228.217  16.271   1
   4   4   0 188.458  44.639   6
  -5  -4   0 385.810  21.613   1
   5   4   0 391.611  20.400   1
   5   4   0 357.279  64.732   6
  -6  -4   0 705.843  30.588   1
   6   4   0 581.423  87.473   6
  -7  -4   0 110.673  17.864   1
   7   4   0 136.305  55.472   6
  -8  -4   0 153.792  21.659   1
   8   4   0 244.133  73.172   6
  11  -5   0 63.1020 60.0414   6
  11  -5   0 17.2939 43.7993   5
 -11   5   0 88.6670 12.0975   1
  10  -5   0 183.751  69.706   6
  10  -5   0 98.0191 50.4067   5
 -10   5   0 195.738  13.850   1
   9  -5   0 112.298  49.312   5
   9  -5   0 27.3981 44.4213   6
  -9   5   0 94.7274 10.1014   1
   8  -5   0 315.867  66.406   5
   8  -5   0 295.789  68.075   6
  -8   5   0 286.677  13.391   1
   7  -5   0 1421.64  105.00   6
   7  -5   0 1448.30  109.31   5
  -7   5   0 1551.05   32.60   1
   6  -5   0 404.713  69.688   5
   6  -5   0 384.977  61.527   6
  -6   5   0 427.524  14.561   1
   5  -5   0 912.793  82.218   5
   5  -5   0 913.113  70.286   6
  -5   5   0 866.131  21.505   1
  -5   5   0 888.891  21.999   1
   4  -5   0 2161.32  118.30   5
   4  -5   0 2141.09   96.97   6
  -4   5   0 2156.48   41.73   1
  -4   5   0 2117.17   42.28   1
   3  -5   0 1456.42   90.20   5
   3  -5   0 1559.06   29.94   2
   3  -5   0 1568.54   69.85   6
  -3   5   0 1512.02   33.69   1
   2  -5   0 188.918  38.843   5
   2  -5   0 162.681   9.062   1
  -2   5   0 164.664  11.576   1
   1  -5   0 2742.21   50.91   1
  -1   5   0 2653.14   55.38   1
   0  -5   0 908.563  24.153   1
   0   5   0 900.006  27.457   1
  -1  -5   0 686.925  21.620   1
   1   5   0 657.155  41.758   6
   1   5   0 707.876  25.611   1
  -2  -5   0 1418.56   36.03   1
   2   5   0 1377.63   38.52   1
   2   5   0 1415.58   73.85   6
  -3  -5   0 1128.39   33.57   1
   3   5   0 1180.01   78.42   6
   3   5   0 1228.40   36.51   1
  -4  -5   0 489.270  23.001   1
   4   5   0 465.533  67.589   6
   4   5   0 492.957  24.085   1
  -5  -5   0 652.936  28.576   1
   5   5   0 667.575  86.558   6
   5   5   0 652.390  27.986   1
  -6  -5   0 371.375  25.340   1
  -7  -5   0 227.039  23.988   1
  10  -6   0 168.836  65.631   6
  10  -6   0 148.165  57.189   5
 -10   6   0 180.901  12.869   1
   9  -6   0 162.001  58.323   6
   9  -6   0 160.182  58.366   5
  -9   6   0 182.970  12.145   1
   8  -6   0 466.064  83.668   5
   8  -6   0 422.662  75.899   6
  -8   6   0 416.992  16.016   1
   7  -6   0 699.803  95.378   5
   7  -6   0 699.828  84.997   6
  -7   6   0 798.279  21.811   1
   6  -6   0 44.7493 28.3304   6
   6  -6   0 20.3243 34.2867   5
  -6   6   0 70.7565  8.5782   1
   5  -6   0 422.443  72.512   5
   5  -6   0 623.800  65.750   6
  -5   6   0 498.189  17.608   1
   4  -6   0 366.657  46.784   6
   4  -6   0 371.481  66.478   5
  -4   6   0 360.901  15.777   1
   3  -6   0 884.953  20.559   1
   3  -6   0 865.300  76.224   5
   3  -6   0 852.574  21.339   2
  -3   6   0 855.132  25.600   1
   2  -6   0 675.197  19.332   1
   2  -6   0 578.414  70.598   5
  -2   6   0 698.475  23.908   1
   1  -6   0 1620.82   91.65   5
   1  -6   0 1754.06   37.80   1
  -1   6   0 1730.67   42.64   1
   0  -6   0 1623.24   37.97   1
   0   6   0 1619.44   42.59   1
  -1  -6   0 925.337  28.005   1
   1   6   0 874.821  31.429   1
  -2  -6   0 1340.36   36.78   1
   2   6   0 1296.77   39.83   1
  -3  -6   0 1018.95   33.77   1
   3   6   0 1093.29   37.25   1
  -4  -6   0 470.845  24.630   1
   4   6   0 445.570  25.575   1
  -5  -6   0 154.309  19.229   1
   5   6   0 176.771  18.924   1
  -6  -6   0 223.826  23.200   1
  10  -7   0 152.759  62.133   6
  10  -7   0 98.2579 55.4614   5
   9  -7   0 -8.7326 34.1462   6
   9  -7   0 -9.9173 39.6996   5
  -9   7   0 35.4090  8.0723   1
   8  -7   0  6.7057 41.9576   5
   8  -7   0 72.2930 41.0892   6
  -8   7   0 125.011  10.863   1
   7  -7   0 266.202  70.709   5
   7  -7   0 278.710  55.809   6
  -7   7   0 229.236  13.719   1
   6  -7   0 113.153  38.715   6
   6  -7   0 122.666  52.821   5
  -6   7   0 131.596  11.406   1
   5  -7   0 620.286  56.494   6
   5  -7   0 531.939  86.828   5
  -5   7   0 608.833  21.426   1
   4  -7   0 1254.54  102.75   5
  -4   7   0 1100.95   30.98   1
   3  -7   0 694.646  20.056   2
   3  -7   0 735.666  88.310   5
  -3   7   0 621.247  24.249   1
   2  -7   0 1146.30   89.42   5
   2  -7   0 1162.95   29.05   1
  -2   7   0 1146.12   34.65   1
   1  -7   0 1670.16   38.75   1
   1  -7   0 1610.02   98.91   5
  -1   7   0 1606.34   44.50   1
   0  -7   0 794.229  25.601   1
   0   7   0 794.440  31.099   1
  -1  -7   0 1016.69   31.22   1
   1   7   0 921.665  34.494   1
  -2  -7   0 370.717  20.811   1
   2   7   0 323.158  22.423   1
  -3  -7   0 232.968  19.893   1
   3   7   0 216.770  21.790   1
  -4  -7   0 149.743  17.459   1
   4   7   0 139.783  18.582   1
  -5  -7   0 131.461  18.776   1
  10  -8   0 21.0766 49.7154   5
  10  -8   0  4.1829 43.7546   6
   9  -8   0 119.699  52.606   6
   9  -8   0 147.982  66.310   5
  -9   8   0 97.8393 11.1180   1
   8  -8   0 318.313  63.976   6
   8  -8   0 413.966  89.510   5
  -8   8   0 362.791  17.252   1
   7  -8   0 301.076  78.607   5
   7  -8   0 344.790  59.207   6
  -7   8   0 298.701  16.590   1
   6  -8   0 254.811  70.204   5
   6  -8   0 338.944  55.096   6
  -6   8   0 237.788  15.972   1
   5  -8   0 402.556  81.078   5
  -5   8   0 482.341  21.433   1
   4  -8   0 1252.05  108.01   5
  -4   8   0 1134.26   34.40   1
   3  -8   0 383.915  73.309   5
  -3   8   0 451.832  22.329   1
   2  -8   0 336.516  64.322   5
  -2   8   0 374.232  21.984   1
   1  -8   0 457.992  19.752   1
   1  -8   0 417.069  68.403   5
  -1   8   0 440.189  24.805   1
   0  -8   0 613.737  24.149   1
   0  -8   0 612.637  76.845   5
   0   8   0 656.984  30.669   1
  -1  -8   0 28.7968 10.2390   1
   1   8   0  7.3477 11.7074   1
  -2  -8   0 527.463  25.136   1
   2   8   0 502.987  29.968   1
  -3  -8   0 277.140  22.783   1
   3   8   0 322.634  28.046   1
  -4  -8   0 129.720  18.290   1
   4   8   0 124.697  19.558   1
   9  -9   0 138.772  64.686   5
  -9   9   0 159.700  14.138   1
   8  -9   0 234.810  80.053   5
  -8   9   0 275.401  17.122   1
   7  -9   0 323.572  87.095   5
  -7   9   0 244.397  17.183   1
   6  -9   0 99.5943 57.1712   5
  -6   9   0 139.221  14.646   1
   5  -9   0 197.957  65.533   5
  -5   9   0 214.083  17.763   1
   4  -9   0 218.317  65.419   5
  -4   9   0 249.689  19.780   1
   3  -9   0 156.968  56.912   5
   2  -9   0 147.379  49.887   5
  -2   9   0 244.865  21.395   1
   1  -9   0 525.732  81.752   5
  -1   9   0 410.795  26.563   1
   0  -9   0 166.530  54.260   5
   0   9   0 197.617  21.661   1
   1   9   0 417.174  29.725   1
   2   9   0 374.285  31.080   1
   8 -10   0 93.9820 68.2460   5
  -8  10   0 94.6730 13.6583   1
   7 -10   0 39.0338 56.4924   5
  -7  10   0 77.2320 12.9939   1
   6 -10   0 120.719  63.972   5
  -6  10   0 59.3508 12.6228   1
   5 -10   0 98.9002 61.3981   5
  -5  10   0 188.008  18.889   1
   4 -10   0 316.268  78.913   5
  -4  10   0 154.517  18.402   1
   3 -10   0 159.225  59.810   5
  -3  10   0 130.459  17.767   1
   2 -10   0 369.970  79.416   5
  -2  10   0 475.403  28.411   1
   1 -10   0 371.288  77.292   5
  -1  10   0 475.909  30.042   1
   0  10   0 290.003  28.028   1
   1  10   0 194.326  25.072   1
  -7  11   0 80.9220 15.2115   1
   6 -11   0 32.4678 53.3268   5
  -6  11   0 86.8030 15.8679   1
   5 -11   0 301.864  84.376   5
  -5  11   0 300.732  24.423   1
   4 -11   0 171.305  66.718   5
  -4  11   0 277.139  24.695   1
   3 -11   0 124.305  61.786   5
  -3  11   0 164.345  21.225   1
   2 -11   0 163.553  66.365   5
  -2  11   0 193.425  22.723   1
  -1  11  -1 180.775  24.768   1
  -2  11  -1 171.613  23.092   1
   2 -11   1 235.022  73.848   5
  -3  11  -1 333.845  27.667   1
   3 -11   1 233.440  77.971   5
  -4  11  -1 365.868  25.781   1
   4 -11   1 425.889  94.638   5
  -5  11  -1 270.891  24.159   1
   5 -11   1 237.449  80.846   5
  -6  11  -1 210.462  20.656   1
   6 -11   1 201.257  82.167   5
  -7  11  -1 115.092  17.432   1
   7 -11   1 88.4540 67.2448   5
   1  10  -1 126.208  22.361   1
   0  10  -1 361.728  30.998   1
   0 -10   1 327.358  73.545   5
  -1  10  -1 407.377  29.280   1
   1 -10   1 384.132  79.775   5
  -2  10  -1 492.072  29.718   1
   2 -10   1 521.234  89.149   5
  -3  10  -1 289.932  24.664   1
   3 -10   1 257.617  72.962   5
  -4  10  -1 455.386  26.122   1
   4 -10   1 365.842  85.723   5
  -5  10  -1 215.693  20.322   1
   5 -10   1 197.775  70.722   5
  -6  10  -1 63.2011 13.9535   1
   6 -10   1 29.3310 52.9496   5
  -7  10  -1 161.401  17.007   1
   7 -10   1 49.6802 57.5595   5
  -8  10  -1 103.203  14.188   1
   8 -10   1 135.168  72.541   5
   3   9  -1 268.276  27.650   1
  -3  -9   1 200.381  20.990   1
   2   9  -1 297.643  27.530   1
  -2  -9   1 348.306  23.682   1
   1   9  -1 213.766  24.298   1
  -1  -9   1 189.017  18.773   1
   0   9  -1 426.534  28.255   1
   0  -9   1 360.660  67.599   5
  -1   9  -1 427.526  27.120   1
   1  -9   1 491.974  78.363   5
  -2   9  -1 198.186  20.409   1
   2  -9   1 220.456  59.806   5
  -3   9  -1 162.965  18.259   1
   3  -9   1 151.145  53.959   5
  -4   9  -1 333.983  21.420   1
   4  -9   1 381.100  81.219   5
  -5   9  -1 357.586  21.405   1
   5  -9   1 422.702  87.462   5
  -6   9  -1 259.208  18.120   1
   6  -9   1 324.855  83.544   5
  -7   9  -1 500.003  22.881   1
   7  -9   1 283.237  81.363   5
  -8   9  -1 452.343  21.641   1
   8  -9   1 481.476 101.631   5
  -9   9  -1 113.877  13.488   1
   9  -9   1 62.7830 61.5477   5
   4   8  -1 132.823  20.359   1
  -4  -8   1 130.249  18.612   1
   3   8  -1 244.510  24.562   1
  -3  -8   1 244.667  21.397   1
   2   8  -1 149.826  20.502   1
  -2  -8   1 148.174  16.769   1
   1   8  -1 325.873  23.505   1
  -1  -8   1 369.289  20.595   1
   0   8  -1 68.6112 14.3508   1
   0  -8   1 92.9379 12.4738   1
  -1   8  -1 611.599  28.419   1
   1  -8   1 703.295  85.911   5
   1  -8   1 719.075  24.892   1
  -2   8  -1 426.029  22.728   1
   2  -8   1 425.425  72.180   5
  -3   8  -1 1265.91   38.65   1
   3  -8   1 1319.55  105.67   5
  -4   8  -1 641.210  25.872   1
   4  -8   1 557.942  89.463   5
  -5   8  -1 1442.34   39.22   1
   5  -8   1 1493.64  125.08   5
  -6   8  -1 446.841  20.747   1
   6  -8   1 500.379  93.105   5
   6  -8   1 439.155  60.408   6
  -7   8  -1 596.618  23.266   1
   7  -8   1 615.741  76.998   6
   7  -8   1 632.952 105.616   5
  -8   8  -1 325.598  17.507   1
   8  -8   1 197.757  72.380   5
   8  -8   1 330.710  63.769   6
  -9   8  -1 36.9776  9.7576   1
   9  -8   1 49.9135 55.5364   5
   9  -8   1 27.7607 42.3730   6
 -10   8  -1 133.667  13.028   1
  10  -8   1 86.9363 53.6865   6
  10  -8   1 149.947  63.975   5
  -5  -7   1 219.075  22.310   1
   4   7  -1 37.0006 12.8396   1
  -4  -7   1 10.3509 11.4288   1
   3   7  -1 256.455  22.192   1
  -3  -7   1 251.921  20.063   1
   2   7  -1 484.699  27.348   1
  -2  -7   1 513.148  23.884   1
   1   7  -1 357.966  22.535   1
  -1  -7   1 372.064  18.909   1
   0   7  -1 736.032  30.700   1
   0  -7   1 770.153  25.645   1
  -1   7  -1 2164.37   54.32   1
   1  -7   1 2259.82   48.22   1
  -2   7  -1 1411.71   39.50   1
   2  -7   1 1476.65   34.25   1
   2  -7   1 1358.78   95.75   5
  -3   7  -1 1131.48   33.39   1
   3  -7   1 1102.15   27.81   2
   3  -7   1 1069.80   92.04   5
  -4   7  -1 2253.59   51.03   1
   4  -7   1 2282.35   90.47   6
   4  -7   1 2297.58  135.93   5
  -5   7  -1 322.401  17.248   1
   5  -7   1 330.814  70.487   5
   5  -7   1 349.627  48.681   6
  -6   7  -1 290.778  15.885   1
   6  -7   1 329.213  53.519   6
   6  -7   1 261.132  67.468   5
  -7   7  -1 429.852  18.457   1
   7  -7   1 412.745  80.503   5
   7  -7   1 513.199  72.731   6
  -8   7  -1 217.790  14.570   1
   8  -7   1 202.305  64.661   5
   8  -7   1 217.570  57.269   6
  -9   7  -1 174.962  13.843   1
   9  -7   1 235.649  70.145   5
   9  -7   1 146.473  54.800   6
 -10   7  -1 175.857  14.382   1
  10  -7   1 169.521  67.129   6
  10  -7   1 120.019  60.013   5
  -6  -6   1 178.074  21.366   1
  -5  -6   1 68.0607 15.0283   1
   4   6  -1 280.477  22.386   1
  -4  -6   1 232.642  19.836   1
   3   6  -1 736.439  30.549   1
  -3  -6   1 704.451  26.963   1
   2   6  -1 960.080  33.231   1
  -2  -6   1 975.297  30.776   1
   1   6  -1 862.328  30.757   1
  -1  -6   1 789.981  26.067   1
   0   6  -1 2051.39   50.33   1
   0  -6   1 2064.21   44.77   1
  -1   6  -1 1930.12   46.87   1
   1  -6   1 1943.37   41.52   1
  -2   6  -1 380.614  18.606   1
   2  -6   1 371.602  55.417   5
   2  -6   1 435.524  15.234   1
  -3   6  -1 487.273  19.938   1
   3  -6   1 597.861  74.288   5
   3  -6   1 529.445  16.103   1
   3  -6   1 510.961  35.818   6
   3  -6   1 508.251  16.163   2
  -4   6  -1 1316.40   33.21   1
   4  -6   1 1413.10   28.85   2
   4  -6   1 1439.45   99.62   5
   4  -6   1 1322.51   71.33   6
  -5   6  -1 883.033  25.108   1
   5  -6   1 772.687  62.712   6
   5  -6   1 918.826 104.007   5
  -6   6  -1 478.497  18.020   1
   6  -6   1 484.435  78.462   5
   6  -6   1 490.059  66.173   6
  -7   6  -1 973.226  26.611   1
   7  -6   1 1022.11   89.24   6
   7  -6   1 953.943 113.133   5
  -8   6  -1 641.304  21.422   1
   8  -6   1 678.185  93.940   6
   8  -6   1 675.600  98.032   5
  -9   6  -1 130.026  12.137   1
   9  -6   1 135.426  55.052   5
   9  -6   1 266.974  69.667   6
 -10   6  -1 319.608  17.040   1
  10  -6   1 351.854  87.285   6
  10  -6   1 330.523  75.144   5
  -7  -5   1 106.773  18.615   1
  -6  -5   1 445.192  26.948   1
   5   5  -1 216.425  54.819   6
   5   5  -1 298.900  19.606   1
  -5  -5   1 282.602  21.745   1
   4   5  -1 390.757  21.602   1
   4   5  -1 340.440  56.743   6
  -4  -5   1 386.416  21.193   1
   3   5  -1 1222.12   36.56   1
   3   5  -1 1198.31   76.69   6
  -3  -5   1 1238.98   35.23   1
   2   5  -1 839.469  29.028   1
   2   5  -1 846.836  54.082   6
  -2  -5   1 856.973  26.211   1
   1   5  -1 109.878  12.025   1
   1   5  -1 85.4423 15.3643   6
  -1  -5   1 84.0770  9.3676   1
   0   5  -1 1162.73   32.61   1
   0  -5   1 1145.25   28.51   1
  -1   5  -1 1046.28   29.57   1
   1  -5   1 1074.31   25.54   1
  -2   5  -1 1065.95   28.38   1
   2  -5   1 1078.76   24.35   1
   2  -5   1 1055.35   69.78   5
  -3   5  -1 2475.04   49.85   1
   3  -5   1 2447.76  117.69   5
   3  -5   1 2452.12   45.72   2
   3  -5   1 2613.61   91.62   6
   3  -5   1 2399.13   44.45   1
  -4   5  -1 2630.08   51.38   1
  -4   5  -1 2558.10   50.41   1
   4  -5   1 2642.26  130.93   5
   4  -5   1 2576.98  106.73   6
   4  -5   1 2660.59   46.82   2
   4  -5   1 2694.35   45.33   1
  -5   5  -1 1430.44   31.68   1
  -5   5  -1 1414.68   32.06   1
   5  -5   1 1408.27   85.26   6
   5  -5   1 1471.82  102.36   5
  -6   5  -1 1962.39   40.92   1
   6  -5   1 1900.62  121.24   5
   6  -5   1 2045.32  114.20   6
  -7   5  -1 741.070  22.054   1
   7  -5   1 748.180  91.291   6
   7  -5   1 751.501  93.390   5
  -8   5  -1 594.283  20.426   1
   8  -5   1 590.137  86.297   5
   8  -5   1 810.011 106.204   6
  -9   5  -1 143.960  12.556   1
   9  -5   1 137.750  59.968   6
   9  -5   1 116.965  48.480   5
 -10   5  -1 259.092  16.255   1
  10  -5   1 284.978  71.818   5
  10  -5   1 298.184  82.338   6
 -11   5  -1 71.2956 12.3428   1
  11  -5   1 34.6182 55.4928   6
  11  -5   1 103.023  53.687   5
   8   4  -1 107.809  57.988   6
  -8  -4   1 79.2050 17.5912   1
   7   4  -1 314.665  73.631   6
  -7  -4   1 408.646  26.221   1
   6   4  -1 250.214  64.606   6
  -6  -4   1 231.600  20.818   1
   5   4  -1 169.034  48.492   6
   5   4  -1 208.617  16.683   1
  -5  -4   1 215.965  18.493   1
   4   4  -1 75.2463 10.7409   1
   4   4  -1 140.518  40.937   6
  -4  -4   1 56.0257 10.7028   1
   3   4  -1 1051.11   71.73   6
   3   4  -1 1094.45   31.35   1
  -3  -4   1 1103.69   31.08   1
   2   4  -1 82.9344 10.7543   1
   2   4  -1 110.796  26.825   6
  -2  -4   1 63.6649  8.3093   1
   1   4  -1 1093.33   46.03   6
   1   4  -1 1047.80   28.82   1
  -1  -4   1 1064.63   26.56   1
   0   4  -1 3142.40   61.06   1
   0  -4   1 3138.63   57.52   1
  -1   4  -1 4044.71   74.12   1
   1  -4   1 4082.91   70.39   1
  -2   4  -1 4379.29   77.48   1
   2  -4   1 4428.09  117.93   6
   2  -4   1 4314.43   74.68   2
   2  -4   1 4114.96  142.77   5
   2  -4   1 4522.62   73.95   1
  -3   4  -1 2318.62   42.53   1
  -3   4  -1 2268.56   43.19   1
   3  -4   1 2220.79   87.03   6
   3  -4   1 2380.53  103.98   5
   3  -4   1 1964.59   38.95   1
   3  -4   1 2369.56   40.66   2
  -4   4  -1 6096.83  101.26   1
  -4   4  -1 6090.23  101.94   1
   4  -4   1 6111.21   95.86   1
   4  -4   1 5963.95  202.53   5
   4  -4   1 5780.52  184.36   6
  -5   4  -1 534.465  16.470   1
  -5   4  -1 515.015  16.605   1
   5  -4   1 640.800  75.444   5
   5  -4   1 515.566  63.892   6
  -6   4  -1 539.441  17.472   1
   6  -4   1 490.448  71.627   5
   6  -4   1 631.181  78.305   6
  -7   4  -1 1362.74   32.04   1
   7  -4   1 1361.63  100.36   5
   7  -4   1 1508.54  111.67   6
  -8   4  -1 306.295  15.284   1
   8  -4   1 285.186  60.453   5
   8  -4   1 461.987  84.059   6
  -9   4  -1 65.4037 10.2889   1
   9  -4   1 85.7840 43.6263   5
   9  -4   1 46.6380 47.8119   6
 -10   4  -1 251.242  16.945   1
  10  -4   1 276.757  80.659   6
  10  -4   1 142.084  53.535   5
 -11   4  -1 169.361  16.293   1
  11  -4   1 185.615  78.626   6
   8   3  -1 23.3985 45.9974   6
  -8  -3   1 59.6992 15.3416   1
   7   3  -1 293.577  67.292   6
  -7  -3   1 236.350  21.043   1
   6   3  -1 180.257  52.402   6
  -6  -3   1 173.622  16.428   1
   5   3  -1 106.613  40.101   6
   5   3  -1 84.3893 10.6279   1
  -5  -3   1 74.9802 11.5255   1
   4   3  -1 845.711  25.875   1
   4   3  -1 831.499  69.953   6
  -4  -3   1 887.500  27.085   1
   3   3  -1 894.585  64.300   6
   3   3  -1 796.145  23.883   1
   3   3  -1 806.298  18.645   3
  -3  -3   1 844.777  24.470   1
   2   3  -1 3176.87  112.83   6
   2   3  -1 3267.48   61.68   1
   2   3  -1 3264.91   87.91   4
  -2  -3   1 3135.16   60.05   1
   1   3  -1 2268.17   56.06   4
   1   3  -1 2321.91   45.96   1
   1   3  -1 2205.29   74.22   6
  -1  -3   1 2271.82   43.61   1
   0   3  -1 8491.76  139.90   1
   0  -3   1 8403.02  137.22   1
  -1   3  -1 2647.78   48.62   1
   1  -3   1 2596.93   46.13   1
   1  -3   1 2640.89   65.09   6
  -2   3  -1 382.467  11.683   1
  -2   3  -1 371.129  12.739   1
   2  -3   1 338.251  28.033   6
   2  -3   1 387.102  10.589   1
   2  -3   1 418.042  36.242   5
   2  -3   1 394.454  11.036   2
  -3   3  -1 3414.79   59.92   1
  -3   3  -1 3497.02   60.56   1
   3  -3   1 3467.67  116.01   6
   3  -3   1 3525.80   58.75   2
   3  -3   1 3524.63  127.22   5
  -4   3  -1 2914.30   52.88   1
  -4   3  -1 2974.63   53.38   1
   4  -3   1 2926.53  124.11   5
   4  -3   1 2915.15  119.07   6
   4  -3   1 3055.09   48.37   1
  -5   3  -1 880.047  21.798   1
  -5   3  -1 878.677  22.171   1
   5  -3   1 873.440  70.923   5
   5  -3   1 839.720  70.268   6
  -6   3  -1 684.947  20.160   1
   6  -3   1 742.094  69.031   5
   6  -3   1 674.569  81.560   6
  -7   3  -1 1277.01   31.67   1
   7  -3   1 1168.69   91.33   5
   7  -3   1 1582.57  115.37   6
  -8   3  -1 354.459  17.554   1
   8  -3   1 432.693  71.293   5
   8  -3   1 336.543  76.394   6
  -9   3  -1 263.421  16.870   1
   9  -3   1 301.540  78.074   6
   9  -3   1 219.749  57.224   5
 -10   3  -1 418.538  22.005   1
  10  -3   1 539.455 105.411   6
   9   2  -1 84.2629 54.1774   6
  -9  -2   1 144.695  19.492   1
   8   2  -1 42.4603 46.2004   6
  -8  -2   1 59.5943 13.8919   1
   7   2  -1 148.758  52.605   6
  -7  -2   1 109.533  14.466   1
   6   2  -1 991.986 108.478   6
  -6  -2   1 1187.28   34.84   1
   5   2  -1 444.128  17.550   1
   5   2  -1 384.389  16.010   3
   5   2  -1 341.969  59.168   6
  -5  -2   1 440.836  19.224   1
   4   2  -1 1556.60   34.90   1
   4   2  -1 1536.58   32.98   3
   4   2  -1 1637.29   95.40   6
  -4  -2   1 1528.43   35.90   1
   3   2  -1 2489.65   46.81   1
   3   2  -1 2319.20   83.83   4
   3   2  -1 2173.57  101.61   6
  -3  -2   1 2317.41   46.26   1
   2   2  -1 1231.85   63.89   6
   2   2  -1 1333.70   51.95   4
   2   2  -1 1326.67   28.96   1
  -2  -2   1 1300.63   28.00   1
   1   2  -1 178.851  15.641   4
   1   2  -1 169.350  22.582   6
   1   2  -1 168.416   9.630   1
  -1  -2   1 156.600   7.859   1
   0  -2   1 4707.47   77.50   1
  -1   2  -1 1179.23   22.38   1
  -1   2  -1 1134.70   22.92   1
   1  -2   1 1149.93   21.78   1
   1  -2   1 1139.04   22.08   2
  -2   2  -1 2461.60   43.12   1
  -2   2  -1 2470.34   42.86   1
   2  -2   1 2372.16   79.09   6
   2  -2   1 2460.14   41.77   1
   2  -2   1 2498.88   42.48   2
   2  -2   1 2552.40   87.30   5
  -3   2  -1 4690.32   75.99   1
  -3   2  -1 4519.91   76.30   1
   3  -2   1 4523.30   75.00   2
   3  -2   1 4550.87  143.72   5
   3  -2   1 4443.89  139.97   6
  -4   2  -1 2323.55   43.87   1
  -4   2  -1 2344.56   43.11   1
   4  -2   1 2328.90  103.11   5
   4  -2   1 2309.85   41.11   2
   4  -2   1 2403.65  104.69   6
  -5   2  -1 1436.97   31.46   1
  -5   2  -1 1480.45   32.53   1
   5  -2   1 1475.63   87.34   5
   5  -2   1 1447.28   26.86   1
   5  -2   1 1565.19   94.28   6
  -6   2  -1 2203.26   46.13   1
   6  -2   1 2278.70  116.60   5
   6  -2   1 2399.16  132.87   6
  -7   2  -1 1624.59   39.18   1
   7  -2   1 1788.63  109.31   5
   7  -2   1 1673.73  121.17   6
  -8   2  -1 257.682  16.259   1
   8  -2   1 180.679  50.407   5
   8  -2   1 286.545  70.136   6
  -9   2  -1 439.596  21.682   1
   9  -2   1 519.442  96.633   6
 -10   2  -1 203.940  18.775   1
  10  -2   1 210.360  75.187   6
   9   1  -1 195.414  69.156   6
  -9  -1   1 128.785  17.504   1
   8   1  -1 304.491  72.845   6
  -8  -1   1 336.009  20.633   1
   7   1  -1 693.702  94.743   6
  -7  -1   1 667.971  25.916   1
   6   1  -1 457.577  73.018   6
  -6  -1   1 567.259  21.917   1
   5   1  -1 186.499  13.221   3
   5   1  -1 208.666  11.166   1
   5   1  -1 205.668  46.699   6
  -5  -1   1 232.683  13.582   1
   4   1  -1 511.969  15.478   1
   4   1  -1 438.404  58.018   6
   4   1  -1 519.295  16.930   3
  -4  -1   1 514.842  16.976   1
   3   1  -1 1014.10   54.16   4
   3   1  -1 878.699  20.539   1
   3   1  -1 822.225  58.657   6
  -3  -1   1 854.060  20.975   1
   2   1  -1 73.8526  5.9970   1
   2   1  -1 73.4040 21.1995   6
   2   1  -1 80.2290 17.6901   4
  -2  -1   1 82.0042  6.0482   1
   1   1  -1 1791.81   49.85   4
   1   1  -1 1746.09   60.64   6
   1   1  -1 1868.51   32.88   1
  -1  -1   1 1824.91   33.06   1
   0   1  -1 -2.2186  1.5257   1
   0  -1   1 -2.5293  1.6992   1
   1  -1   1 3223.77   52.73   1
   1  -1   1 3260.32   52.75   1
   1  -1   1 3207.65   53.39   2
  -2   1  -1 3715.62   60.66   1
  -2   1  -1 3688.32   61.31   1
   2  -1   1 3663.99   60.12   1
   2  -1   1 3622.94   60.99   2
   2  -1   1 3548.92  105.62   5
  -3   1  -1 9396.21  147.72   1
  -3   1  -1 8882.12  148.17   1
   3  -1   1 9243.15  146.36   1
   3  -1   1 9184.11  148.35   2
   3  -1   1 9361.23  241.06   6
   3  -1   1 8986.68  234.70   5
  -4   1  -1 3994.57   69.34   1
   4  -1   1 3856.75  143.54   6
   4  -1   1 3945.52  135.32   5
   4  -1   1 3976.56   66.92   1
  -5   1  -1 909.407  24.098   1
   5  -1   1 889.286  64.865   5
   5  -1   1 1033.21   78.58   6
   5  -1   1 900.156  20.732   1
  -6   1  -1 1901.81   43.48   1
   6  -1   1 2048.75   38.45   1
   6  -1   1 2013.38  104.18   5
   6  -1   1 2041.05  124.55   6
  -7   1  -1 1066.53   31.56   1
   7  -1   1 1323.05  109.68   6
  -8   1  -1 167.290  15.148   1
   8  -1   1 120.582  55.541   6
  -9   1  -1 82.0641 13.7797   1
   9  -1   1 143.715  63.191   6
 -10   1  -1 233.284  20.778   1
  10  -1   1 271.293  85.666   6
  10   0  -1 316.275  86.017   6
 -10   0   1 303.060  21.536   1
   9   0  -1 259.009  72.292   6
  -9   0   1 272.332  19.345   1
   8   0  -1 29.0911 42.5732   6
  -8   0   1 26.7992 10.0555   1
   7   0  -1 760.305  96.762   6
  -7   0   1 559.776  22.748   1
   6   0  -1 242.370  55.367   6
   6   0  -1 313.118  16.914   3
  -6   0   1 312.413  15.320   1
   5   0  -1 50.3391  8.6184   3
   5   0  -1 54.3878 31.1967   6
   5   0  -1 49.4737  5.3774   1
  -5   0   1 50.6260  7.3193   1
   4   0  -1 1660.08   30.86   1
   4   0  -1 1531.94   88.97   6
   4   0  -1 1678.45   36.04   3
  -4   0   1 1588.80   33.04   1
  -4   0   1 1654.38   34.44   1
   3   0  -1 1725.31   75.74   4
   3   0  -1 1771.20   31.60   1
   3   0  -1 1828.26   86.00   6
  -3   0   1 1767.47   33.84   1
  -3   0   1 1763.13   32.90   1
   2   0  -1 2463.50   77.99   4
   2   0  -1 2019.90   38.29   1
   2   0  -1 2376.08   87.73   6
  -2   0   1 2395.16   39.06   1
  -2   0   1 2395.89   39.88   1
   0   0  -1 -3.7502  0.8623   1
   0   0  -1 -1.2032  0.8282   1
   0   0   1 -1.1781  0.7766   1
   0   0   1 -4.4098  0.6591   2
   0   0   1 -2.2627  0.8008   1
   1   0   1 3868.44   91.60   5
   1   0   1 4057.61   65.14   1
   1   0   1 4015.97   66.01   2
  -2   0  -1 4619.14   78.04   1
  -2   0  -1 4682.34   76.73   1
   2   0   1 4644.96  117.67   5
   2   0   1 4603.48   76.94   1
   2   0   1 4651.80   78.14   2
  -3   0  -1 6244.25  102.88   1
   3   0   1 6112.71  179.47   6
   3   0   1 6221.97  102.37   1
   3   0   1 6072.60  159.90   5
  -4   0  -1 1017.86   25.00   1
   4   0   1 991.502  54.106   5
   4   0   1 1049.26   69.75   6
   4   0   1 1017.06   23.79   1
  -5   0  -1 1401.75   33.36   1
   5   0   1 1383.91   30.23   1
   5   0   1 1258.77   88.07   6
  -6   0  -1 567.208  21.613   1
   6   0   1 588.465  18.047   1
   6   0   1 520.997  78.393   6
  -7   0  -1 662.531  25.388   1
   7   0   1 823.983 102.968   6
  -8   0  -1 272.839  18.587   1
   8   0   1 324.835  75.687   6
  -9   0  -1 291.572  20.864   1
   9   0   1 276.474  78.685   6
 -10   0  -1 324.286  25.134   1
  10   0   1 346.073  92.645   6
  10  -1  -1 345.931  89.553   6
 -10   1   1 268.267  20.495   1
   9  -1  -1 57.4621 51.1836   6
  -9   1   1 32.9145 10.6088   1
   8  -1  -1 36.1450 43.1402   6
  -8   1   1 85.0179 11.5734   1
   7  -1  -1 544.438  83.013   6
  -7   1   1 507.978  19.609   1
   6  -1  -1 730.563  88.427   6
   6  -1  -1 684.015  24.136   3
  -6   1   1 645.452  19.975   1
   5  -1  -1 1246.12   87.67   6
   5  -1  -1 1429.81   34.32   3
   5  -1  -1 1348.85   83.60   5
  -5   1   1 1372.80   29.84   1
  -5   1   1 1364.24   29.02   1
  -5   1   1 1356.06   29.71   1
   4  -1  -1 699.545  21.286   3
   4  -1  -1 759.065  57.974   5
   4  -1  -1 639.384  58.130   6
  -4   1   1 709.125  16.375   1
  -4   1   1 717.689  17.084   1
   3  -1  -1 4064.21  139.36   6
   3  -1  -1 3964.19  132.35   5
   3  -1  -1 4053.17  129.22   4
  -3   1   1 4181.22   66.44   1
  -3   1   1 4218.83   66.98   1
   2  -1  -1 856.072  48.851   6
   2  -1  -1 842.581  47.830   5
   2  -1  -1 823.863  46.160   4
  -1  -1  -1 4172.63   69.51   1
   1   1   1 4236.86   70.94   1
   1   1   1 4181.63   71.73   2
  -2  -1  -1 450.040  13.570   1
   2   1   1 453.168  14.652   1
  -3  -1  -1 2422.88   46.55   1
   3   1   1 2449.94   46.66   1
   3   1   1 2360.87   97.91   6
  -4  -1  -1 1411.42   33.27   1
   4   1   1 1534.23   33.34   1
   4   1   1 1444.08   85.16   6
  -5  -1  -1 795.474  25.335   1
   5   1   1 807.539  71.047   6
   5   1   1 781.198  22.658   1
  -6  -1  -1 1937.18   47.27   1
   6   1   1 1990.68  126.81   6
   6   1   1 2019.65   43.19   1
  -7  -1  -1 809.163  29.865   1
   7   1   1 974.032 114.977   6
  -8  -1  -1 219.640  19.850   1
   8   1   1 221.790  68.864   6
  -9  -1  -1 501.700  27.903   1
   9   1   1 379.436  89.757   6
  10  -2  -1 357.166  87.800   6
 -10   2   1 307.314  19.879   1
   9  -2  -1 133.728  56.954   6
  -9   2   1 170.414  14.460   1
   8  -2  -1 594.841  95.685   6
  -8   2   1 662.392  22.708   1
   7  -2  -1 1010.98   31.73   3
   7  -2  -1 879.133  96.355   5
   7  -2  -1 1047.05  114.43   6
  -7   2   1 973.336  25.640   1
   6  -2  -1 418.143  19.495   3
   6  -2  -1 418.359  65.125   5
   6  -2  -1 344.074  62.275   6
  -6   2   1 407.599  14.661   1
  -6   2   1 411.472  14.023   1
   5  -2  -1 304.794  15.095   3
   5  -2  -1 273.826  50.302   6
   5  -2  -1 355.840  53.720   5
  -5   2   1 298.908  10.230   1
  -5   2   1 307.548  10.658   2
  -5   2   1 295.704  10.693   1
   4  -2  -1 2334.80  107.45   6
   4  -2  -1 2118.51  102.43   5
   4  -2  -1 2202.96   45.86   3
  -4   2   1 2236.14   38.13   2
  -4   2   1 2191.33   37.41   1
  -4   2   1 2207.52   37.48   1
  -4   2   1 2204.86   37.22   1
   3  -2  -1 846.481  55.840   4
   3  -2  -1 957.178  62.088   5
   3  -2  -1 1007.32   61.39   6
   2  -2  -1 83.3089 20.3775   6
   2  -2  -1 63.1693 21.7659   5
   2  -2  -1 84.3630 21.9336   4
  -2   2   1 71.4822  3.9268   2
  -2   2   1 66.1503  2.8547   1
  -2   2   1 72.1344  3.5392   1
   1  -2  -1 1817.03   59.66   4
   1  -2  -1 1720.45   66.66   5
   1  -2  -1 1725.33   29.39   1
  -1   2   1 1752.59   30.18   1
  -1   2   1 1722.44   31.60   2
  -1   2   1 1707.38   31.12   1
   0  -2  -1 2367.01   68.46   5
   0  -2  -1 2331.36   41.00   1
   0  -2  -1 2431.50   56.50   4
   0   2   1 2315.35   42.97   1
   0   2   1 2339.45   43.07   1
  -1  -2  -1 1389.10   28.11   1
   1   2   1 1385.71   29.98   1
   2   2   1 1658.28   35.69   1
  -3  -2  -1 4752.19   83.83   1
   3   2   1 4793.03   84.73   1
   3   2   1 4460.71  153.01   6
  -4  -2  -1 1695.18   39.73   1
   4   2   1 1831.21   39.91   1
   4   2   1 1650.44   94.87   6
  -5  -2  -1 1376.06   37.00   1
   5   2   1 1389.35   35.07   1
   5   2   1 1488.13   98.81   6
  -6  -2  -1 1149.21   36.04   1
   6   2   1 1240.42  102.87   6
   6   2   1 1241.21   33.01   1
  -7  -2  -1 608.020  27.339   1
   7   2   1 547.252  90.730   6
  -8  -2  -1 97.8225 15.8440   1
   8   2   1 195.543  66.148   6
  -9  -2  -1 118.310  18.257   1
   9   2   1 57.6371 53.5672   6
  11  -3  -1 231.100  80.737   6
 -11   3   1 261.466  18.434   1
  10  -3  -1 340.949  85.191   6
 -10   3   1 352.860  18.801   1
   9  -3  -1 184.155  60.320   6
  -9   3   1 257.249  15.068   1
   8  -3  -1 108.680  45.188   5
   8  -3  -1 178.269  57.020   6
  -8   3   1 135.742  10.997   1
   7  -3  -1 949.802  30.935   3
   7  -3  -1 874.120 100.693   6
   7  -3  -1 914.425  85.532   5
  -7   3   1 932.256  22.927   1
   6  -3  -1 122.275  12.618   3
   6  -3  -1 122.337  40.915   5
   6  -3  -1 103.647  37.778   6
  -6   3   1 137.961   8.033   1
  -6   3   1 117.294   8.483   1
   5  -3  -1 50.3583  9.4840   3
   5  -3  -1 19.8237 25.6939   5
   5  -3  -1 29.8475 26.7090   6
  -5   3   1 44.6786  4.1684   1
  -5   3   1 40.3519  3.9444   1
  -5   3   1 52.2656  4.2759   2
   4  -3  -1 890.025  24.876   3
   4  -3  -1 858.226  64.079   6
   4  -3  -1 1040.69   71.32   5
  -4   3   1 867.437  16.463   1
  -4   3   1 893.792  16.844   2
  -4   3   1 891.932  16.295   1
   3  -3  -1 1698.38   80.33   6
   3  -3  -1 1780.61   37.23   3
   3  -3  -1 1852.60   90.38   5
  -3   3   1 1816.96   30.60   1
  -3   3   1 1787.39   30.75   1
   2  -3  -1 330.286  34.056   6
   2  -3  -1 264.188  38.556   5
   2  -3  -1 295.508  11.459   3
   2  -3  -1 299.171  36.052   4
   2  -3  -1 269.319   6.873   1
  -2   3   1 274.851   9.550   1
  -2   3   1 283.730   8.730   1
   1  -3  -1 1907.92   34.58   1
   1  -3  -1 1977.13   65.59   4
   1  -3  -1 1855.94   74.75   5
  -1   3   1 1977.38   35.62   1
  -1   3   1 1908.90   37.04   1
   0  -3  -1 4130.65   66.72   3
   0  -3  -1 4224.11   71.11   1
   0   3   1 4121.22   73.78   1
  -1  -3  -1 1846.02   36.92   1
   1   3   1 1838.52   39.70   1
  -2  -3  -1 3788.93   69.45   1
   2   3   1 3788.32   71.73   1
  -3  -3  -1 2466.89   51.39   1
   3   3   1 2344.17  104.93   6
   3   3   1 2569.21   53.09   1
  -4  -3  -1 714.778  24.519   1
   4   3   1 669.855  23.844   1
   4   3   1 622.555  71.312   6
  -5  -3  -1 473.322  22.089   1
   5   3   1 464.301  71.218   6
   5   3   1 437.306  20.125   1
  -6  -3  -1 688.617  28.425   1
   6   3   1 620.171  88.243   6
  -7  -3  -1 75.5469 15.0098   1
   7   3   1 119.402  52.379   6
  -8  -3  -1 227.445  22.694   1
   8   3   1 180.539  65.023   6
  11  -4  -1 351.915  88.498   6
 -11   4   1 252.879  17.016   1
  10  -4  -1 185.791  61.363   5
  10  -4  -1 178.090  66.923   6
 -10   4   1 184.796  13.976   1
   9  -4  -1 99.4714 50.8109   6
   9  -4  -1 119.010  48.012   5
  -9   4   1 54.4518  8.6154   1
   8  -4  -1 191.111  55.387   5
   8  -4  -1 144.713  53.828   6
  -8   4   1 195.849  11.163   1
   7  -4  -1 501.008  76.994   5
   7  -4  -1 781.769  92.668   6
  -7   4   1 665.639  17.044   1
   6  -4  -1 232.489  53.988   5
   6  -4  -1 176.061  14.998   3
   6  -4  -1 183.332  45.311   6
  -6   4   1 158.466   7.807   1
  -6   4   1 176.083   8.523   1
   5  -4  -1 667.353  72.521   6
   5  -4  -1 671.308  23.429   3
   5  -4  -1 659.663  77.276   5
  -5   4   1 679.094  15.128   1
  -5   4   1 674.863  14.918   1
  -5   4   1 671.762  15.171   2
   4  -4  -1 1198.96   72.67   6
   4  -4  -1 980.163  75.416   5
   4  -4  -1 1118.59   29.21   3
  -4   4   1 1121.69   22.33   1
  -4   4   1 1179.24   22.64   1
   3  -4  -1 1483.68   72.11   6
   3  -4  -1 1347.96   82.96   5
   3  -4  -1 1417.78   32.04   3
  -3   4   1 1470.73   28.69   1
  -3   4   1 1419.98   27.76   1
   2  -4  -1 646.290  17.396   3
   2  -4  -1 549.891  49.738   5
   2  -4  -1 638.686  14.398   1
  -2   4   1 614.569  17.628   1
  -2   4   1 619.482  16.459   1
   1  -4  -1 4413.76   75.22   3
   1  -4  -1 4508.89  143.61   5
   1  -4  -1 4612.23   76.95   1
  -1   4   1 4592.05   80.90   1
   0  -4  -1 2244.81   43.16   1
   0   4   1 2191.89   46.64   1
  -1  -4  -1 224.253  12.227   1
   1   4   1 229.832  14.794   1
  -2  -4  -1 1077.04   28.75   1
   2   4   1 1008.73   59.03   6
   2   4   1 1091.36   31.30   1
  -3  -4  -1 484.029  20.024   1
   3   4   1 456.554  56.622   6
   3   4   1 455.303  21.165   1
  -4  -4  -1 766.228  27.363   1
   4   4   1 800.226  27.416   1
   4   4   1 778.028  69.388   6
  -5  -4  -1 335.547  20.632   1
   5   4   1 226.941  56.310   6
   5   4   1 321.500  19.627   1
  -6  -4  -1 703.425  30.138   1
   6   4   1 629.241  91.607   6
  -7  -4  -1 375.175  25.827   1
   7   4   1 374.220  79.116   6
  -8  -4  -1 143.688  20.042   1
   8   4   1 73.5415 54.5726   6
  11  -5  -1 300.601  78.143   5
  11  -5  -1 111.484  62.707   6
  10  -5  -1 99.1357 57.7870   6
  10  -5  -1 189.514  62.432   5
 -10   5   1 168.243  12.298   1
   9  -5  -1 109.212  51.924   5
   9  -5  -1 181.673  61.019   6
  -9   5   1 160.344  10.755   1
   8  -5  -1 559.766  85.951   5
   8  -5  -1 587.053  86.620   6
  -8   5   1 533.331  15.708   1
   7  -5  -1 787.267  91.911   6
   7  -5  -1 928.038 104.969   5
  -7   5   1 797.665  19.166   1
   6  -5  -1 163.650  43.357   6
   6  -5  -1 117.339  44.748   5
   6  -5  -1 106.705  12.625   3
  -6   5   1 105.665   7.342   1
   5  -5  -1 1390.10   85.58   6
   5  -5  -1 1377.77   35.30   3
   5  -5  -1 1350.48   97.20   5
  -5   5   1 1400.81   28.36   1
  -5   5   1 1387.23   28.18   1
   4  -5  -1 2093.45   44.35   3
   4  -5  -1 1941.93   95.39   6
   4  -5  -1 2105.47  114.94   5
  -4   5   1 2012.34   39.17   1
  -4   5   1 1970.09   38.38   1
   3  -5  -1 72.1073  5.1564   2
   3  -5  -1 68.8029  4.6713   1
   3  -5  -1 89.1521 32.8622   5
   3  -5  -1 72.2401  8.2742   3
  -3   5   1 57.7994  6.4900   1
  -3   5   1 63.2772  7.4592   1
   2  -5  -1 638.034  16.618   1
   2  -5  -1 780.304  62.035   5
  -2   5   1 677.981  20.684   1
   1  -5  -1 434.310  14.714   1
   1  -5  -1 450.504  52.937   5
  -1   5   1 442.801  18.264   1
   0  -5  -1 536.586  45.626   5
   0  -5  -1 465.329  16.790   1
   0   5   1 503.149  20.808   1
  -1  -5  -1 340.320  15.943   1
   1   5   1 388.368  19.014   1
  -2  -5  -1 793.793  25.504   1
   2   5   1 803.610  55.718   6
   2   5   1 705.863  27.098   1
  -3  -5  -1 1602.54   41.51   1
   3   5   1 1429.81   87.00   6
   3   5   1 1655.77   43.90   1
  -4  -5  -1 415.565  21.353   1
   4   5   1 430.108  22.463   1
   4   5   1 431.715  65.592   6
  -5  -5  -1 674.311  29.843   1
   5   5   1 611.207  85.765   6
   5   5   1 761.483  30.503   1
  -6  -5  -1 434.121  26.783   1
  -7  -5  -1 227.834  24.307   1
  10  -6  -1 222.643  69.474   5
  10  -6  -1 261.871  72.485   6
   9  -6  -1 254.424  65.960   6
   9  -6  -1 199.632  63.871   5
  -9   6   1 213.822  11.092   1
   8  -6  -1 501.569  84.966   5
   8  -6  -1 483.066  77.939   6
  -8   6   1 465.109  14.888   1
   7  -6  -1 454.804  69.453   6
   7  -6  -1 332.665  70.670   5
  -7   6   1 352.076  13.207   1
   6  -6  -1 424.116  63.586   6
   6  -6  -1 381.335  70.895   5
  -6   6   1 360.180  13.583   1
   5  -6  -1 52.6409 31.5447   6
   5  -6  -1 109.932  42.809   5
  -5   6   1 76.0727  8.1503   1
   4  -6  -1 492.097  74.072   5
  -4   6   1 455.428  16.840   1
   3  -6  -1 137.752  41.792   5
  -3   6   1 185.091  12.466   1
   2  -6  -1 109.714  38.185   5
   2  -6  -1 220.616  10.926   1
  -2   6   1 177.947  13.702   1
   1  -6  -1 911.166  24.485   1
   1  -6  -1 846.968  68.081   5
  -1   6   1 935.121  29.378   1
   0  -6  -1 1169.57   30.30   1
   0  -6  -1 1155.46   74.01   5
   0   6   1 1115.90   34.77   1
  -1  -6  -1 752.051  24.888   1
   1   6   1 761.177  29.039   1
   1   6   1 677.123  46.574   6
  -2  -6  -1 1628.74   40.93   1
   2   6   1 1441.62   43.41   1
  -3  -6  -1 711.730  27.355   1
   3   6   1 757.846  31.599   1
  -4  -6  -1 237.467  19.948   1
   4   6   1 251.481  21.686   1
  -5  -6  -1 317.699  22.453   1
   5   6   1 328.020  22.649   1
  -6  -6  -1 164.104  21.026   1
  10  -7  -1 46.2610 49.7334   6
  10  -7  -1 96.4498 55.5503   5
   9  -7  -1 68.7474 49.2041   5
   9  -7  -1 73.8007 44.9159   6
   8  -7  -1 432.708  84.584   5
   8  -7  -1 372.046  69.374   6
  -8   7   1 366.850  14.722   1
   7  -7  -1 48.5669 35.4968   6
   7  -7  -1 103.915  52.906   5
  -7   7   1 137.781  10.782   1
   6  -7  -1 95.0880 35.6428   6
   6  -7  -1 104.479  50.319   5
  -6   7   1 94.9697  9.5456   1
   5  -7  -1 300.529  66.529   5
  -5   7   1 423.732  17.423   1
   4  -7  -1 591.009  84.370   5
  -4   7   1 483.074  19.575   1
   3  -7  -1 416.672  68.408   5
  -3   7   1 438.745  20.193   1
   2  -7  -1 886.213  79.842   5
   2  -7  -1 973.772  25.551   1
  -2   7   1 977.752  31.127   1
   1  -7  -1 1290.51   32.02   1
   1  -7  -1 1196.90   84.45   5
  -1   7   1 1246.52   37.39   1
   0  -7  -1 563.071  21.594   1
   0  -7  -1 599.729  69.062   5
   0   7   1 494.177  24.440   1
  -1  -7  -1 161.904  39.814   5
  -1  -7  -1 164.245  14.381   1
   1   7   1 163.011  18.156   1
  -2  -7  -1 458.839  22.676   1
   2   7   1 438.596  26.367   1
  -3  -7  -1 193.409  18.382   1
   3   7   1 222.051  22.328   1
  -4  -7  -1 111.395  15.878   1
   4   7   1 103.355  17.881   1
  -5  -7  -1 86.4347 16.4758   1
  10  -8  -1 77.0512 59.7556   5
  10  -8  -1 96.5882 56.7375   6
   9  -8  -1 166.240  65.075   5
   9  -8  -1 63.4059 46.1185   6
   8  -8  -1 204.843  55.856   6
   8  -8  -1 161.185  62.464   5
  -8   8   1 209.735  13.278   1
   7  -8  -1 376.437  84.425   5
   7  -8  -1 263.686  55.741   6
  -7   8   1 331.562  16.297   1
   6  -8  -1 376.417  80.062   5
  -6   8   1 371.855  17.606   1
   5  -8  -1 509.468  88.340   5
  -5   8   1 537.362  22.024   1
   4  -8  -1 976.019 113.487   5
  -4   8   1 1001.21   31.02   1
   3  -8  -1 68.4636 39.6394   5
  -3   8   1 52.9585 11.1718   1
   2  -8  -1 328.884  64.642   5
  -2   8   1 384.648  22.033   1
   1  -8  -1 119.131  44.056   5
  -1   8   1 179.177  17.960   1
   0  -8  -1 68.2480 10.8069   1
   0  -8  -1 41.9684 32.3316   5
   0   8   1 64.7063 14.4234   1
  -1  -8  -1 108.126  13.253   1
   1   8   1 90.9834 16.1195   1
  -2  -8  -1 369.219  22.590   1
   2   8   1 356.896  28.282   1
  -3  -8  -1 157.455  18.667   1
   3   8   1 127.998  20.576   1
  -4  -8  -1 168.175  20.621   1
   4   8   1 159.411  22.340   1
   9  -9  -1 152.952  71.460   5
   8  -9  -1 489.186  99.796   5
  -8   9   1 432.310  19.223   1
   7  -9  -1 135.044  67.395   5
  -7   9   1 226.184  16.347   1
   6  -9  -1 98.9224 55.4776   5
  -6   9   1 149.437  14.174   1
   5  -9  -1 255.440  69.352   5
  -5   9   1 191.745  16.653   1
   4  -9  -1 69.6385 48.9297   5
  -4   9   1 56.6692 11.6524   1
   3  -9  -1 224.888  63.260   5
  -3   9   1 149.427  17.136   1
   2  -9  -1 54.1750 42.7169   5
  -2   9   1 39.6450 12.4911   1
   1  -9  -1 247.874  59.483   5
  -1   9   1 226.092  22.284   1
   0   9   1 134.562  19.573   1
   1   9   1 430.535  29.731   1
   2   9   1 184.608  23.423   1
   8 -10  -1 160.203  77.308   5
  -8  10   1 214.813  17.177   1
   7 -10  -1 28.0402 52.4770   5
  -7  10   1 33.0359 11.1075   1
   6 -10  -1 70.0578 56.7223   5
  -6  10   1 45.9673 12.1728   1
   5 -10  -1 85.7738 55.5297   5
  -5  10   1 156.768  17.423   1
   4 -10  -1 212.908  68.137   5
  -4  10   1 128.481  16.757   1
   3 -10  -1 193.429  65.111   5
  -3  10   1 186.284  20.263   1
   2 -10  -1 140.616  57.906   5
  -2  10   1 249.679  23.643   1
  -1  10   1 356.632  29.307   1
   0  10   1 159.571  23.316   1
   1  10   1 145.064  22.934   1
   6 -11  -1 79.2096 60.5477   5
  -6  11   1 111.180  16.566   1
   5 -11  -1 264.445  78.841   5
  -5  11   1 211.197  21.647   1
   4 -11  -1 264.042  78.900   5
  -4  11   1 162.067  20.291   1
   3 -11  -1 160.668  64.716   5
  -3  11   1 98.2966 17.6797   1
  -2  11   1 99.4093 19.0330   1
  -1  11  -2 176.221  24.458   1
  -2  11  -2 308.465  29.056   1
   2 -11   2 291.746  78.422   5
  -3  11  -2 209.485  23.512   1
   3 -11   2 360.281  89.379   5
  -4  11  -2 265.412  25.145   1
   4 -11   2 259.493  84.862   5
  -5  11  -2 337.325  27.072   1
   5 -11   2 562.691 113.667   5
  -6  11  -2 292.711  25.226   1
   6 -11   2 312.691  97.521   5
  -7  11  -2 87.9119 16.5979   1
   7 -11   2 52.5197 65.9119   5
   1  10  -2 130.983  23.004   1
   0  10  -2 324.622  29.608   1
   0 -10   2 236.385  66.616   5
  -1  10  -2 444.577  30.833   1
   1 -10   2 452.163  85.839   5
  -2  10  -2 352.625  28.769   1
   2 -10   2 353.208  80.433   5
  -3  10  -2 273.212  24.303   1
   3 -10   2 324.135  81.134   5
  -4  10  -2 290.460  23.988   1
   4 -10   2 156.298  64.536   5
  -5  10  -2 190.504  19.622   1
   5 -10   2 226.428  79.555   5
  -6  10  -2 64.9716 14.4997   1
   6 -10   2 47.7748 59.0964   5
  -7  10  -2 274.180  21.811   1
   7 -10   2 218.803  84.643   5
  -8  10  -2 241.144  19.795   1
   8 -10   2 261.535  91.056   5
   3   9  -2 214.123  24.596   1
  -3  -9   2 181.824  20.485   1
   2   9  -2 328.454  29.978   1
  -2  -9   2 332.412  25.185   1
   1   9  -2 157.883  22.167   1
  -1  -9   2 173.689  18.084   1
   0   9  -2 197.411  22.932   1
  -1   9  -2 294.981  25.420   1
  -2   9  -2 91.0066 16.4605   1
   2  -9   2 126.838  51.152   5
  -3   9  -2 95.8882 15.7836   1
   3  -9   2 96.7934 49.9295   5
  -4   9  -2 536.770  27.010   1
   4  -9   2 542.677  91.842   5
  -5   9  -2 454.391  24.057   1
   5  -9   2 486.815  96.647   5
  -6   9  -2 337.861  21.315   1
   6  -9   2 296.228  80.425   5
  -7   9  -2 445.389  22.796   1
   7  -9   2 379.570  91.216   5
  -8   9  -2 456.991  23.102   1
   8  -9   2 410.128  96.798   5
  -9   9  -2 187.022  16.905   1
   9  -9   2 161.282  75.002   5
   4   8  -2 116.592  19.342   1
  -4  -8   2 134.631  18.996   1
   3   8  -2 153.791  21.013   1
  -3  -8   2 139.583  17.328   1
   2   8  -2 78.8805 15.8406   1
  -2  -8   2 91.9942 13.9067   1
   1   8  -2 81.6132 16.3218   1
  -1  -8   2 63.1266 12.1995   1
   0   8  -2 56.1128 13.9117   1
   0  -8   2 46.5387 10.3977   1
  -1   8  -2 754.145  32.853   1
   1  -8   2 816.431  27.261   1
  -2   8  -2 286.021  22.136   1
   2  -8   2 298.049  62.226   5
  -3   8  -2 601.083  26.945   1
   3  -8   2 494.599  80.504   5
  -4   8  -2 1363.15   40.33   1
   4  -8   2 1416.71  114.17   5
  -5   8  -2 785.761  28.906   1
   5  -8   2 815.745 111.758   5
  -6   8  -2 636.483  25.707   1
   6  -8   2 718.464 109.198   5
  -7   8  -2 674.299  25.384   1
   7  -8   2 701.849 111.077   5
   7  -8   2 631.518  78.197   6
  -8   8  -2 374.209  19.466   1
   8  -8   2 316.608  65.095   6
   8  -8   2 340.590  86.718   5
  -9   8  -2 138.754  14.460   1
   9  -8   2 126.680  66.447   5
   9  -8   2 89.3524 48.3632   6
 -10   8  -2 154.518  15.433   1
  10  -8   2 176.733  70.369   5
  10  -8   2 133.540  61.997   6
  -5  -7   2 25.6615 13.9080   1
   4   7  -2 31.9072 13.4835   1
  -4  -7   2 38.6107 13.3770   1
   3   7  -2 234.210  21.847   1
  -3  -7   2 251.738  20.786   1
   2   7  -2 212.632  20.357   1
  -2  -7   2 170.936  16.540   1
   1   7  -2 71.6183 14.2177   1
  -1  -7   2 88.8847 12.1034   1
   0   7  -2 1990.86   52.87   1
   0  -7   2 1998.67   46.63   1
  -1   7  -2 499.174  24.935   1
   1  -7   2 478.204  19.026   1
  -2   7  -2 912.076  32.240   1
   2  -7   2 971.790  26.660   1
  -3   7  -2 996.793  32.424   1
   3  -7   2 1071.97   89.72   5
   3  -7   2 1011.49   27.36   2
   3  -7   2 1056.54   26.47   1
  -4   7  -2 1421.06   38.22   1
   4  -7   2 1509.60  109.53   5
   4  -7   2 1313.68   66.44   6
  -5   7  -2 324.731  18.279   1
   5  -7   2 364.984  50.026   6
   5  -7   2 366.306  73.442   5
  -6   7  -2 533.001  21.696   1
   6  -7   2 555.049  68.657   6
   6  -7   2 524.631  90.661   5
  -7   7  -2 602.853  22.844   1
   7  -7   2 623.486  99.382   5
   7  -7   2 741.095  87.497   6
  -8   7  -2 468.255  20.528   1
   8  -7   2 510.962  82.145   6
   8  -7   2 425.860  87.297   5
  -9   7  -2 86.0572 11.9962   1
   9  -7   2 155.826  55.619   6
   9  -7   2 121.384  55.987   5
 -10   7  -2 295.211  18.500   1
  10  -7   2 147.146  63.863   5
  10  -7   2 378.629  86.986   6
  -6  -6   2 162.838  21.117   1
  -5  -6   2 169.312  19.124   1
   4   6  -2 238.353  20.413   1
  -4  -6   2 180.594  18.208   1
   3   6  -2 622.474  27.244   1
  -3  -6   2 632.543  26.381   1
   2   6  -2 898.533  32.299   1
  -2  -6   2 820.045  28.061   1
   1   6  -2 551.117  24.730   1
  -1  -6   2 656.864  23.281   1
   0   6  -2 481.880  22.571   1
   0  -6   2 509.366  19.816   1
  -1   6  -2 938.052  30.326   1
   1  -6   2 954.777  26.175   1
  -2   6  -2 405.494  19.180   1
   2  -6   2 407.601  15.710   1
  -3   6  -2 557.329  21.659   1
   3  -6   2 530.025  16.820   1
   3  -6   2 556.164  17.986   2
   3  -6   2 560.051  72.387   5
   3  -6   2 574.045  37.904   6
  -4   6  -2 1453.66   36.93   1
   4  -6   2 1551.95   31.33   1
   4  -6   2 1451.45  101.90   5
   4  -6   2 1533.49   32.37   2
   4  -6   2 1373.15   73.84   6
  -5   6  -2 320.103  16.967   1
   5  -6   2 352.303  50.734   6
   5  -6   2 288.684  61.744   5
  -6   6  -2 528.883  20.345   1
   6  -6   2 714.498  94.938   5
   6  -6   2 478.164  66.234   6
  -7   6  -2 1042.15   29.66   1
   7  -6   2 1148.98   93.53   6
   7  -6   2 1210.23  107.86   5
  -8   6  -2 668.266  23.527   1
   8  -6   2 644.674  94.351   6
   8  -6   2 697.530 102.884   5
  -9   6  -2 373.906  18.469   1
   9  -6   2 382.685  83.163   6
   9  -6   2 326.947  72.600   5
 -10   6  -2 434.772  20.906   1
  10  -6   2 467.702 100.252   6
  10  -6   2 486.996  87.822   5
  -7  -5   2 213.929  22.592   1
  -6  -5   2 538.006  29.081   1
   5   5  -2 284.273  18.983   1
   5   5  -2 297.721  60.096   6
  -5  -5   2 229.429  20.253   1
   4   5  -2 587.380  25.341   1
   4   5  -2 632.315  72.981   6
  -4  -5   2 550.315  24.199   1
   3   5  -2 494.515  54.429   6
   3   5  -2 351.325  19.912   1
  -3  -5   2 357.781  19.508   1
   2   5  -2 304.390  34.804   6
   2   5  -2 307.362  18.388   1
  -2  -5   2 229.060  14.637   1
   1   5  -2 178.051  14.682   1
   1   5  -2 202.219  19.486   4
  -1  -5   2 178.798  12.313   1
   0   5  -2 881.632  27.413   1
   0  -5   2 816.869  23.754   1
  -1   5  -2 388.607  18.476   1
   1  -5   2 403.540  15.047   1
  -2   5  -2 514.111  19.906   1
   2  -5   2 492.167  15.831   1
   2  -5   2 520.825  28.484   6
   2  -5   2 526.809  16.527   2
  -3   5  -2 1201.58   30.38   1
   3  -5   2 1155.31   78.68   5
   3  -5   2 1165.87   25.70   1
   3  -5   2 1067.89   56.11   6
   3  -5   2 1163.77   26.23   2
  -4   5  -2 1756.65   39.86   1
   4  -5   2 1785.11   34.95   1
   4  -5   2 1880.70   36.18   2
   4  -5   2 1784.60   86.44   6
   4  -5   2 1851.97  106.55   5
  -5   5  -2 1753.84   39.17   1
   5  -5   2 1867.72  114.53   5
   5  -5   2 1711.59   95.36   6
  -6   5  -2 1108.73   29.12   1
   6  -5   2 1098.24   86.22   6
   6  -5   2 1219.62   98.34   5
  -7   5  -2 1877.15   42.32   1
   7  -5   2 1888.80  124.14   6
   7  -5   2 1807.31  122.95   5
  -8   5  -2 407.260  18.085   1
   8  -5   2 347.105  69.744   5
   8  -5   2 424.082  81.714   6
  -9   5  -2 261.718  16.640   1
   9  -5   2 229.445  58.993   5
   9  -5   2 154.470  61.576   6
 -10   5  -2 294.829  17.635   1
  10  -5   2 279.113  81.266   6
  10  -5   2 287.841  70.502   5
   8   4  -2 89.5403 57.6041   6
  -8  -4   2 136.704  20.085   1
   7   4  -2 328.348  73.392   6
  -7  -4   2 360.062  25.255   1
   6   4  -2 336.545  68.787   6
  -6  -4   2 254.206  21.208   1
   5   4  -2 214.975  15.513   1
   5   4  -2 210.098  52.085   6
  -5  -4   2 204.714  17.913   1
   4   4  -2 131.857  13.318   1
   4   4  -2 194.113  44.736   6
   4   4  -2 145.307   9.350   3
  -4  -4   2 118.900  13.159   1
   3   4  -2 520.037  40.014   4
   3   4  -2 550.159  59.706   6
   3   4  -2 534.700  21.387   1
  -3  -4   2 504.462  20.867   1
   2   4  -2 384.194  35.489   6
   2   4  -2 359.419  28.624   4
   2   4  -2 367.092  16.994   1
  -2  -4   2 322.150  15.311   1
   1   4  -2 154.628  12.561   1
  -1  -4   2 159.359  11.250   1
   0   4  -2 1834.23   40.78   1
   0  -4   2 1825.60   37.69   1
  -1   4  -2 2359.70   47.56   1
   1  -4   2 2215.22   43.32   1
  -2   4  -2 479.848  17.036   1
   2  -4   2 481.318  14.557   2
   2  -4   2 495.709  30.804   6
   2  -4   2 477.172  14.505   1
  -3   4  -2 5384.71   93.10   1
   3  -4   2 5317.19   88.88   1
   3  -4   2 5237.58  174.64   5
   3  -4   2 5344.75   90.27   2
   3  -4   2 5270.14  153.51   6
  -4   4  -2 1913.37   38.83   1
   4  -4   2 1895.66   35.55   2
   4  -4   2 1834.43   99.78   5
   4  -4   2 1865.14   89.71   6
   4  -4   2 1746.06   34.31   1
  -5   4  -2 865.147  23.800   1
   5  -4   2 898.995  76.683   5
   5  -4   2 763.291  66.284   6
   5  -4   2 917.390  18.727   1
   5  -4   2 896.516  19.770   2
  -6   4  -2 1006.40   27.00   1
   6  -4   2 1002.96   83.61   6
   6  -4   2 847.780  92.672   5
  -7   4  -2 1440.88   34.71   1
   7  -4   2 1490.35  112.22   6
   7  -4   2 1281.37   99.05   5
  -8   4  -2 69.6241 10.4739   1
   8  -4   2 56.1845 36.9992   5
   8  -4   2 70.8144 45.1532   6
  -9   4  -2 332.027  18.380   1
   9  -4   2 245.593  60.584   5
   9  -4   2 253.196  71.647   6
 -10   4  -2 325.982  19.503   1
  10  -4   2 317.772  71.456   5
  10  -4   2 396.940  92.418   6
   8   3  -2 160.952  60.878   6
  -8  -3   2 114.860  17.519   1
   7   3  -2 137.964  52.578   6
  -7  -3   2 88.1349 15.1059   1
   6   3  -2 790.082  96.863   6
  -6  -3   2 760.185  29.848   1
   5   3  -2 54.0756  8.3635   3
   5   3  -2 33.8912 33.4002   6
   5   3  -2 50.1798  8.9452   1
  -5  -3   2 57.3441 10.7892   1
   4   3  -2 484.642  18.994   1
   4   3  -2 499.402  65.854   6
   4   3  -2 449.220  16.425   3
  -4  -3   2 481.333  20.239   1
   3   3  -2 1785.56   75.72   4
   3   3  -2 1809.56   40.14   1
   3   3  -2 1745.45   91.71   6
  -3  -3   2 1814.59   40.41   1
   2   3  -2 1193.24   49.41   4
   2   3  -2 1262.89   63.71   6
   2   3  -2 1213.99   29.99   1
  -2  -3   2 1211.12   28.77   1
   1   3  -2 605.991  18.999   1
   1   3  -2 622.201  32.666   6
  -1  -3   2 609.321  17.786   1
   0   3  -2 1758.74   36.93   1
   0  -3   2 1718.58   50.74   6
   1  -3   2 3314.23   59.18   2
   1  -3   2 3379.16   58.38   1
  -2   3  -2 1257.39   28.10   1
   2  -3   2 1281.14   26.26   2
   2  -3   2 1294.96   25.77   1
  -3   3  -2 1563.07   32.38   1
   3  -3   2 1617.42   79.33   5
   3  -3   2 1590.39   31.02   2
   3  -3   2 1523.21   30.04   1
   3  -3   2 1542.01   71.69   6
  -4   3  -2 962.956  23.360   1
   4  -3   2 968.198  21.299   2
   4  -3   2 958.914  66.984   5
   4  -3   2 934.350  63.578   6
   4  -3   2 940.520  20.408   1
  -5   3  -2 308.251  13.848   1
   5  -3   2 324.832  51.532   5
   5  -3   2 277.346  10.600   2
   5  -3   2 311.857  51.785   6
  -6   3  -2 1313.17   31.88   1
   6  -3   2 1392.36   98.13   6
   6  -3   2 1314.12   88.58   5
  -7   3  -2 677.324  23.376   1
   7  -3   2 837.321  74.928   5
   7  -3   2 758.356  97.677   6
  -8   3  -2 866.887  27.499   1
   8  -3   2 844.978  93.138   5
   8  -3   2 819.783 111.590   6
  -9   3  -2 321.370  18.833   1
   9  -3   2 306.114  65.818   5
   9  -3   2 358.805  83.612   6
 -10   3  -2 580.565  25.846   1
  10  -3   2 598.869 113.091   6
   9   2  -2 119.055  62.312   6
  -9  -2   2 140.555  19.658   1
   8   2  -2 116.230  54.128   6
  -8  -2   2 84.8987 15.2265   1
   7   2  -2 1095.69  119.76   6
  -7  -2   2 888.454  32.347   1
   6   2  -2 559.729  81.919   6
   6   2  -2 632.473  22.552   3
  -6  -2   2 597.311  24.554   1
   5   2  -2 480.207  17.863   1
   5   2  -2 464.750  18.454   3
   5   2  -2 411.807  66.283   6
  -5  -2   2 436.430  19.592   1
   4   2  -2 1546.50   79.34   4
   4   2  -2 1447.84   33.10   1
   4   2  -2 1442.44   91.64   6
  -4  -2   2 1449.16   34.91   1
   3   2  -2 1824.27   92.29   6
   3   2  -2 1817.24   75.69   4
   3   2  -2 1825.09   37.88   1
  -3  -2   2 1802.46   38.43   1
   2   2  -2 109.661  25.052   6
   2   2  -2 96.9163 18.9088   4
   2   2  -2 104.292   8.277   1
  -2  -2   2 84.8778  7.1347   1
   1   2  -2 1922.34   64.92   6
   1   2  -2 2025.15   38.57   1
  -1  -2   2 1907.84   36.94   1
   0  -2   2 1822.99   34.06   1
  -1   2  -2 46.0521  5.4577   1
   1  -2   2 50.7205  4.9578   2
   1  -2   2 42.7622  4.6658   1
  -2   2  -2 42.6255  5.4051   1
   2  -2   2 84.5480  6.0499   2
   2  -2   2 54.6401  5.2830   1
  -3   2  -2 2030.37   38.82   1
   3  -2   2 1968.63   82.81   5
   3  -2   2 2059.54   38.14   2
   3  -2   2 2041.81   37.40   1
  -4   2  -2 1743.40   36.15   1
   4  -2   2 1808.68   34.85   2
   4  -2   2 1818.37   34.19   1
   4  -2   2 1738.72   89.94   6
   4  -2   2 1696.74   84.86   5
  -5   2  -2 1800.82   39.33   1
   5  -2   2 1855.10   35.73   1
   5  -2   2 1869.31   96.18   5
   5  -2   2 1882.43   35.72   1
   5  -2   2 1847.19   36.88   2
   5  -2   2 1890.37  105.62   6
  -6   2  -2 1556.79   36.27   1
   6  -2   2 1819.86  113.12   6
   6  -2   2 1652.16   95.55   5
   6  -2   2 1390.85   30.30   1
  -7   2  -2 1792.02   43.00   1
   7  -2   2 1896.67  130.64   6
   7  -2   2 1821.01  107.57   5
  -8   2  -2 341.449  19.257   1
   8  -2   2 263.646  56.383   5
   8  -2   2 432.350  85.463   6
  -9   2  -2 396.041  22.005   1
   9  -2   2 357.592  87.550   6
 -10   2  -2 319.695  21.627   1
  10  -2   2 178.271  76.646   6
   9   1  -2 159.787  63.861   6
  -9  -1   2 304.799  21.823   1
   8   1  -2 448.122  84.132   6
  -8  -1   2 369.970  22.028   1
   7   1  -2 915.144  29.716   3
   7   1  -2 863.063 106.163   6
  -7  -1   2 883.691  30.017   1
   6   1  -2 602.260  22.233   3
   6   1  -2 500.355  77.246   6
  -6  -1   2 634.973  23.414   1
   5   1  -2 434.280  14.874   1
   5   1  -2 416.889  56.733   4
   5   1  -2 458.993  68.436   6
   5   1  -2 459.958  18.825   3
  -5  -1   2 439.545  17.514   1
   4   1  -2 763.780  56.773   4
   4   1  -2 804.402  20.203   1
   4   1  -2 850.885  68.968   6
  -4  -1   2 796.175  21.834   1
   3   1  -2 1529.11   30.63   1
   3   1  -2 1527.71   83.07   6
   3   1  -2 1555.01   69.52   4
  -3  -1   2 1513.24   31.51   1
   2   1  -2 421.832  31.243   4
   2   1  -2 438.240  12.632   1
   2   1  -2 483.396  40.239   6
  -2  -1   2 435.679  12.629   1
   1   1  -2 81.3711  5.9557   1
   1   1  -2 74.2021 16.0793   6
  -1  -1   2 81.6616  5.6575   1
   0   1  -2 2787.97   46.55   1
   0  -1   2 2652.83   46.47   2
   0  -1   2 2620.40   45.73   1
  -1   1  -2 2505.62   43.74   1
   1  -1   2 2502.19   43.40   1
   1  -1   2 2501.37   44.14   2
  -2   1  -2 850.652  19.350   1
   2  -1   2 870.582  19.667   2
   2  -1   2 871.339  18.923   1
   2  -1   2 809.664  40.570   5
  -3   1  -2 5934.10   98.09   1
   3  -1   2 5814.72   96.94   1
   3  -1   2 5828.15   98.52   2
   3  -1   2 5785.28  162.62   5
  -4   1  -2 2532.26   49.59   1
   4  -1   2 2628.20   48.07   1
   4  -1   2 2535.12   48.72   2
   4  -1   2 2588.07  102.50   5
   4  -1   2 2731.54  114.70   6
  -5   1  -2 1017.55   26.85   1
   5  -1   2 862.601  63.896   5
   5  -1   2 1004.96   76.57   6
   5  -1   2 1003.63   24.19   1
   5  -1   2 1054.76   25.28   2
  -6   1  -2 1354.88   35.44   1
   6  -1   2 1456.52   87.15   5
   6  -1   2 1410.73   30.94   1
   6  -1   2 1340.87   99.46   6
  -7   1  -2 715.140  25.656   1
   7  -1   2 743.628  98.100   6
  -8   1  -2 221.719  17.866   1
   8  -1   2 210.552  65.466   6
  -9   1  -2 215.080  18.746   1
   9  -1   2 361.940  87.905   6
 -10   1  -2 330.618  22.685   1
  10  -1   2 406.168  96.041   6
  10   0  -2 300.927  85.657   6
 -10   0   2 353.658  23.544   1
   9   0  -2 176.312  61.784   6
  -9   0   2 215.287  18.776   1
   8   0  -2 369.840  78.147   6
  -8   0   2 298.311  18.680   1
   7   0  -2 767.177  97.740   6
   7   0  -2 1002.64   30.25   3
  -7   0   2 885.730  28.198   1
   6   0  -2 272.648  16.439   3
   6   0  -2 303.874  59.796   6
  -6   0   2 255.377  14.571   1
   5   0  -2 302.240  56.490   6
   5   0  -2 285.254  48.840   4
   5   0  -2 206.877   8.010   1
  -5   0   2 298.689  13.162   1
   4   0  -2 597.628  69.046   6
   4   0  -2 613.473  60.556   4
  -4   0   2 527.349  16.160   1
  -4   0   2 506.039  14.935   1
   3   0  -2 2197.50   86.02   4
   3   0  -2 2092.96   97.70   6
  -3   0   2 2174.28   38.62   1
  -3   0   2 2120.13   39.43   1
   2   0  -2 146.526  27.999   6
   2   0  -2 82.4278 17.7388   4
  -2   0   2 108.860   6.408   1
  -2   0   2 94.7717  5.7431   1
   1   0  -2 3573.24   58.04   1
  -1   0   2 3614.56   58.72   1
  -1   0   2 3562.14   58.36   1
   0   0  -2 1856.75   32.48   1
   0   0   2 1912.27   33.02   1
   0   0   2 1830.87   32.63   1
   0   0   2 1895.11   33.68   2
  -1   0  -2 9186.46  145.25   1
   1   0   2 8864.26  147.66   2
   1   0   2 9267.60  146.17   1
  -2   0  -2 237.088   9.995   1
   2   0   2 224.976  10.187   2
   2   0   2 228.527  10.589   1
   2   0   2 262.458  24.212   5
  -3   0  -2 2211.19   42.63   1
   3   0   2 2206.46   43.28   2
   3   0   2 2207.07   42.47   1
   3   0   2 2171.96   74.43   5
  -4   0  -2 787.436  22.435   1
   4   0   2 779.595  47.065   5
   4   0   2 740.451  20.942   1
   4   0   2 789.201  21.841   2
   4   0   2 813.790  21.383   1
  -5   0  -2 160.390  12.496   1
   5   0   2 162.915  11.230   1
   5   0   2 183.148  45.310   6
  -6   0  -2 1108.16   32.43   1
   6   0   2 1122.78   28.49   1
   6   0   2 1157.24   95.54   6
  -7   0  -2 643.803  25.921   1
   7   0   2 819.251 104.954   6
  -8   0  -2 240.141  19.578   1
   8   0   2 335.426  78.687   6
  -9   0  -2 393.684  23.888   1
   9   0   2 330.244  86.914   6
 -10   0  -2 259.213  23.729   1
  10   0   2 231.199  83.157   6
  10  -1  -2 128.654  63.187   6
 -10   1   2 222.858  18.926   1
   9  -1  -2 179.713  60.399   6
  -9   1   2 189.957  16.160   1
   8  -1  -2 375.458  20.790   3
   8  -1  -2 355.837  75.880   6
  -8   1   2 355.867  18.087   1
   7  -1  -2 1037.95   94.47   6
   7  -1  -2 1055.74   31.94   3
  -7   1   2 977.224  27.438   1
   6  -1  -2 541.969  21.337   3
   6  -1  -2 574.824  79.088   6
  -6   1   2 576.039  18.329   1
   5  -1  -2 700.234  73.091   4
   5  -1  -2 677.849  79.813   6
  -5   1   2 646.645  17.380   1
  -5   1   2 679.339  18.333   1
   4  -1  -2 3181.74  122.35   4
   4  -1  -2 3048.73  122.80   5
   4  -1  -2 3154.34  134.42   6
  -4   1   2 3110.60   53.83   1
  -4   1   2 3181.42   53.41   1
   3  -1  -2 2245.65   88.78   4
   3  -1  -2 2261.70   91.77   5
   3  -1  -2 2008.40   94.51   6
  -3   1   2 2226.49   36.44   1
  -3   1   2 2164.87   36.79   1
   2  -1  -2 970.148  54.232   6
   2  -1  -2 960.519  52.383   5
   2  -1  -2 988.968  49.286   4
  -2   1   2 969.726  16.644   1
  -2   1   2 989.769  16.890   1
   1  -1  -2 1880.99   60.52   4
   1  -1  -2 1956.91   66.30   5
  -1   1   2 2005.17   33.05   1
  -1   1   2 1959.31   34.11   2
  -1   1   2 1999.02   33.51   1
   0  -1  -2 7359.43  165.54   5
   0  -1  -2 7558.78  120.02   1
   0   1   2 7315.83  122.99   2
   0   1   2 7519.64  121.55   1
   0   1   2 7879.26  120.48   1
  -1  -1  -2 8913.75  141.89   1
   1   1   2 8815.35  143.30   1
   1   1   2 8686.41  145.11   2
  -2  -1  -2 2950.88   54.06   1
   2   1   2 3028.38   55.51   1
   2   1   2 3013.23   56.37   2
  -3  -1  -2 1226.89   28.96   1
   3   1   2 1274.43   29.72   1
   3   1   2 1255.32   30.52   2
   3   1   2 1316.89   30.19   1
  -4  -1  -2 898.368  25.540   1
   4   1   2 910.027  24.828   1
  -5  -1  -2 514.805  20.956   1
   5   1   2 584.112  76.001   6
   5   1   2 529.856  19.307   1
  -6  -1  -2 1815.66   45.49   1
   6   1   2 1741.60   40.90   1
   6   1   2 1806.55  119.85   6
  -7  -1  -2 664.404  27.605   1
   7   1   2 529.339  91.119   6
  -8  -1  -2 348.946  22.795   1
   8   1   2 390.897  83.671   6
  -9  -1  -2 299.779  24.680   1
   9   1   2 305.622  83.660   6
  10  -2  -2 448.267  96.179   6
 -10   2   2 392.168  20.573   1
   9  -2  -2 353.842  80.540   6
  -9   2   2 316.055  17.340   1
   8  -2  -2 574.357  25.054   3
   8  -2  -2 557.171  90.333   6
  -8   2   2 555.621  19.989   1
   7  -2  -2 1613.24   41.39   3
   7  -2  -2 1392.44  109.93   6
  -7   2   2 1520.02   33.52   1
   6  -2  -2 1041.30   88.55   6
   6  -2  -2 1189.34   90.35   5
   6  -2  -2 1118.97   31.81   3
  -6   2   2 1113.84   24.87   1
  -6   2   2 1135.32   24.73   1
  -6   2   2 1143.82   24.91   1
   5  -2  -2 1026.29   73.18   4
   5  -2  -2 1020.16   78.29   6
   5  -2  -2 1068.27   79.03   5
  -5   2   2 970.404  20.124   1
  -5   2   2 1017.97   20.43   1
   4  -2  -2 2541.29  108.91   4
   4  -2  -2 2527.14  116.49   6
   4  -2  -2 2572.31  115.49   5
   3  -2  -2 15.7162 16.9651   4
   3  -2  -2 40.2732 22.8041   5
   3  -2  -2 -2.6159 17.7385   6
   2  -2  -2 48.3014 21.8954   5
   2  -2  -2 62.5647 19.8447   6
   2  -2  -2 51.2591 18.9840   4
  -2   2   2 37.0180  3.4073   1
  -2   2   2 33.0759  3.5170   2
  -2   2   2 34.8605  2.7346   1
   1  -2  -2 336.156   8.417   1
   1  -2  -2 323.975  26.272   4
   1  -2  -2 298.301  33.997   5
  -1   2   2 333.943  10.971   1
  -1   2   2 329.366  10.960   2
  -1   2   2 328.943   9.605   1
   0  -2  -2 585.787  33.778   5
   0  -2  -2 623.773  14.816   1
   0   2   2 603.304  16.788   2
   0   2   2 630.407  16.991   1
  -1  -2  -2 853.675  20.381   1
  -1  -2  -2 853.703  30.131   5
   1   2   2 838.718  22.179   1
   1   2   2 833.589  22.804   2
  -2  -2  -2 1423.75   31.60   1
   2   2   2 1444.89   33.83   1
   2   2   2 1443.85   33.64   1
   2   2   2 1521.86   34.80   2
  -3  -2  -2 2461.75   50.01   1
   3   2   2 2476.40   51.00   1
  -4  -2  -2 1005.71   29.13   1
   4   2   2 1120.34   77.45   6
   4   2   2 1024.87   28.76   1
  -5  -2  -2 851.075  27.995   1
   5   2   2 802.999  25.699   1
   5   2   2 803.988  75.453   6
  -6  -2  -2 1024.03   33.44   1
   6   2   2 968.986 106.955   6
   6   2   2 1053.38   30.96   1
  -7  -2  -2 381.885  22.252   1
   7   2   2 360.702  77.944   6
   8   2   2 239.821  71.570   6
  -9  -2  -2 253.903  24.385   1
   9   2   2 114.507  65.016   6
  10  -3  -2 578.886 103.198   6
 -10   3   2 510.438  21.108   1
   9  -3  -2 382.766  80.167   6
  -9   3   2 320.588  15.593   1
   8  -3  -2 876.380  30.969   3
   8  -3  -2 789.679 101.886   5
   8  -3  -2 816.263 106.292   6
  -8   3   2 890.313  23.462   1
   7  -3  -2 711.017  92.096   5
   7  -3  -2 868.881  29.271   3
   7  -3  -2 889.010 101.599   6
  -7   3   2 818.380  19.928   1
   6  -3  -2 354.364  61.585   6
   6  -3  -2 336.110  61.788   5
   6  -3  -2 307.167  17.021   3
  -6   3   2 331.571   9.985   1
  -6   3   2 310.746   9.580   1
  -6   3   2 322.222   9.714   2
   5  -3  -2 188.314  44.543   6
   5  -3  -2 207.243  43.625   4
   5  -3  -2 201.810  45.762   5
   5  -3  -2 176.957  13.599   3
   4  -3  -2 1298.47   76.74   4
   4  -3  -2 1112.26   76.19   5
   4  -3  -2 1181.48   77.09   6
   3  -3  -2 66.2490 28.1293   5
   3  -3  -2 130.958  30.652   6
   3  -3  -2 87.7047 24.9352   4
  -3   3   2 111.536   4.374   1
  -3   3   2 102.717   5.419   1
  -3   3   2 102.349   5.461   2
   2  -3  -2 866.479  59.198   5
   2  -3  -2 878.851  51.034   4
   2  -3  -2 848.225  15.277   1
  -2   3   2 862.715  19.199   1
  -2   3   2 836.333  19.144   2
  -2   3   2 852.141  17.824   1
   1  -3  -2 3120.70   53.29   1
   1  -3  -2 3114.12  108.75   5
   1  -3  -2 3146.61   91.84   4
  -1   3   2 3097.91   56.73   1
  -1   3   2 3145.73   57.37   2
   0  -3  -2 1609.20   49.53   4
   0  -3  -2 1610.46   31.52   1
   0  -3  -2 1587.33   63.55   5
   0   3   2 1565.94   34.74   1
   0   3   2 1606.24   34.56   1
   0   3   2 1517.14   34.64   2
  -1  -3  -2 1189.70   46.57   5
  -1  -3  -2 1201.68   27.42   1
   1   3   2 1249.29   31.29   1
  -2  -3  -2 1556.12   35.09   1
   2   3   2 1559.25   37.26   1
  -3  -3  -2 832.118  25.310   1
   3   3   2 842.322  26.759   1
  -4  -3  -2 245.586  16.133   1
   4   3   2 302.251  17.263   1
   4   3   2 285.950  50.068   6
  -5  -3  -2 463.189  22.188   1
   5   3   2 417.436  66.631   6
   5   3   2 408.116  20.306   1
  -6  -3  -2 467.340  24.561   1
   6   3   2 482.866  22.171   1
   6   3   2 511.715  80.780   6
  -7  -3  -2 199.781  20.394   1
   7   3   2 236.388  65.796   6
  -8  -3  -2 138.895  19.480   1
   8   3   2 120.462  59.211   6
  11  -4  -2 201.118  72.079   6
  10  -4  -2 236.763  72.966   6
 -10   4   2 261.262  14.687   1
   9  -4  -2 239.949  65.972   5
   9  -4  -2 184.354  62.179   6
  -9   4   2 226.149  12.381   1
   8  -4  -2 421.600  78.438   5
   8  -4  -2 480.899  80.995   6
   8  -4  -2 432.180  23.170   3
  -8   4   2 473.276  14.513   1
   7  -4  -2 742.237  27.432   3
   7  -4  -2 794.977  96.568   5
   7  -4  -2 777.052  94.625   6
  -7   4   2 712.951  16.127   1
   6  -4  -2 148.886  13.788   3
   6  -4  -2 154.952  43.090   6
   6  -4  -2 196.067  49.994   5
   5  -4  -2 1690.99   40.45   3
   5  -4  -2 1636.58  104.58   5
   5  -4  -2 1669.07   99.75   6
   4  -4  -2 1849.09   95.90   6
   4  -4  -2 1746.11   91.90   4
   4  -4  -2 1765.42   40.25   3
   4  -4  -2 1924.39  106.38   5
  -4   4   2 1874.08   32.46   1
  -4   4   2 1832.06   32.03   1
   3  -4  -2 1764.94   84.66   4
   3  -4  -2 1783.11   95.80   5
  -3   4   2 1846.71   34.65   1
  -3   4   2 1801.31   33.49   1
   2  -4  -2 1312.30   65.10   4
   2  -4  -2 1255.92   74.70   5
  -2   4   2 1256.66   28.37   1
  -2   4   2 1254.01   26.72   1
   1  -4  -2 1611.24   77.84   5
   1  -4  -2 1497.39   30.24   1
   1  -4  -2 1554.13   62.16   4
  -1   4   2 1455.53   33.95   1
   0  -4  -2 444.572  43.575   5
   0  -4  -2 459.587  27.010   4
   0  -4  -2 440.845  14.669   1
   0   4   2 392.537  16.740   1
  -1  -4  -2 32.1927 16.3527   5
  -1  -4  -2 23.9262  5.9600   1
   1   4   2 31.6481  8.2310   1
  -2  -4  -2 601.977  20.863   1
   2   4   2 593.923  23.580   1
  -3  -4  -2 682.092  24.110   1
   3   4   2 698.222  25.922   1
  -4  -4  -2 67.5408 11.2041   1
   4   4   2 63.7500 11.1417   1
   4   4   2 49.9725 31.4271   6
  -5  -4  -2 420.519  22.710   1
   5   4   2 367.251  21.300   1
   5   4   2 320.081  61.792   6
  -6  -4  -2 576.536  28.062   1
   6   4   2 464.013  81.708   6
  -7  -4  -2 246.440  23.601   1
   7   4   2 175.416  60.971   6
  11  -5  -2 333.435  87.417   6
  10  -5  -2 270.042  73.479   6
  10  -5  -2 133.683  60.027   5
   9  -5  -2 210.640  62.662   5
   9  -5  -2 106.991  47.984   6
  -9   5   2 152.771   9.461   1
   8  -5  -2 954.450  33.485   3
   8  -5  -2 878.942 108.476   5
   8  -5  -2 1009.18  111.75   6
  -8   5   2 922.125  19.829   1
   7  -5  -2 873.819  30.386   3
   7  -5  -2 889.879 102.944   5
   7  -5  -2 903.244  84.465   6
  -7   5   2 874.393  18.076   1
   6  -5  -2 2049.09   48.23   3
   6  -5  -2 1907.48  122.49   5
   6  -5  -2 2081.80  119.40   6
  -6   5   2 2029.27   35.88   1
  -6   5   2 2022.79   35.78   1
   5  -5  -2 419.112  19.620   3
   5  -5  -2 406.353  59.805   6
   5  -5  -2 422.964  68.408   5
  -5   5   2 427.785  12.285   1
  -5   5   2 436.733  12.143   1
   4  -5  -2 1512.73   36.22   3
   4  -5  -2 1575.82   99.89   5
  -4   5   2 1518.00   30.79   1
  -4   5   2 1512.38   30.34   1
   3  -5  -2 173.109  11.581   3
   3  -5  -2 125.080  36.885   5
  -3   5   2 160.992  10.402   1
  -3   5   2 160.565   9.732   1
   2  -5  -2 379.761  54.609   5
   2  -5  -2 288.545  10.383   1
   2  -5  -2 292.499  12.952   3
  -2   5   2 287.621  14.232   1
   1  -5  -2 195.315  10.308   1
   1  -5  -2 222.340   9.539   3
   1  -5  -2 152.557  35.008   5
  -1   5   2 188.247  13.098   1
   0  -5  -2 419.566  47.657   5
   0  -5  -2 378.571  14.974   1
   0   5   2 399.808  19.308   1
  -1  -5  -2 271.055  37.559   5
  -1  -5  -2 223.486  13.847   1
   1   5   2 200.664  16.124   1
  -2  -5  -2 512.071  20.212   1
   2   5   2 529.813  23.587   1
  -3  -5  -2 496.608  22.104   1
   3   5   2 509.591  61.353   6
   3   5   2 502.478  23.876   1
  -4  -5  -2 368.181  21.277   1
   4   5   2 364.655  60.583   6
   4   5   2 358.997  21.572   1
  -5  -5  -2 515.063  26.572   1
   5   5   2 601.968  28.196   1
   5   5   2 396.314  73.411   6
  -6  -5  -2 394.726  24.847   1
  -7  -5  -2 97.3914 18.4383   1
  10  -6  -2 527.687  97.942   6
  10  -6  -2 385.615  85.602   5
   9  -6  -2 220.299  66.705   6
   9  -6  -2 346.897  79.067   5
   8  -6  -2 809.674 106.835   5
   8  -6  -2 808.589  99.498   6
  -8   6   2 815.792  18.088   1
   7  -6  -2 644.491  84.457   6
   7  -6  -2 621.207  90.264   5
   7  -6  -2 764.078  27.375   3
  -7   6   2 703.205  17.118   1
   6  -6  -2 56.8681 40.1154   5
   6  -6  -2 116.296  12.947   3
   6  -6  -2 84.4312 38.3952   6
  -6   6   2 120.666   8.247   1
   5  -6  -2 456.641  74.394   5
   5  -6  -2 502.787  20.888   3
  -5   6   2 450.993  15.457   1
   4  -6  -2 601.720  21.877   3
   4  -6  -2 665.657  83.912   5
  -4   6   2 645.863  19.383   1
   3  -6  -2 76.5230 36.2928   5
   3  -6  -2 87.4570  9.4220   3
  -3   6   2 87.7897  9.7917   1
   2  -6  -2 333.296  12.854   1
   2  -6  -2 455.448  61.928   5
  -2   6   2 296.532  16.326   1
   1  -6  -2 1248.98   81.39   5
   1  -6  -2 1330.00   31.01   1
  -1   6   2 1257.77   35.74   1
   0  -6  -2 278.968  14.047   1
   0  -6  -2 269.100  45.014   5
   0   6   2 258.691  17.212   1
  -1  -6  -2 667.537  23.136   1
  -1  -6  -2 576.349  51.397   5
   1   6   2 565.455  25.498   1
  -2  -6  -2 699.848  25.665   1
   2   6   2 760.671  59.168   6
   2   6   2 664.984  29.573   1
  -3  -6  -2 314.003  19.952   1
   3   6   2 376.276  22.787   1
  -4  -6  -2 200.155  18.932   1
   4   6   2 232.856  21.198   1
  -5  -6  -2 261.682  23.087   1
   5   6   2 279.092  24.093   1
  -6  -6  -2 72.5277 17.2344   1
  10  -7  -2 152.564  60.560   6
  10  -7  -2 76.8115 51.6746   5
   9  -7  -2 227.087  64.647   6
   9  -7  -2 169.832  61.108   5
   8  -7  -2 428.142  74.486   6
   8  -7  -2 381.258  82.126   5
  -8   7   2 412.753  13.706   1
   7  -7  -2 328.669  62.868   6
   7  -7  -2 286.058  71.432   5
  -7   7   2 290.529  12.610   1
   6  -7  -2 163.528  56.163   5
  -6   7   2 151.022  10.808   1
   5  -7  -2 798.786 100.328   5
  -5   7   2 821.879  23.786   1
   4  -7  -2 581.222  83.076   5
  -4   7   2 592.687  21.136   1
   3  -7  -2 785.794  91.636   5
  -3   7   2 800.401  26.350   1
   2  -7  -2 453.728  67.139   5
  -2   7   2 441.432  21.100   1
   1  -7  -2 786.023  23.977   1
   1  -7  -2 813.287  84.846   5
  -1   7   2 782.903  28.899   1
   0  -7  -2 257.160  49.649   5
   0  -7  -2 326.374  16.943   1
   0   7   2 293.832  19.986   1
  -1  -7  -2 171.805  14.937   1
   1   7   2 152.816  18.076   1
  -2  -7  -2 252.002  17.426   1
   2   7   2 275.095  23.460   1
  -3  -7  -2 89.6518 14.3414   1
   3   7   2 113.739  17.558   1
  -4  -7  -2 59.7846 13.9244   1
   4   7   2 27.5838 14.0479   1
  -5  -7  -2 85.5800 16.1568   1
  10  -8  -2 66.0461 52.7050   6
  10  -8  -2  2.5718 47.1758   5
   9  -8  -2 117.985  52.549   6
   9  -8  -2 62.8847 53.3956   5
   8  -8  -2 577.717 100.581   5
   8  -8  -2 445.528  75.673   6
  -8   8   2 552.419  18.276   1
   7  -8  -2 731.808 107.979   5
  -7   8   2 632.841  20.781   1
   6  -8  -2 333.204  77.372   5
  -6   8   2 425.580  17.883   1
   5  -8  -2 710.736 100.094   5
  -5   8   2 798.507  25.605   1
   4  -8  -2 548.460  84.707   5
  -4   8   2 422.223  20.469   1
   3  -8  -2 297.826  64.992   5
  -3   8   2 285.285  18.989   1
   2  -8  -2 217.336  52.707   5
  -2   8   2 236.088  19.244   1
   1  -8  -2 233.447  53.606   5
  -1   8   2 179.623  18.322   1
   0  -8  -2 -1.6315 30.1915   5
   0   8   2 54.8528 13.5471   1
  -1  -8  -2 150.265  15.401   1
   1   8   2 136.982  19.454   1
  -2  -8  -2 42.5736 12.0598   1
   2   8   2 38.9708 15.2354   1
  -3  -8  -2 218.395  20.438   1
   3   8   2 164.049  21.312   1
   9  -9  -2 463.703 101.971   5
   8  -9  -2 678.980 114.849   5
  -8   9   2 390.917  17.819   1
   7  -9  -2 271.600  80.839   5
  -7   9   2 186.160  14.548   1
   6  -9  -2 235.594  71.902   5
  -6   9   2 231.984  15.987   1
   5  -9  -2 330.115  75.448   5
  -5   9   2 289.937  18.366   1
   4  -9  -2 169.231  58.361   5
  -4   9   2 167.126  16.099   1
   3  -9  -2 19.3570 39.8545   5
  -3   9   2 54.0911 12.1812   1
   2  -9  -2 120.070  51.231   5
  -2   9   2 144.651  17.572   1
   1  -9  -2 244.910  58.941   5
  -1   9   2 198.890  21.013   1
   0   9   2 143.431  19.674   1
   1   9   2 34.7725 15.2076   1
   2   9   2 377.543  31.305   1
   8 -10  -2 46.6020 60.9493   5
   7 -10  -2 46.9873 58.0476   5
  -7  10   2 102.337  13.376   1
   6 -10  -2 39.1701 48.3790   5
  -6  10   2 91.8065 14.1237   1
   5 -10  -2 180.579  69.987   5
  -5  10   2 189.683  17.908   1
   4 -10  -2 206.868  67.204   5
  -4  10   2 224.337  20.613   1
   3 -10  -2 113.520  56.289   5
  -3  10   2 176.159  19.466   1
   2 -10  -2 234.543  65.607   5
  -2  10   2 282.145  24.442   1
  -1  10   2 200.802  23.074   1
   0  10   2 88.1755 19.4939   1
   6 -11  -2 204.076  74.870   5
  -6  11   2 186.313  19.107   1
   5 -11  -2 289.267  81.927   5
  -5  11   2 245.604  22.105   1
   4 -11  -2 125.168  60.595   5
  -4  11   2 201.149  21.345   1
  -3  11   2 128.416  19.307   1
  -2  11  -3 145.739  22.398   1
   2 -11   3 99.0875 62.1463   5
  -3  11  -3 77.5846 19.2407   1
   3 -11   3 117.800  68.317   5
  -4  11  -3 377.122  29.797   1
   4 -11   3 409.003  96.428   5
  -5  11  -3 244.103  24.862   1
   5 -11   3 278.964  89.297   5
  -6  11  -3 59.9981 15.8850   1
   6 -11   3 21.0585 58.0252   5
   1  10  -3 172.545  24.767   1
   0  10  -3 235.772  25.699   1
  -1  10  -3 384.334  31.147   1
   1 -10   3 328.208  74.332   5
  -2  10  -3 166.183  21.653   1
   2 -10   3 153.539  62.706   5
  -3  10  -3 209.926  22.960   1
   3 -10   3 201.006  67.960   5
  -4  10  -3 194.667  21.965   1
   4 -10   3 237.977  74.996   5
  -5  10  -3 84.8901 16.1396   1
   5 -10   3 129.938  62.444   5
  -6  10  -3 121.081  17.603   1
   6 -10   3 90.8212 63.4745   5
  -7  10  -3 153.933  17.768   1
   7 -10   3 192.232  79.223   5
  -8  10  -3 217.572  20.062   1
   8 -10   3 194.649  83.050   5
   3   9  -3 363.027  31.221   1
  -3  -9   3 295.713  25.705   1
   2   9  -3 373.148  31.317   1
  -2  -9   3 334.431  25.330   1
   1   9  -3 115.455  19.638   1
  -1  -9   3 91.3304 14.9237   1
   0   9  -3 255.242  25.639   1
   0  -9   3 218.828  19.028   1
  -1   9  -3 119.369  18.276   1
  -2   9  -3 135.258  18.680   1
  -3   9  -3 62.9552 14.4839   1
   3  -9   3 123.458  52.451   5
  -4   9  -3 332.354  22.993   1
   4  -9   3 400.790  82.823   5
  -5   9  -3 153.360  17.523   1
   5  -9   3 160.416  61.795   5
  -6   9  -3 284.218  21.943   1
   6  -9   3 379.055  89.578   5
  -7   9  -3 490.903  24.776   1
   7  -9   3 473.591 101.728   5
  -8   9  -3 336.605  21.561   1
   8  -9   3 429.880 103.199   5
  -9   9  -3 284.399  20.969   1
   9  -9   3 180.591  81.119   5
  -4  -8   3 125.701  18.275   1
   3   8  -3 161.368  21.459   1
  -3  -8   3 198.654  20.540   1
   2   8  -3 122.767  18.437   1
  -2  -8   3 207.197  19.287   1
   1   8  -3 37.4539 14.1781   1
  -1  -8   3 40.4989 10.8804   1
   0   8  -3 291.230  24.413   1
   0  -8   3 331.552  19.533   1
  -1   8  -3 103.272  16.507   1
   1  -8   3 81.3116 11.6027   1
  -2   8  -3 195.008  19.688   1
   2  -8   3 176.555  14.705   2
   2  -8   3 209.022  15.234   1
  -3   8  -3 494.204  25.603   1
   3  -8   3 466.157  19.763   2
   3  -8   3 514.730  79.820   5
  -4   8  -3 1014.64   34.50   1
   4  -8   3 912.811 112.799   5
  -5   8  -3 457.144  23.190   1
   5  -8   3 448.114  88.384   5
  -6   8  -3 443.086  22.781   1
   6  -8   3 375.347  85.363   5
  -7   8  -3 614.718  25.851   1
   7  -8   3 654.103 109.759   5
   7  -8   3 586.644  76.372   6
  -8   8  -3 222.425  18.041   1
   8  -8   3 152.062  53.520   6
   8  -8   3 231.908  75.308   5
  -9   8  -3 111.033  14.822   1
   9  -8   3 96.5737 53.9699   6
   9  -8   3 136.366  66.680   5
 -10   8  -3 192.112  17.449   1
  10  -8   3 248.390  76.778   6
  10  -8   3 98.7886 63.7329   5
  -5  -7   3 71.0403 16.5580   1
   4   7  -3 229.774  22.262   1
  -4  -7   3 192.385  20.369   1
   3   7  -3 285.145  23.508   1
  -3  -7   3 217.975  19.793   1
   2   7  -3 283.298  23.466   1
  -2  -7   3 281.658  18.471   1
   1   7  -3 363.707  24.104   1
  -1  -7   3 371.609  20.335   1
   0   7  -3 388.602  24.050   1
   0  -7   3 424.785  19.414   1
  -1   7  -3 1381.41   42.14   1
   1  -7   3 1474.97   36.91   1
  -2   7  -3 463.016  23.504   1
   2  -7   3 458.153  18.519   1
   2  -7   3 424.849  18.661   2
  -3   7  -3 833.819  30.450   1
   3  -7   3 879.209  25.027   1
   3  -7   3 859.120  25.295   2
   3  -7   3 836.334  93.733   5
  -4   7  -3 345.958  20.014   1
   4  -7   3 386.758  43.746   6
   4  -7   3 399.710  70.246   5
  -5   7  -3 657.479  25.409   1
   5  -7   3 657.764  56.631   6
   5  -7   3 712.982  98.080   5
  -6   7  -3 51.7260 10.7838   1
   6  -7   3 90.9968 47.7899   5
   6  -7   3 45.2067 30.7466   6
  -7   7  -3 514.321  22.696   1
   7  -7   3 574.041  79.188   6
   7  -7   3 492.183  91.964   5
  -8   7  -3 173.723  15.961   1
   8  -7   3 165.494  54.832   6
   8  -7   3 225.190  70.645   5
  -9   7  -3 140.150  14.694   1
   9  -7   3 126.330  58.666   5
   9  -7   3 145.802  60.912   6
 -10   7  -3 368.161  21.431   1
  10  -7   3 385.472  84.768   5
  10  -7   3 318.374  83.686   6
  -6  -6   3 243.673  24.261   1
  -5  -6   3 247.694  22.181   1
   4   6  -3 219.145  19.918   1
  -4  -6   3 213.761  19.240   1
   3   6  -3 1495.07   43.35   1
  -3  -6   3 1366.50   40.36   1
   2   6  -3 714.244  28.659   1
  -2  -6   3 685.625  25.587   1
   1   6  -3 444.077  22.698   1
  -1  -6   3 449.287  19.744   1
   0   6  -3 955.013  32.027   1
   0  -6   3 893.252  27.486   1
  -1   6  -3 1111.16   34.45   1
   1  -6   3 1091.77   29.14   1
  -2   6  -3 38.2643  9.2440   1
   2  -6   3 22.6079  6.6262   1
   2  -6   3 29.5556  7.0438   2
  -3   6  -3 252.477  16.891   1
   3  -6   3 213.683  12.463   2
   3  -6   3 239.384  13.066   1
   3  -6   3 249.482  32.359   6
  -4   6  -3 437.172  20.263   1
   4  -6   3 445.846  15.825   1
   4  -6   3 524.566  74.842   5
   4  -6   3 472.721  51.333   6
   4  -6   3 426.279  15.994   2
  -5   6  -3 67.9694 10.6788   1
   5  -6   3 73.6643 37.8434   5
   5  -6   3 33.5848 27.9722   6
  -6   6  -3 727.871  25.410   1
   6  -6   3 686.268  80.579   6
   6  -6   3 771.295 101.470   5
  -7   6  -3 893.836  28.113   1
   7  -6   3 981.350 118.088   5
   7  -6   3 876.073 101.710   6
  -8   6  -3 348.617  18.822   1
   8  -6   3 392.833  80.925   5
   8  -6   3 343.136  75.424   6
  -9   6  -3 364.201  19.639   1
   9  -6   3 339.826  78.946   6
   9  -6   3 300.481  72.300   5
 -10   6  -3 345.770  20.246   1
  10  -6   3 237.448  78.352   6
  10  -6   3 287.242  67.947   5
  -7  -5   3 318.407  26.801   1
  -6  -5   3 570.777  29.292   1
  -5  -5   3 429.089  24.787   1
   4   5  -3 758.286  67.133   6
   4   5  -3 845.732  30.407   1
  -4  -5   3 888.428  31.429   1
   3   5  -3 967.218  63.040   6
   3   5  -3 1009.87   32.89   1
  -3  -5   3 1038.99   32.33   1
   2   5  -3 455.646  34.148   4
   2   5  -3 406.007  20.379   1
  -2  -5   3 431.773  19.795   1
   1   5  -3 213.652  15.396   1
  -1  -5   3 180.145  13.454   1
   0   5  -3 390.987  19.843   1
   0  -5   3 408.536  16.966   1
  -1   5  -3 133.975  12.600   1
   1  -5   3 177.015  11.475   1
  -2   5  -3 36.2853  8.8218   1
   2  -5   3 35.6936  6.3666   1
   2  -5   3 59.3371 15.5393   6
   2  -5   3 49.1657  7.0391   2
  -3   5  -3 1555.99   38.30   1
   3  -5   3 1573.21   34.22   2
   3  -5   3 1611.89   70.96   6
   3  -5   3 1587.79   33.80   1
  -4   5  -3 1659.28   39.59   1
   4  -5   3 1658.03   34.63   1
   4  -5   3 1699.47  102.67   5
   4  -5   3 1650.35   35.44   2
   4  -5   3 1666.85   84.31   6
  -5   5  -3 658.434  22.415   1
   5  -5   3 635.678  18.311   2
   5  -5   3 559.071  77.578   5
   5  -5   3 681.042  72.851   6
   5  -5   3 595.643  17.051   1
  -6   5  -3 673.874  23.477   1
   6  -5   3 679.129  89.337   5
   6  -5   3 663.621  82.907   6
  -7   5  -3 1234.66   33.92   1
   7  -5   3 1324.46  107.79   5
   7  -5   3 1164.98  101.80   6
  -8   5  -3 222.676  16.068   1
   8  -5   3 238.997  58.388   5
   8  -5   3 246.701  66.778   6
  -9   5  -3 186.949  16.001   1
   9  -5   3 144.976  62.710   6
   9  -5   3 232.057  60.853   5
 -10   5  -3 368.436  20.932   1
  10  -5   3 285.268  68.351   5
  10  -5   3 492.635 102.887   6
  -8  -4   3 144.723  21.176   1
   7   4  -3 540.404  91.833   6
  -7  -4   3 500.780  28.304   1
   6   4  -3 688.136  94.090   6
  -6  -4   3 765.241  31.704   1
   5   4  -3 175.214  49.641   6
  -5  -4   3 146.161  15.401   1
   4   4  -3 595.563  72.043   6
   4   4  -3 599.077  23.509   1
   4   4  -3 636.211  54.486   4
  -4  -4   3 611.999  24.724   1
   3   4  -3 832.175  26.559   1
   3   4  -3 810.524  60.321   6
   3   4  -3 846.458  53.292   4
  -3  -4   3 800.418  26.035   1
   2   4  -3 170.048  25.192   4
   2   4  -3 157.300  13.309   1
  -2  -4   3 127.275  11.140   1
   1   4  -3 307.194  16.288   1
  -1  -4   3 303.561  13.846   1
   0   4  -3 3250.30   63.85   1
   0  -4   3 3240.93   60.70   1
  -1   4  -3 1226.38   31.03   1
   1  -4   3 1253.29   28.03   1
   1  -4   3 1210.20   28.64   2
  -2   4  -3 889.561  25.421   1
   2  -4   3 915.008  22.824   2
   2  -4   3 876.781  22.012   1
  -3   4  -3 2012.80   42.76   1
   3  -4   3 1999.98   39.78   2
   3  -4   3 1950.46   38.97   1
  -4   4  -3 860.510  24.548   1
   4  -4   3 837.624  68.463   5
   4  -4   3 830.856  21.714   2
   4  -4   3 867.294  21.310   1
   4  -4   3 831.467  61.059   6
  -5   4  -3 492.704  19.038   1
   5  -4   3 483.118  15.793   2
   5  -4   3 564.882  69.020   6
   5  -4   3 494.600  14.992   1
   5  -4   3 554.264  70.632   5
  -6   4  -3 502.765  19.668   1
   6  -4   3 581.242  76.479   5
   6  -4   3 521.136  74.268   6
  -7   4  -3 255.855  16.054   1
   7  -4   3 337.161  68.121   6
   7  -4   3 326.373  62.590   5
  -8   4  -3 431.697  20.491   1
   8  -4   3 398.928  80.538   6
   8  -4   3 445.173  70.977   5
  -9   4  -3 145.390  15.158   1
   9  -4   3 155.329  51.486   5
   9  -4   3 188.899  65.039   6
 -10   4  -3 367.508  22.088   1
  10  -4   3 313.854  71.058   5
  10  -4   3 465.915 102.902   6
   8   3  -3 112.303  57.098   6
  -8  -3   3 168.739  20.039   1
   7   3  -3 523.286  88.296   6
  -7  -3   3 518.828  27.086   1
   6   3  -3 213.389  59.860   6
   6   3  -3 261.326  16.196   3
  -6  -3   3 285.515  21.384   1
   5   3  -3 685.399  69.413   4
   5   3  -3 546.922  20.922   1
   5   3  -3 510.679  72.589   6
  -5  -3   3 521.453  23.205   1
   4   3  -3 980.844  66.585   4
   4   3  -3 974.246  27.960   1
   4   3  -3 942.002  75.143   6
  -4  -3   3 933.328  28.383   1
   3   3  -3 3121.38   61.11   1
   3   3  -3 3126.55  126.12   6
   3   3  -3 3043.50  105.93   4
  -3  -3   3 3059.34   61.36   1
   2   3  -3 393.167  31.561   4
   2   3  -3 396.760  16.476   1
   2   3  -3 420.482  37.542   6
  -2  -3   3 429.079  15.861   1
   1   3  -3 5062.56   89.47   1
   0   3  -3 2170.83   43.53   1
   0  -3   3 2051.48   40.90   1
  -1   3  -3 868.705  22.878   1
   1  -3   3 872.210  21.343   2
   1  -3   3 849.337  20.931   1
  -2   3  -3 147.157  10.341   1
   2  -3   3 130.354   8.876   2
   2  -3   3 135.856   8.191   1
  -3   3  -3 301.544  13.350   1
   3  -3   3 288.792  11.619   1
   3  -3   3 288.689  11.998   2
   3  -3   3 343.967  44.729   5
  -4   3  -3 1130.95   27.98   1
   4  -3   3 1119.80   71.94   5
   4  -3   3 1097.85   25.70   2
   4  -3   3 1141.52   25.50   1
  -5   3  -3 34.2181  7.8823   1
   5  -3   3 13.6171 22.9718   5
   5  -3   3 28.9405  5.4901   1
   5  -3   3 33.9869  5.7869   2
   5  -3   3 54.1191 30.3677   6
  -6   3  -3 1039.99   29.57   1
   6  -3   3 1048.96   25.65   2
   6  -3   3 1202.68   92.21   6
   6  -3   3 1072.86   82.09   5
  -7   3  -3 877.316  28.607   1
   7  -3   3 941.630  79.012   5
   7  -3   3 1161.79  102.34   6
  -8   3  -3 152.764  15.097   1
   8  -3   3 225.069  65.698   6
   8  -3   3 198.832  51.098   5
  -9   3  -3 304.129  20.341   1
   9  -3   3 375.794  69.119   5
   9  -3   3 352.039  85.374   6
 -10   3  -3 444.289  24.408   1
  10  -3   3 540.183 110.249   6
   9   2  -3 204.702  69.699   6
  -9  -2   3 210.582  22.122   1
   8   2  -3 216.941  64.022   6
  -8  -2   3 303.186  23.501   1
   7   2  -3 923.672 113.223   6
   7   2  -3 996.029  30.631   3
  -7  -2   3 916.416  32.975   1
   6   2  -3 624.793  23.438   3
   6   2  -3 578.499  84.074   6
  -6  -2   3 676.377  25.829   1
   5   2  -3 1761.67   38.60   1
   5   2  -3 1755.36  113.28   6
   5   2  -3 1714.42   94.89   4
  -5  -2   3 1753.67   42.37   1
   4   2  -3 2687.12  110.12   4
   4   2  -3 2787.14  131.57   6
   4   2  -3 2777.20   53.61   1
  -4  -2   3 2772.36   56.18   1
   3   2  -3 1847.98   93.13   6
   3   2  -3 1791.89   37.22   1
   3   2  -3 1700.59   75.45   4
  -3  -2   3 1770.62   37.91   1
   2   2  -3 1825.27   79.98   6
   2   2  -3 1831.70   69.55   4
   2   2  -3 1929.66   38.54   1
  -2  -2   3 1923.44   38.25   1
   1   2  -3 240.757  10.891   1
  -1  -2   3 255.893  10.547   1
   0   2  -3 926.806  21.974   1
   0  -2   3 914.384  21.321   2
   0  -2   3 890.086  20.748   1
  -1   2  -3 123.227   8.436   1
   1  -2   3 126.907   8.059   1
   1  -2   3 133.452   8.774   2
  -2   2  -3 373.406  13.260   1
   2  -2   3 361.432  12.715   1
   2  -2   3 375.625  12.963   2
  -3   2  -3 2748.96   51.69   1
   3  -2   3 2721.68   99.97   5
   3  -2   3 2681.49   49.94   1
   3  -2   3 2745.24   51.20   2
  -4   2  -3 684.097  20.410   1
   4  -2   3 618.091  52.374   5
   4  -2   3 725.689  19.310   2
   4  -2   3 662.944  18.333   1
  -5   2  -3 263.325  14.428   1
   5  -2   3 246.221  12.215   1
   5  -2   3 253.741  48.389   6
   5  -2   3 251.347  43.328   5
   5  -2   3 258.583  12.187   2
  -6   2  -3 1267.06   34.25   1
   6  -2   3 1239.21   82.45   5
   6  -2   3 1292.92   97.21   6
   6  -2   3 1320.16   29.51   1
   6  -2   3 1293.99   30.59   2
   6  -2   3 1263.62   29.39   1
  -7   2  -3 987.872  30.767   1
   7  -2   3 1166.21  103.16   6
   7  -2   3 1046.72   80.12   5
  -8   2  -3 180.449  16.670   1
   8  -2   3 192.095  63.013   6
   8  -2   3 143.836  46.655   5
  -9   2  -3 346.418  21.791   1
   9  -2   3 211.918  72.797   6
 -10   2  -3 298.904  23.281   1
  10  -2   3 291.774  92.074   6
   9   1  -3 193.519  67.689   6
  -9  -1   3 304.961  21.879   1
   8   1  -3 346.110  78.403   6
   8   1  -3 421.585  21.465   3
  -8  -1   3 402.500  22.527   1
   7   1  -3 1351.71   37.32   3
   7   1  -3 1425.85  115.77   6
  -7  -1   3 1356.34   38.33   1
   6   1  -3 1813.31  104.65   4
   6   1  -3 1828.17  121.77   6
  -6  -1   3 1849.90   43.86   1
   5   1  -3 285.292  12.028   1
   5   1  -3 243.487  51.825   6
   5   1  -3 304.514  50.655   4
  -5  -1   3 280.831  14.971   1
   4   1  -3 1517.28   81.16   4
   4   1  -3 1629.99   32.25   1
   4   1  -3 1443.36   92.82   6
  -4  -1   3 1540.59   34.35   1
   3   1  -3 841.059  52.605   4
   3   1  -3 820.913  19.615   1
   3   1  -3 788.802  61.720   6
  -3  -1   3 801.626  20.777   1
   2   1  -3 369.523  31.556   4
   2   1  -3 376.449  11.916   1
   2   1  -3 370.318  41.098   6
  -2  -1   3 373.821  12.263   1
   1   1  -3 937.977  20.793   1
  -1  -1   3 984.633  21.031   1
   0  -1   3 5595.43   93.62   2
   0  -1   3 5586.12   92.35   1
  -1   1  -3 143.832   8.326   1
   1  -1   3 152.839   8.568   2
   1  -1   3 151.379   8.555   1
  -2   1  -3 2050.17   38.91   1
   2  -1   3 1937.46   39.18   2
   2  -1   3 2045.90   38.91   1
  -3   1  -3 2009.08   39.60   1
   3  -1   3 1977.75   39.80   2
   3  -1   3 1931.71   75.16   5
   3  -1   3 1910.84   38.79   1
  -4   1  -3 924.703  24.491   1
   4  -1   3 874.192  23.347   2
   4  -1   3 870.553  23.180   1
   4  -1   3 920.828  58.433   5
  -5   1  -3 566.945  20.635   1
   5  -1   3 548.257  18.361   1
   5  -1   3 585.740  19.596   2
   5  -1   3 542.483  49.938   5
  -6   1  -3 919.751  28.595   1
   6  -1   3 912.298  24.629   1
   6  -1   3 880.936  66.403   5
   6  -1   3 782.918  91.766   6
  -7   1  -3 356.093  19.646   1
   7  -1   3 422.070  58.086   5
   7  -1   3 382.402  75.879   6
  -8   1  -3 123.298  14.913   1
   8  -1   3 73.2743 50.5427   6
  -9   1  -3 329.032  21.959   1
   9  -1   3 381.789  89.743   6
 -10   1  -3 160.525  19.366   1
  10  -1   3 156.345  71.396   6
  10   0  -3 273.189  79.755   6
 -10   0   3 411.690  24.611   1
   9   0  -3 287.397  77.060   6
  -9   0   3 269.490  20.630   1
   8   0  -3 564.902  93.162   6
   8   0  -3 616.214  26.047   3
  -8   0   3 617.627  25.000   1
   7   0  -3 507.273  22.362   3
   7   0  -3 502.040  83.278   6
  -7   0   3 494.833  20.869   1
   6   0  -3 543.574  71.140   4
   6   0  -3 536.889  77.647   6
  -6   0   3 612.294  20.480   1
   5   0  -3 733.173  84.894   6
   5   0  -3 778.188  16.319   1
   5   0  -3 791.619  66.643   4
  -5   0   3 742.266  21.306   1
   4   0  -3 2146.22   97.31   4
   4   0  -3 2141.67  111.84   6
   4   0  -3 2235.35   37.95   1
  -4   0   3 2211.80   41.98   1
  -4   0   3 2116.51   42.13   1
   3   0  -3 2621.39  113.59   6
   3   0  -3 2644.91   97.90   4
  -3   0   3 2610.42   46.38   1
  -3   0   3 2587.36   47.28   1
   2   0  -3 2384.00   92.94   6
   2   0  -3 2381.46   40.45   1
   2   0  -3 2271.57   81.79   4
  -2   0   3 2397.24   41.75   1
  -2   0   3 2402.08   42.50   1
   1   0  -3 5311.46   86.53   1
  -1   0   3 5436.92   87.53   1
  -1   0   3 5297.04   88.56   2
  -1   0   3 5310.37   87.34   1
   0   0   3 4320.25   73.45   2
   0   0   3 4268.75   72.16   1
  -1   0  -3 155.007   8.732   1
   1   0   3 144.568   8.852   2
   1   0   3 144.449   8.925   1
   2   0   3 1452.80   48.43   5
   2   0   3 1509.50   31.85   1
   2   0   3 1546.00   32.65   2
  -3   0  -3 1345.51   30.30   1
   3   0   3 1267.13   54.24   5
   3   0   3 1367.36   30.74   1
   3   0   3 1325.02   31.05   2
  -4   0  -3 127.293  10.536   1
   4   0   3 148.015  25.224   5
   4   0   3 136.030  10.676   1
   4   0   3 126.841  10.804   2
  -5   0  -3 96.7387 11.2564   1
   5   0   3 130.190  26.480   5
   5   0   3 123.136  11.180   2
   5   0   3 106.807  10.190   1
   5   0   3 98.1075 10.1812   1
  -6   0  -3 917.833  30.048   1
   6   0   3 944.720  26.650   1
   6   0   3 1071.44   93.05   6
  -7   0  -3 171.954  16.452   1
   7   0   3 149.854  55.936   6
  -8   0  -3 133.071  16.249   1
   8   0   3 136.810  59.162   6
  -9   0  -3 307.276  24.768   1
   9   0   3 275.788  81.026   6
  10  -1  -3 188.504  69.847   6
 -10   1   3 213.946  18.479   1
   9  -1  -3 137.976  16.193   3
   9  -1  -3 62.7945 46.2529   6
  -9   1   3 149.977  15.055   1
   8  -1  -3 289.866  19.026   3
   8  -1  -3 328.442  72.629   6
  -8   1   3 291.197  16.308   1
   7  -1  -3 1819.01   44.97   3
   7  -1  -3 1853.42  128.64   6
  -7   1   3 1740.09   39.65   1
   6  -1  -3 913.280  78.146   4
   6  -1  -3 976.657  86.974   6
  -6   1   3 912.828  23.697   1
   5  -1  -3 1605.88  102.98   6
   5  -1  -3 1731.44   95.32   4
  -5   1   3 1646.39   33.04   1
  -5   1   3 1669.35   33.23   1
   4  -1  -3 7418.37  214.57   4
   4  -1  -3 7494.38  240.43   6
  -4   1   3 7556.89  121.32   1
  -4   1   3 7574.89  121.77   1
   3  -1  -3 1283.03   68.05   4
   3  -1  -3 1381.97   78.49   6
  -3   1   3 1331.65   24.98   1
  -3   1   3 1347.70   24.48   1
   2  -1  -3 2290.26   82.45   4
  -2   1   3 2408.85   40.39   1
  -2   1   3 2303.91   41.02   2
  -2   1   3 2406.50   40.37   1
   1  -1  -3 1460.95   26.09   1
  -1   1   3 1439.56   28.54   2
  -1   1   3 1499.79   27.37   1
  -1   1   3 1449.93   28.02   1
   0  -1  -3 435.829  11.894   1
   0   1   3 440.278  14.260   2
   0   1   3 443.153  13.517   1
  -1  -1  -3 641.792  16.791   1
   1   1   3 635.390  18.735   1
  -2  -1  -3 784.831  20.809   1
   2   1   3 764.939  21.756   1
   2   1   3 797.614  22.317   2
  -3  -1  -3 407.399  15.992   1
   3   1   3 345.354  16.547   2
   3   1   3 386.168  16.684   1
  -4  -1  -3 119.425  11.186   1
   4   1   3 127.418  11.681   2
   4   1   3 133.055  11.473   1
   4   1   3 118.034  11.211   1
  -5  -1  -3 699.499  25.150   1
   5   1   3 700.995  23.147   1
   5   1   3 586.091  75.154   6
  -6  -1  -3 553.368  24.370   1
   6   1   3 597.769  22.050   1
   6   1   3 652.878  89.495   6
  -7  -1  -3 504.051  25.524   1
   7   1   3 671.727  97.582   6
  -8  -1  -3 166.348  18.669   1
   8   1   3 191.139  66.097   6
  -9  -1  -3 232.331  22.800   1
   9   1   3 234.659  80.266   6
  10  -2  -3 303.714  81.076   6
 -10   2   3 332.627  19.579   1
   9  -2  -3 211.457  19.158   3
   9  -2  -3 212.441  62.820   6
  -9   2   3 236.020  15.101   1
   8  -2  -3 1232.57  110.80   6
   8  -2  -3 1170.82   36.51   3
  -8   2   3 1201.83   29.85   1
   7  -2  -3 2111.42  133.96   6
   7  -2  -3 2019.99   49.59   3
  -7   2   3 2027.10   40.86   1
   6  -2  -3 1244.25   91.65   4
   6  -2  -3 1410.38  101.14   6
  -6   2   3 1349.55   27.77   1
  -6   2   3 1375.53   27.87   1
   5  -2  -3 1028.60   78.82   5
   5  -2  -3 1075.83   84.38   6
   5  -2  -3 1004.69   73.92   4
  -5   2   3 1029.13   20.31   1
  -5   2   3 1006.34   20.11   1
   4  -2  -3 1404.05   87.99   6
   4  -2  -3 1310.21   84.33   5
   4  -2  -3 1360.89   77.45   4
  -4   2   3 1311.01   23.27   1
  -4   2   3 1342.98   23.12   1
   3  -2  -3 3055.07  122.11   6
   3  -2  -3 3024.39  120.83   5
   3  -2  -3 3045.31  111.47   4
  -3   2   3 3141.25   49.84   1
  -3   2   3 2998.56   50.89   2
  -3   2   3 3118.51   49.95   1
   2  -2  -3 275.193  38.691   5
   2  -2  -3 353.283  37.972   4
  -2   2   3 318.759  10.169   2
  -2   2   3 339.745   9.119   1
  -2   2   3 313.497  10.206   1
   1  -2  -3 1614.06   66.77   5
   1  -2  -3 1654.95   61.78   4
   1  -2  -3 1635.18   29.62   1
  -1   2   3 1658.00   33.39   2
  -1   2   3 1593.44   32.52   1
  -1   2   3 1695.80   31.15   1
   0  -2  -3 1180.95   45.39   5
   0  -2  -3 1140.46   24.02   1
   0   2   3 1145.19   27.13   2
   0   2   3 1164.71   26.83   1
  -1  -2  -3 368.038  13.328   1
   1   2   3 399.598  15.694   2
   1   2   3 383.586  15.508   1
  -2  -2  -3 488.549  16.879   1
   2   2   3 527.540  19.426   2
   2   2   3 481.931  18.495   1
  -3  -2  -3 2019.25   44.04   1
   3   2   3 2009.86   46.90   2
   3   2   3 2007.74   45.29   1
   3   2   3 2083.98   46.03   1
  -4  -2  -3 568.146  21.556   1
   4   2   3 540.132  20.864   1
  -5  -2  -3 554.032  23.032   1
   5   2   3 518.186  21.508   1
   5   2   3 551.098  75.517   6
  -6  -2  -3 643.596  27.396   1
   6   2   3 652.193  89.992   6
   6   2   3 637.789  24.624   1
  -7  -2  -3 89.9975 14.8477   1
   7   2   3 86.0138 49.4210   6
  -8  -2  -3 117.833  17.401   1
   8   2   3 155.250  66.116   6
  10  -3  -3 416.290  92.362   6
 -10   3   3 400.355  18.448   1
   9  -3  -3 286.930  22.177   3
   9  -3  -3 190.019  62.148   6
  -9   3   3 289.029  14.387   1
   8  -3  -3 894.599  31.886   3
   8  -3  -3 967.268 112.286   6
  -8   3   3 916.100  22.737   1
   7  -3  -3 542.693  80.443   6
   7  -3  -3 492.525  22.341   3
   7  -3  -3 611.137  87.597   5
  -7   3   3 518.256  14.292   1
   6  -3  -3 805.366  86.140   4
   6  -3  -3 680.552  85.080   6
   6  -3  -3 616.726  84.308   5
  -6   3   3 685.004  14.424   1
  -6   3   3 688.454  14.501   1
   5  -3  -3 1193.35   83.86   4
   5  -3  -3 1187.81   88.89   6
   5  -3  -3 1370.14   95.03   5
   4  -3  -3 2270.74  113.95   6
   4  -3  -3 2209.93  105.28   4
   4  -3  -3 2231.59  113.72   5
   3  -3  -3 782.481  62.163   5
   3  -3  -3 878.363  58.932   4
  -3   3   3 780.332  16.969   1
  -3   3   3 780.255  17.106   2
  -3   3   3 791.568  16.101   1
   2  -3  -3 1371.04   24.23   1
   2  -3  -3 1471.51   67.44   4
   2  -3  -3 1316.66   73.81   5
  -2   3   3 1398.05   28.89   2
  -2   3   3 1405.11   27.32   1
  -2   3   3 1404.62   28.89   1
   1  -3  -3 3693.99   63.20   1
   1  -3  -3 3797.55  124.63   5
   1  -3  -3 3745.23  107.59   4
  -1   3   3 3789.73   68.12   2
  -1   3   3 3667.82   67.30   1
   0  -3  -3 1664.69   66.37   5
   0  -3  -3 1573.98   55.50   4
   0  -3  -3 1612.91   32.50   1
   0   3   3 1603.49   36.60   2
   0   3   3 1551.41   35.93   1
  -1  -3  -3 1033.26   25.47   1
  -1  -3  -3 1087.42   43.71   5
   1   3   3 1085.72   29.98   2
   1   3   3 1048.35   28.85   1
   1   3   3 1020.89   28.76   1
  -2  -3  -3 1046.14   27.10   1
   2   3   3 1055.72   30.27   1
   2   3   3 1024.89   30.29   1
   2   3   3 1066.48   31.11   2
  -3  -3  -3 1056.31   29.50   1
   3   3   3 1121.59   32.51   1
  -4  -3  -3 88.3829 11.7808   1
   4   3   3 65.2109 10.8278   1
  -5  -3  -3 276.178  17.769   1
   5   3   3 219.211  17.507   1
   5   3   3 225.313  53.271   6
  -6  -3  -3 218.559  19.988   1
   6   3   3 224.391  17.965   1
   6   3   3 154.495  51.915   6
  -7  -3  -3 82.3056 16.1820   1
   7   3   3 23.8827 41.9898   6
  -8  -3  -3 76.5026 16.8774   1
   8   3   3 -32.044  43.186   6
  10  -4  -3 220.415  72.016   6
   9  -4  -3 125.940  56.587   6
   9  -4  -3 125.349  53.623   5
   9  -4  -3 147.679  17.071   3
  -9   4   3 158.319   9.906   1
   8  -4  -3 582.009  90.212   6
   8  -4  -3 698.885  99.476   5
   8  -4  -3 518.852  24.954   3
  -8   4   3 505.508  13.716   1
   7  -4  -3 1300.07  107.13   5
   7  -4  -3 1163.03   98.77   6
   7  -4  -3 1256.47   36.76   3
   6  -4  -3 428.199  69.618   6
   6  -4  -3 467.581  21.808   3
   6  -4  -3 451.152  73.247   5
   5  -4  -3 1663.47  106.87   5
   5  -4  -3 1679.09   99.35   4
   5  -4  -3 1828.87  108.27   6
   4  -4  -3 3525.44  141.23   4
   4  -4  -3 3739.96  156.24   5
  -4   4   3 3771.97   61.78   1
  -4   4   3 3778.81   62.80   2
  -4   4   3 3699.80   62.25   1
   3  -4  -3 1776.57   98.89   5
   3  -4  -3 1841.96   89.15   4
  -3   4   3 1830.02   34.72   1
  -3   4   3 1880.13   36.17   1
  -3   4   3 1832.19   35.86   2
   2  -4  -3 1035.67   59.28   4
   2  -4  -3 1062.97   71.70   5
  -2   4   3 1061.28   26.42   1
  -2   4   3 1143.01   24.92   1
  -2   4   3 1078.52   26.41   2
   1  -4  -3 2559.89   87.20   4
   1  -4  -3 2624.89   47.88   1
   1  -4  -3 2563.40  104.96   5
  -1   4   3 2664.42   53.11   1
  -1   4   3 2567.22   52.70   1
  -1   4   3 2688.07   53.50   2
   0  -4  -3 1022.76   57.94   5
   0  -4  -3 1057.26   45.09   4
   0  -4  -3 1053.83   25.29   1
   0   4   3 1068.52   29.70   1
   0   4   3 1082.98   30.29   1
  -1  -4  -3 251.300  13.226   1
  -1  -4  -3 240.052  19.695   4
  -1  -4  -3 236.829  31.580   5
   1   4   3 239.284  16.576   1
  -2  -4  -3 375.377  16.516   1
   2   4   3 368.102  19.109   1
  -3  -4  -3 142.835  13.061   1
   3   4   3 149.718  15.141   1
  -4  -4  -3 56.8700 10.3423   1
   4   4   3 17.9420  9.2888   1
   4   4   3 105.258  37.020   6
  -5  -4  -3 339.431  21.512   1
   5   4   3 361.726  66.556   6
   5   4   3 310.237  20.699   1
  -6  -4  -3 239.293  21.246   1
   6   4   3 269.774  67.024   6
  -7  -4  -3 101.212  18.082   1
   7   4   3 54.1141 53.3948   6
  10  -5  -3 112.468  56.646   5
  10  -5  -3 187.951  66.353   6
   9  -5  -3 129.857  53.617   6
   9  -5  -3 329.671  74.981   5
   9  -5  -3 279.971  22.396   3
   8  -5  -3 842.272 109.424   5
   8  -5  -3 1011.43  115.10   6
   8  -5  -3 1048.91   34.77   3
   7  -5  -3 1198.55   35.52   3
   7  -5  -3 1052.06   97.87   5
   7  -5  -3 1204.43   99.67   6
   6  -5  -3 589.600  83.163   5
   6  -5  -3 671.764  85.150   6
   6  -5  -3 648.064  25.183   3
   5  -5  -3 1709.59  111.17   5
   5  -5  -3 1830.31  103.29   4
   5  -5  -3 1736.31   42.30   3
  -5   5   3 1726.32   32.40   1
  -5   5   3 1761.95   32.29   1
   4  -5  -3 1717.58   95.35   4
   4  -5  -3 1959.79  113.38   5
  -4   5   3 1847.23   35.75   1
  -4   5   3 1824.76   36.06   1
   3  -5  -3 1029.44   80.52   5
   3  -5  -3 1095.66   69.51   4
  -3   5   3 1125.51   27.51   1
  -3   5   3 1119.57   26.31   1
   2  -5  -3 519.741  63.122   5
   2  -5  -3 380.349  45.621   4
   2  -5  -3 432.730  13.061   1
  -2   5   3 399.724  17.066   1
   1  -5  -3 1393.21   79.13   5
   1  -5  -3 1383.82   62.78   4
   1  -5  -3 1390.93   30.52   1
  -1   5   3 1372.26   35.63   1
   0  -5  -3 83.7032 18.0164   4
   0  -5  -3 57.0988  7.9641   1
   0  -5  -3 59.0245 25.9745   5
   0   5   3 65.7855 10.6932   1
  -1  -5  -3 152.479  12.308   1
  -1  -5  -3 161.833  31.553   5
   1   5   3 146.333  15.157   1
  -2  -5  -3 774.466  26.045   1
   2   5   3 833.836  30.908   1
  -3  -5  -3 353.526  18.512   1
   3   5   3 353.090  22.236   1
  -4  -5  -3 389.611  21.924   1
   4   5   3 401.881  22.869   1
   4   5   3 385.207  62.985   6
  -5  -5  -3 216.896  19.589   1
   5   5   3 166.837  51.107   6
   5   5   3 174.835  19.028   1
  -6  -5  -3 274.505  23.838   1
   6   5   3 248.611  68.931   6
  10  -6  -3 93.1940 57.2287   6
  10  -6  -3 106.593  57.232   5
   9  -6  -3 400.434  84.784   5
   9  -6  -3 364.891  76.716   6
   8  -6  -3 679.801  28.087   3
   8  -6  -3 750.748 103.988   5
   8  -6  -3 664.754  93.221   6
   7  -6  -3 607.140  83.572   6
   7  -6  -3 573.064  88.656   5
   7  -6  -3 518.880  24.382   3
   6  -6  -3 306.783  19.174   3
   6  -6  -3 401.117  71.823   5
  -6   6   3 360.388  11.743   1
   5  -6  -3 1671.30   40.33   3
   5  -6  -3 1611.13  112.46   5
  -5   6   3 1517.02   32.57   1
   4  -6  -3 340.230  16.704   3
   4  -6  -3 289.827  60.397   5
  -4   6   3 292.946  14.017   1
   3  -6  -3 209.912  13.495   3
   3  -6  -3 292.430  55.663   5
  -3   6   3 212.677  14.025   1
   2  -6  -3 1211.88   28.47   3
   2  -6  -3 1206.70   27.26   1
   2  -6  -3 1211.18   84.64   5
  -2   6   3 1226.33   33.76   1
   1  -6  -3 885.871  23.651   1
   1  -6  -3 924.397  71.413   5
   1  -6  -3 842.326  20.117   3
  -1   6   3 830.007  29.112   1
   0  -6  -3 704.256  22.586   1
   0  -6  -3 682.683  59.235   5
   0   6   3 662.816  27.368   1
  -1  -6  -3 616.310  22.795   1
   1   6   3 563.505  26.124   1
  -2  -6  -3 613.812  24.749   1
   2   6   3 634.240  29.338   1
  -3  -6  -3 419.391  22.305   1
   3   6   3 433.708  25.830   1
  -4  -6  -3 37.6651 11.9682   1
   4   6   3 61.1669 14.1953   1
  -5  -6  -3 173.193  19.635   1
   5   6   3 179.156  20.943   1
  10  -7  -3 180.401  67.043   5
  10  -7  -3 136.155  57.857   6
   9  -7  -3 90.6055 55.9114   5
   9  -7  -3 140.370  54.689   6
   8  -7  -3 364.037  78.752   5
   8  -7  -3 362.009  71.174   6
   7  -7  -3 331.048  20.820   3
   7  -7  -3 361.697  74.897   5
  -7   7   3 343.175  12.804   1
   6  -7  -3 420.753  77.365   5
   6  -7  -3 325.709  19.440   3
  -6   7   3 330.262  13.635   1
   5  -7  -3 625.453  23.428   3
   5  -7  -3 639.961  92.074   5
  -5   7   3 592.742  19.941   1
   4  -7  -3 1318.32   34.01   3
   4  -7  -3 1158.90   98.84   5
  -4   7   3 1365.42   34.00   1
   3  -7  -3 678.043  84.417   5
   3  -7  -3 690.693  21.842   3
  -3   7   3 665.357  24.249   1
   2  -7  -3 924.737  81.184   5
  -2   7   3 995.365  31.682   1
   1  -7  -3 1104.86   82.99   5
  -1   7   3 1043.20   34.88   1
   0  -7  -3 373.413  56.729   5
   0  -7  -3 422.685  18.693   1
   0   7   3 385.485  23.368   1
  -1  -7  -3 206.686  16.329   1
   1   7   3 242.728  21.520   1
  -2  -7  -3 183.475  16.728   1
   2   7   3 218.025  21.916   1
  -3  -7  -3 56.4691 12.4125   1
   3   7   3 37.5255 14.4227   1
  -4  -7  -3 50.0597 13.9883   1
   4   7   3 69.6121 16.9076   1
   9  -8  -3 243.690  75.646   5
   8  -8  -3 354.349  82.915   5
   7  -8  -3 212.366  65.557   5
  -7   8   3 286.234  14.174   1
   6  -8  -3 671.060 103.433   5
  -6   8   3 640.811  21.518   1
   5  -8  -3 1029.07  119.56   5
  -5   8   3 1002.54   29.27   1
   4  -8  -3 592.149  86.291   5
  -4   8   3 618.450  23.843   1
   3  -8  -3 349.260  68.538   5
  -3   8   3 518.826  23.174   1
   2  -8  -3 372.946  65.059   5
  -2   8   3 367.629  21.679   1
   1  -8  -3 213.649  53.002   5
  -1   8   3 188.836  18.923   1
   0   8   3 49.2344 14.1673   1
   1   8   3 91.4176 17.3214   1
   2   8   3 247.818  25.424   1
  -3  -8  -3 109.970  16.059   1
   3   8   3 67.6445 18.3431   1
   9  -9  -3 224.422  77.412   5
   8  -9  -3 371.229  86.637   5
   7  -9  -3 255.808  78.821   5
  -7   9   3 412.398  18.619   1
   6  -9  -3 190.218  66.029   5
  -6   9   3 252.490  16.504   1
   5  -9  -3 253.492  71.801   5
  -5   9   3 301.805  18.454   1
   4  -9  -3 250.448  65.780   5
  -4   9   3 231.426  18.475   1
   3  -9  -3 13.0135 37.8744   5
  -3   9   3 35.3137 11.3064   1
   2  -9  -3 493.064  78.449   5
  -2   9   3 536.012  27.467   1
  -1   9   3 116.779  17.847   1
   0   9   3 188.260  22.689   1
   1   9   3 168.400  22.387   1
   2   9   3 252.721  27.618   1
   8 -10  -3 136.995  70.881   5
   7 -10  -3 -7.3460 51.9526   5
  -7  10   3 75.4166 12.5209   1
   6 -10  -3 124.671  65.435   5
  -6  10   3 119.438  14.930   1
   5 -10  -3 275.651  75.537   5
  -5  10   3 237.974  20.040   1
   4 -10  -3 93.5035 53.5522   5
  -4  10   3 215.075  19.885   1
   3 -10  -3 281.781  69.450   5
  -3  10   3 283.324  23.492   1
  -2  10   3 190.187  21.412   1
  -1  10   3 321.896  27.656   1
   0  10   3 174.563  23.435   1
  -4  11   3 229.379  22.320   1
  -2  11  -4 133.472  23.086   1
   2 -11   4 122.202  61.124   5
  -3  11  -4 285.761  28.280   1
   3 -11   4 215.050  74.496   5
  -4  11  -4 240.807  25.908   1
   4 -11   4 231.796  79.808   5
  -5  11  -4 162.162  22.026   1
   5 -11   4 119.886  69.423   5
  -6  11  -4 78.6536 17.2102   1
   6 -11   4 -10.835  56.467   5
   1  10  -4 200.583  26.217   1
   0  10  -4 345.852  30.695   1
  -1  10  -4 531.552  32.803   1
  -2  10  -4 230.539  25.393   1
   2 -10   4 89.9881 55.9272   5
  -3  10  -4 125.828  19.747   1
   3 -10   4 119.654  62.459   5
  -4  10  -4 163.595  21.180   1
   4 -10   4 151.674  67.012   5
  -5  10  -4 109.162  17.785   1
   5 -10   4 141.054  64.789   5
  -6  10  -4 49.8901 15.0655   1
   6 -10   4 16.2693 58.5317   5
  -7  10  -4 63.7071 15.6080   1
   7 -10   4 130.291  73.084   5
  -8  10  -4 200.262  20.513   1
   8 -10   4 104.595  72.235   5
   2   9  -4 281.382  27.702   1
  -2  -9   4 287.408  23.811   1
   1   9  -4 338.949  29.983   1
  -1  -9   4 347.581  23.327   1
   0   9  -4 267.740  26.251   1
   0  -9   4 262.709  20.962   1
  -1   9  -4 204.502  23.021   1
  -2   9  -4 77.6773 15.8789   1
   2  -9   4 62.0173 11.5334   2
  -3   9  -4 153.473  19.552   1
   3  -9   4 80.8739 49.5131   5
  -4   9  -4 178.680  19.801   1
   4  -9   4 134.150  59.279   5
  -5   9  -4 205.215  20.297   1
   5  -9   4 192.890  67.399   5
  -6   9  -4 190.407  18.902   1
   6  -9   4 181.179  65.688   5
  -7   9  -4 417.902  23.882   1
   7  -9   4 346.321  94.018   5
  -8   9  -4 181.585  18.642   1
   8  -9   4 223.658  82.267   5
  -9   9  -4 118.720  16.396   1
   9  -9   4 40.3551 58.7545   5
  -4  -8   4 182.755  21.870   1
   3   8  -4 377.567  29.062   1
  -3  -8   4 381.398  25.444   1
   2   8  -4 214.285  22.731   1
  -2  -8   4 183.500  18.488   1
   1   8  -4 96.4017 17.3656   1
  -1  -8   4 82.5076 13.2368   1
   0   8  -4 314.639  25.479   1
   0  -8   4 334.583  20.164   1
  -1   8  -4 442.180  26.106   1
   1  -8   4 483.749  22.385   1
  -2   8  -4 263.099  22.743   1
   2  -8   4 304.223  17.587   1
   2  -8   4 307.997  18.286   2
  -3   8  -4 612.161  28.992   1
   3  -8   4 648.771  23.940   2
  -4   8  -4 851.718  32.980   1
   4  -8   4 897.367 111.059   5
  -5   8  -4 259.924  20.751   1
   5  -8   4 257.815  70.027   5
  -6   8  -4 218.628  18.945   1
   6  -8   4 196.654  66.755   5
  -7   8  -4 445.316  23.935   1
   7  -8   4 482.021  99.678   5
   7  -8   4 439.940  70.912   6
  -8   8  -4 154.560  16.725   1
   8  -8   4 79.9763 57.1974   5
   8  -8   4 140.506  53.824   6
  -9   8  -4 61.6958 13.2402   1
   9  -8   4 61.5620 54.6125   5
   9  -8   4 73.2301 51.8276   6
  -5  -7   4 144.305  20.266   1
  -4  -7   4 149.049  18.881   1
   3   7  -4 381.009  24.824   1
  -3  -7   4 417.313  23.575   1
   2   7  -4 423.713  24.637   1
  -2  -7   4 438.252  23.487   1
   1   7  -4 721.134  31.501   1
  -1  -7   4 712.590  27.693   1
   0   7  -4 993.735  36.431   1
   0  -7   4 1005.52   31.47   1
  -1   7  -4 1803.53   50.33   1
   1  -7   4 1891.91   44.44   1
  -2   7  -4 128.525  15.734   1
   2  -7   4 174.021  13.528   1
   2  -7   4 133.374  12.897   2
  -3   7  -4 971.072  34.297   1
   3  -7   4 1016.22   28.04   1
   3  -7   4 989.342  28.726   2
  -4   7  -4 700.792  28.399   1
   4  -7   4 732.728  23.587   2
   4  -7   4 724.465  92.583   5
   4  -7   4 815.492  54.790   6
  -5   7  -4 84.9907 12.9818   1
   5  -7   4 84.0063 47.1650   5
   5  -7   4 77.4142 31.0044   6
  -6   7  -4 103.287  13.564   1
   6  -7   4 121.960  39.475   6
   6  -7   4 141.797  56.824   5
  -7   7  -4 283.032  19.199   1
   7  -7   4 303.709  77.146   5
   7  -7   4 356.492  68.252   6
  -8   7  -4 131.993  15.345   1
   8  -7   4 122.603  54.442   6
   8  -7   4 108.896  59.488   5
  -9   7  -4 110.329  14.908   1
   9  -7   4 82.0581 53.7860   6
   9  -7   4 137.170  61.707   5
 -10   7  -4 190.587  18.428   1
  10  -7   4 154.738  63.026   5
  10  -7   4 284.912  81.799   6
  -6  -6   4 201.927  23.426   1
  -5  -6   4 294.979  24.827   1
   4   6  -4 753.199  30.514   1
  -4  -6   4 725.791  30.422   1
   3   6  -4 1356.01   41.39   1
  -3  -6   4 1307.06   39.89   1
   2   6  -4 835.987  30.808   1
  -2  -6   4 804.797  28.710   1
   1   6  -4 1203.95   37.54   1
  -1  -6   4 1166.76   33.87   1
   0   6  -4 2158.75   54.19   1
   0  -6   4 2310.41   50.46   1
  -1   6  -4 49.8211 11.5234   1
   1  -6   4 60.1902  9.5273   2
   1  -6   4 66.8942  9.2613   1
  -2   6  -4 731.040  27.616   1
   2  -6   4 661.088  34.576   6
   2  -6   4 694.014  23.079   2
   2  -6   4 716.767  22.765   1
  -3   6  -4 447.875  21.739   1
   3  -6   4 413.763  16.959   1
   3  -6   4 452.142  38.322   6
   3  -6   4 454.927  18.378   2
  -4   6  -4 419.482  20.876   1
   4  -6   4 417.104  16.788   2
   4  -6   4 418.877  16.809   1
   4  -6   4 456.194  52.401   6
   4  -6   4 556.398  76.703   5
  -5   6  -4 81.1124 11.8488   1
   5  -6   4 81.9892 41.0728   5
   5  -6   4 89.0435 32.7492   6
  -6   6  -4 555.361  23.827   1
   6  -6   4 536.500  73.624   6
   6  -6   4 490.475  84.653   5
  -7   6  -4 433.310  21.134   1
   7  -6   4 352.961  75.959   5
   7  -6   4 534.998  82.408   6
  -8   6  -4 245.678  18.566   1
   8  -6   4 178.836  59.408   6
   8  -6   4 314.512  75.985   5
  -9   6  -4 151.177  16.409   1
   9  -6   4 105.383  50.709   5
   9  -6   4 177.536  63.804   6
 -10   6  -4 361.268  22.189   1
  10  -6   4 538.631  91.490   5
  10  -6   4 266.404  80.518   6
  -7  -5   4 401.155  28.598   1
  -6  -5   4 541.440  28.761   1
  -5  -5   4 612.294  28.312   1
   4   5  -4 822.415  29.526   1
  -4  -5   4 823.854  30.604   1
   3   5  -4 1314.04   37.77   1
   3   5  -4 1256.22   67.96   4
  -3  -5   4 1343.23   38.08   1
   2   5  -4 582.761  42.076   4
   2   5  -4 574.441  23.299   1
  -2  -5   4 558.658  22.287   1
   1   5  -4 459.316  21.742   1
  -1  -5   4 458.807  19.558   1
   0   5  -4 960.664  30.770   1
   0  -5   4 993.996  27.892   1
  -1   5  -4 1121.34   32.55   1
   1  -5   4 1124.72   29.06   1
   1  -5   4 1136.67   29.49   2
  -2   5  -4 552.616  22.216   1
   2  -5   4 502.922  18.653   2
   2  -5   4 515.052  18.275   1
  -3   5  -4 1059.77   30.56   1
   3  -5   4 1017.93   26.28   1
   3  -5   4 1056.21   27.27   2
  -4   5  -4 1165.75   33.06   1
   4  -5   4 1229.16   29.80   2
   4  -5   4 1226.63   87.13   5
   4  -5   4 1217.14   29.12   1
   4  -5   4 1223.79   74.69   6
  -5   5  -4 180.016  14.580   1
   5  -5   4 170.854  42.305   6
   5  -5   4 167.209  10.984   1
   5  -5   4 168.166  11.463   2
   5  -5   4 124.383  42.435   5
  -6   5  -4 1036.34   31.48   1
   6  -5   4 1101.94   90.20   6
   6  -5   4 1137.99   99.26   5
  -7   5  -4 591.766  23.754   1
   7  -5   4 749.219  98.271   6
   7  -5   4 568.731  85.578   5
  -8   5  -4 192.670  16.598   1
   8  -5   4 155.325  58.615   6
   8  -5   4 179.413  55.018   5
  -9   5  -4 107.380  14.430   1
   9  -5   4 90.9145 53.6045   6
   9  -5   4 125.223  51.807   5
 -10   5  -4 226.664  19.703   1
  10  -5   4 116.449  69.400   6
  10  -5   4 234.473  64.721   5
  -8  -4   4 182.651  22.407   1
   7   4  -4 587.021  95.837   6
  -7  -4   4 398.806  26.548   1
   6   4  -4 550.295  83.931   6
  -6  -4   4 523.267  27.265   1
   5   4  -4 145.000  48.772   6
  -5  -4   4 137.584  15.505   1
   4   4  -4 751.917  59.561   4
   4   4  -4 856.918  73.258   6
   4   4  -4 876.721  27.830   1
  -4  -4   4 800.441  29.032   1
   3   4  -4 789.541  54.773   4
   3   4  -4 781.963  25.503   1
  -3  -4   4 724.145  25.477   1
   2   4  -4 1528.31   38.19   1
   2   4  -4 1456.73   66.46   4
  -2  -4   4 1500.44   36.81   1
   1   4  -4 1663.31   40.48   1
  -1  -4   4 1762.22   39.31   1
   0   4  -4 2606.62   54.27   1
   0  -4   4 2570.30   51.28   1
  -1   4  -4 1324.65   33.57   1
   1  -4   4 1330.80   31.74   2
   1  -4   4 1331.27   31.00   1
  -2   4  -4 2177.08   47.39   1
   2  -4   4 2224.05   43.85   1
   2  -4   4 2132.14   44.47   2
  -3   4  -4 1732.22   39.99   1
   3  -4   4 1725.11   37.38   2
   3  -4   4 1694.35   36.33   1
  -4   4  -4 1413.49   35.57   1
   4  -4   4 1382.32   87.06   5
   4  -4   4 1382.98   31.34   1
   4  -4   4 1444.34   32.68   2
  -5   4  -4 222.208  14.724   1
   5  -4   4 228.846  50.493   5
   5  -4   4 224.234  12.020   1
   5  -4   4 222.631  12.483   2
   5  -4   4 181.310  43.530   6
  -6   4  -4 258.275  16.276   1
   6  -4   4 334.232  61.725   6
   6  -4   4 371.862  63.214   5
  -7   4  -4 371.922  19.204   1
   7  -4   4 440.711  71.602   5
   7  -4   4 480.693  82.297   6
  -8   4  -4 36.2948 10.7102   1
   8  -4   4 30.2933 34.5707   5
   8  -4   4  6.5352 36.4685   6
  -9   4  -4 121.146  15.074   1
   9  -4   4 147.092  66.840   6
   9  -4   4 109.796  45.852   5
 -10   4  -4 245.024  20.993   1
  10  -4   4 219.227  80.786   6
   8   3  -4 103.693  56.813   6
  -8  -3   4 53.1089 15.1223   1
   7   3  -4 497.169  89.413   6
  -7  -3   4 343.808  23.265   1
   6   3  -4 415.335  63.613   4
   6   3  -4 352.548  18.481   3
   6   3  -4 268.918  63.853   6
  -6  -3   4 324.609  21.153   1
   5   3  -4 897.242  97.027   6
   5   3  -4 901.510  71.461   4
  -5  -3   4 833.897  29.640   1
   4   3  -4 1465.83   35.39   1
   4   3  -4 1290.99   90.24   6
   4   3  -4 1439.68   79.23   4
  -4  -3   4 1384.72   37.26   1
   3   3  -4 2768.73  103.55   4
   3   3  -4 2772.78  117.42   6
   3   3  -4 2783.31   56.58   1
  -3  -3   4 2859.92   57.91   1
   2   3  -4 2195.92   83.65   4
   2   3  -4 2288.25   47.18   1
  -2  -3   4 2155.70   46.28   1
   1   3  -4 2452.98   50.39   1
  -1  -3   4 2550.11   49.69   1
   0   3  -4 5484.99   95.61   1
   0  -3   4 5371.08   93.46   1
   0  -3   4 5354.51   94.90   2
  -1   3  -4 1261.93   30.38   1
   1  -3   4 1273.73   29.23   2
   1  -3   4 1264.80   28.90   1
  -2   3  -4 988.484  25.966   1
   2  -3   4 993.614  23.852   1
   2  -3   4 972.389  24.604   2
  -3   3  -4 2303.68   47.73   1
   3  -3   4 2275.76   45.45   1
   3  -3   4 2372.30   46.86   2
  -4   3  -4 50.4743  8.2022   1
   4  -3   4 42.3664 26.9037   5
   4  -3   4 61.4563  7.7700   2
   4  -3   4 67.7379  7.5953   1
  -5   3  -4 160.512  13.100   1
   5  -3   4 193.376  41.935   5
   5  -3   4 181.784  11.980   2
   5  -3   4 225.517  12.103   1
  -6   3  -4 547.714  22.676   1
   6  -3   4 623.122  74.426   5
   6  -3   4 576.312  19.267   2
   6  -3   4 609.349  82.734   6
  -7   3  -4 469.008  21.438   1
   7  -3   4 367.830  59.630   5
   7  -3   4 406.824  77.704   6
  -8   3  -4 28.4724 10.7996   1
   8  -3   4  2.4810 29.5141   5
   8  -3   4 40.9104 41.9855   6
  -9   3  -4 528.018  25.675   1
   9  -3   4 532.050  77.326   5
   9  -3   4 714.044 120.709   6
 -10   3  -4 196.746  19.723   1
  10  -3   4 211.256  80.741   6
   9   2  -4 58.8885 55.3684   6
  -9  -2   4 57.6752 15.5238   1
   8   2  -4 269.687  72.263   6
   8   2  -4 267.785  19.209   3
  -8  -2   4 281.561  22.651   1
   7   2  -4 738.984 105.018   6
   7   2  -4 647.455  25.741   3
  -7  -2   4 642.356  27.461   1
   6   2  -4 1572.72  100.08   4
   6   2  -4 1449.15  116.50   6
  -6  -2   4 1602.78   42.36   1
   5   2  -4 419.514  59.521   4
   5   2  -4 580.668  80.400   6
  -5  -2   4 388.889  19.226   1
   4   2  -4 3688.78  134.10   4
   4   2  -4 3678.76  156.33   6
   4   2  -4 3604.53   67.38   1
  -4  -2   4 3610.68   70.37   1
   3   2  -4 3306.46   61.28   1
   3   2  -4 3204.92  113.70   4
   3   2  -4 3346.26  131.73   6
  -3  -2   4 3239.73   62.52   1
   2   2  -4 1292.23   62.30   4
   2   2  -4 1297.04   29.29   1
  -2  -2   4 1233.80   29.34   1
   1   2  -4 1407.12   30.55   1
  -1  -2   4 1334.64   30.02   1
   0   2  -4 4804.61   84.05   1
   0  -2   4 4883.25   85.01   2
  -1   2  -4 1232.55   28.31   1
   1  -2   4 1254.15   28.17   2
   1  -2   4 1242.61   27.50   1
  -2   2  -4 265.213  12.317   1
   2  -2   4 303.120  13.289   2
   2  -2   4 253.378  11.878   1
  -3   2  -4 1328.38   31.39   1
   3  -2   4 1343.96   30.36   1
   3  -2   4 1309.83   30.68   2
  -4   2  -4 856.864  24.939   1
   4  -2   4 885.996  59.036   5
   4  -2   4 825.310  23.451   2
   4  -2   4 808.055  22.565   1
  -5   2  -4 644.096  22.646   1
   5  -2   4 658.944  58.202   5
   5  -2   4 625.074  20.115   1
   5  -2   4 606.128  20.160   2
  -6   2  -4 1309.23   35.82   1
   6  -2   4 1248.33   31.76   2
   6  -2   4 1299.52   98.59   6
   6  -2   4 1207.23   80.31   5
   6  -2   4 1277.65   31.48   1
  -7   2  -4 318.078  18.933   1
   7  -2   4 312.616  53.770   5
   7  -2   4 319.168  68.524   6
  -8   2  -4 271.862  19.269   1
   8  -2   4 274.559  71.990   6
   8  -2   4 204.586  50.230   5
  -9   2  -4 98.4301 15.3904   1
   9  -2   4 119.346  61.300   6
 -10   2  -4 159.343  18.934   1
  10  -2   4 261.440  83.696   6
   9   1  -4 185.538  18.428   3
   9   1  -4 184.018  68.582   6
  -9  -1   4 152.511  18.187   1
   8   1  -4 473.989  22.852   3
   8   1  -4 331.937  82.136   6
  -8  -1   4 451.630  24.102   1
   7   1  -4 1119.75  125.09   6
   7   1  -4 1258.09   36.70   3
  -7  -1   4 1263.01   36.58   1
   6   1  -4 387.173  72.199   6
   6   1  -4 296.449  55.717   4
  -6  -1   4 428.565  19.342   1
   5   1  -4 700.882  74.319   4
   5   1  -4 738.900  89.321   6
  -5  -1   4 849.704  25.066   1
   4   1  -4 2812.73  134.22   6
   4   1  -4 2748.35   50.79   1
   4   1  -4 2901.44  116.75   4
  -4  -1   4 2734.39   54.14   1
   3   1  -4 1528.66   74.38   4
   3   1  -4 1572.16   31.52   1
   3   1  -4 1580.26   86.81   6
  -3  -1   4 1536.50   33.26   1
   2   1  -4 1253.06   61.50   4
   2   1  -4 1291.88   26.84   1
  -2  -1   4 1282.92   28.00   1
   1   1  -4 3702.05   63.98   1
  -1  -1   4 3634.90   65.63   2
  -1  -1   4 3688.65   64.74   1
   0   1  -4 2309.90   43.18   1
   0  -1   4 2303.51   43.38   1
   0  -1   4 2253.17   43.98   2
  -1   1  -4 1590.29   32.61   1
   1  -1   4 1560.28   33.76   2
   1  -1   4 1579.33   32.86   1
  -2   1  -4 4401.51   76.38   1
   2  -1   4 4302.82   76.48   1
   2  -1   4 4242.73   77.27   2
  -3   1  -4 3390.96   63.41   1
   3  -1   4 3289.28  105.32   5
   3  -1   4 3380.70   62.91   1
   3  -1   4 3389.39   64.14   2
  -4   1  -4 978.345  27.355   1
   4  -1   4 1009.55   26.51   1
   4  -1   4 931.067  57.973   5
   4  -1   4 995.566  26.788   2
  -5   1  -4 567.180  21.567   1
   5  -1   4 509.002  19.378   2
   5  -1   4 546.691  56.827   5
   5  -1   4 500.271  19.113   1
  -6   1  -4 445.691  20.552   1
   6  -1   4 503.503  19.629   2
   6  -1   4 491.418  19.496   1
   6  -1   4 505.654  77.594   6
   6  -1   4 467.703  18.443   1
   6  -1   4 520.533  57.767   5
  -7   1  -4 278.345  19.192   1
   7  -1   4 284.447  67.002   6
  -8   1  -4 20.5266 11.1227   1
   8  -1   4 72.4488 47.7161   6
  -9   1  -4 191.339  20.129   1
   9  -1   4 270.355  81.187   6
 -10   1  -4 120.316  18.000   1
  10  -1   4 58.0884 62.2454   6
  10   0  -4 223.840  75.972   6
 -10   0   4 191.922  19.305   1
   9   0  -4 106.249  58.078   6
   9   0  -4 128.033  16.301   3
  -9   0   4 90.3254 14.1317   1
   8   0  -4 316.525  20.477   3
   8   0  -4 263.761  67.940   6
  -8   0   4 313.576  18.902   1
   7   0  -4 562.081  90.583   6
   7   0  -4 765.891  88.382   4
  -7   0   4 628.121  23.356   1
   6   0  -4 535.912  81.533   6
   6   0  -4 598.503  77.218   4
  -6   0   4 486.501  19.023   1
   5   0  -4 919.173  99.293   6
   5   0  -4 924.434  72.327   4
  -5   0   4 894.133  24.085   1
   4   0  -4 2390.51  107.55   4
   4   0  -4 2621.40   42.89   1
   4   0  -4 2398.18  123.76   6
  -4   0   4 2418.18   47.67   1
  -4   0   4 2488.74   47.31   1
   3   0  -4 2446.52  110.99   6
   3   0  -4 2365.72   96.29   4
  -3   0   4 2327.54   44.87   1
  -3   0   4 2422.72   44.44   1
   2   0  -4 1920.16   77.46   4
   2   0  -4 1846.15   33.41   1
  -2   0   4 1862.79   35.35   1
  -2   0   4 1822.86   36.07   2
  -2   0   4 1803.19   35.56   1
   1   0  -4 9658.60  156.96   1
  -1   0   4 9806.34  160.78   2
  -1   0   4 9999.99  158.60   1
   0   0  -4 7458.52  121.84   1
   0   0   4 7389.58  125.20   2
   0   0   4 7572.54  123.65   1
  -1   0  -4 2168.13   41.89   1
   1   0   4 2247.77   43.73   1
  -2   0  -4 1837.99   37.80   1
   2   0   4 1857.12   39.11   1
  -3   0  -4 1915.33   41.05   1
   3   0   4 1947.95   42.53   2
   3   0   4 1958.55   41.99   1
   3   0   4 1887.13   67.42   5
  -4   0  -4 101.539  10.409   1
   4   0   4 111.050  22.401   5
   4   0   4 97.1366 10.5095   2
   4   0   4 99.5722  9.9007   1
  -5   0  -4 272.140  16.764   1
   5   0   4 271.460  33.577   5
   5   0   4 223.393  15.289   2
   5   0   4 244.506  15.278   1
  -6   0  -4 408.583  20.344   1
   6   0   4 263.383  61.438   6
   6   0   4 397.232  18.165   1
  -7   0  -4 185.374  17.810   1
   7   0   4 249.223  66.242   6
  -8   0  -4 96.8646 15.3314   1
   8   0   4 114.738  55.899   6
  -9   0  -4 264.335  23.783   1
   9   0   4 288.554  86.131   6
  10  -1  -4 103.287  15.883   3
  10  -1  -4 52.3513 54.7011   6
 -10   1   4 86.6315 14.1594   1
   9  -1  -4 41.1172 12.1552   3
   9  -1  -4 -10.987  37.958   6
  -9   1   4 54.8133 10.9738   1
   8  -1  -4 510.185  24.269   3
   8  -1  -4 483.722  89.155   6
  -8   1   4 479.113  20.139   1
   7  -1  -4 953.710 101.955   4
   7  -1  -4 713.885  97.669   6
  -7   1   4 833.655  24.390   1
   6  -1  -4 520.074  78.735   6
   6  -1  -4 566.751  73.883   4
  -6   1   4 553.524  17.916   1
   5  -1  -4 2216.47  112.41   4
   5  -1  -4 2129.09  125.61   6
  -5   1   4 2172.92   41.77   1
  -5   1   4 2156.87   41.40   1
   4  -1  -4 3673.28  157.57   6
   4  -1  -4 3863.53  140.28   4
  -4   1   4 3691.38   64.28   1
  -4   1   4 3686.95   63.75   1
   3  -1  -4 4872.63  154.12   4
  -3   1   4 5099.04   82.95   1
  -3   1   4 4939.68   84.14   2
  -3   1   4 5021.56   82.99   1
   2  -1  -4 1715.04   74.50   4
  -2   1   4 1706.57   32.72   1
  -2   1   4 1688.91   33.43   2
  -2   1   4 1763.46   32.60   1
   1  -1  -4 7000.61  113.14   1
  -1   1   4 7094.14  114.86   1
  -1   1   4 7030.37  115.86   1
  -1   1   4 6930.16  117.49   2
   0  -1  -4 1559.86   30.83   1
   0   1   4 1614.81   33.66   1
   0   1   4 1554.81   33.95   2
  -1  -1  -4 2110.22   41.44   1
   1   1   4 2231.56   44.81   1
   1   1   4 2166.99   45.44   2
  -2  -1  -4 32.0649  6.6081   1
   2   1   4 34.5363  7.9238   1
   2   1   4 44.6917  8.0403   2
  -3  -1  -4 2648.82   53.20   1
   3   1   4 2604.13   54.05   1
   3   1   4 2592.43   55.19   2
  -4  -1  -4 282.382  16.136   1
   4   1   4 242.312  16.457   2
   4   1   4 252.178  15.170   1
  -5  -1  -4 531.645  22.955   1
   5   1   4 529.758  21.119   1
   5   1   4 527.860  22.788   2
   5   1   4 500.560  20.971   1
  -6  -1  -4 744.652  29.566   1
   6   1   4 851.170  27.527   1
   6   1   4 992.834 110.123   6
  -7  -1  -4 245.625  20.657   1
   7   1   4 249.232  65.787   6
  -8  -1  -4 149.621  18.965   1
   8   1   4 133.489  62.447   6
  -9  -1  -4 201.656  22.243   1
   9   1   4 466.290 105.067   6
  10  -2  -4 203.956  19.975   3
  10  -2  -4 242.692  74.502   6
 -10   2   4 203.541  16.095   1
   9  -2  -4 278.156  21.737   3
   9  -2  -4 252.831  71.749   6
  -9   2   4 271.908  15.805   1
   8  -2  -4 595.665  26.460   3
   8  -2  -4 693.186 101.253   6
  -8   2   4 554.250  19.577   1
   7  -2  -4 1071.88  118.57   6
   7  -2  -4 1177.01   95.67   4
  -7   2   4 1053.18   25.51   1
   6  -2  -4 686.655  82.928   4
   6  -2  -4 739.013  91.950   6
  -6   2   4 721.423  18.057   1
   5  -2  -4 1879.61  107.38   4
   5  -2  -4 2225.97  125.15   6
  -5   2   4 2129.69   38.07   1
  -5   2   4 2127.02   37.94   1
   4  -2  -4 3034.32  138.45   6
   4  -2  -4 2976.88  123.97   4
   4  -2  -4 2931.30  130.85   5
  -4   2   4 2896.86   49.85   1
  -4   2   4 2962.12   50.91   2
  -4   2   4 2896.74   49.83   1
   3  -2  -4 1290.53   75.63   5
   3  -2  -4 1208.73   69.45   4
  -3   2   4 1161.72   23.77   1
  -3   2   4 1197.87   24.47   2
  -3   2   4 1233.34   23.60   1
   2  -2  -4 680.470  46.037   4
   2  -2  -4 702.027  51.630   5
   2  -2  -4 714.732  13.979   1
  -2   2   4 725.874  17.053   1
  -2   2   4 704.653  18.540   2
  -2   2   4 723.335  18.151   1
   1  -2  -4 3111.35   52.95   1
   1  -2  -4 2961.54   98.01   4
  -1   2   4 3076.29   57.36   2
  -1   2   4 3077.90   56.78   1
   0  -2  -4 1788.88   34.33   1
   0   2   4 1682.18   38.06   2
   0   2   4 1690.17   37.58   1
  -1  -2  -4 124.675   8.817   1
   1   2   4 127.903  10.967   1
   1   2   4 110.522  10.631   2
  -2  -2  -4 7313.44  125.61   1
   2   2   4 7319.94  130.71   2
   2   2   4 7460.48  129.22   1
  -3  -2  -4 844.849  25.036   1
   3   2   4 811.785  27.325   2
   3   2   4 825.164  27.430   1
  -4  -2  -4 580.368  22.210   1
   4   2   4 577.980  23.302   1
   4   2   4 557.942  23.707   1
   4   2   4 556.145  24.303   2
  -5  -2  -4 551.625  23.988   1
   5   2   4 537.563  22.371   1
  -6  -2  -4 615.783  27.714   1
   6   2   4 594.930  24.936   1
   6   2   4 653.146  91.885   6
  -7  -2  -4 62.7395 14.2052   1
   7   2   4 18.9753 42.5289   6
  -8  -2  -4 80.1739 16.7677   1
   8   2   4 39.6449 51.3689   6
  10  -3  -4 93.5725 59.1802   6
  10  -3  -4 139.163  17.562   3
 -10   3   4 151.195  12.577   1
   9  -3  -4 152.455  17.579   3
   9  -3  -4 174.400  60.814   6
  -9   3   4 178.579  11.607   1
   8  -3  -4 548.021  88.588   6
   8  -3  -4 469.364  23.536   3
  -8   3   4 536.924  15.990   1
   7  -3  -4 755.411  92.017   4
   7  -3  -4 888.266 105.750   6
  -7   3   4 797.704  18.269   1
   6  -3  -4 226.620  56.001   5
   6  -3  -4 165.451  50.577   6
   6  -3  -4 235.181  51.647   4
  -6   3   4 261.553   8.144   1
  -6   3   4 255.000   8.054   1
   5  -3  -4 807.055  89.488   6
   5  -3  -4 770.583  82.359   4
   5  -3  -4 787.834  89.889   5
  -5   3   4 792.171  15.741   1
  -5   3   4 803.281  16.144   2
  -5   3   4 786.372  15.720   1
   4  -3  -4 1449.85   95.04   5
   4  -3  -4 1497.32   86.56   4
  -4   3   4 1530.71   28.31   2
  -4   3   4 1494.67   27.31   1
  -4   3   4 1495.74   27.76   1
   3  -3  -4 764.221  64.217   5
   3  -3  -4 810.421  59.407   4
  -3   3   4 858.896  19.838   2
  -3   3   4 835.007  19.760   1
  -3   3   4 851.516  18.703   1
   2  -3  -4 3429.96  127.12   5
   2  -3  -4 3385.32  115.31   4
  -2   3   4 3376.95   59.28   1
  -2   3   4 3311.21   61.34   2
  -2   3   4 3322.89   60.92   1
   1  -3  -4 4843.57  147.21   5
   1  -3  -4 4940.64   81.87   1
   1  -3  -4 4883.17  137.84   4
  -1   3   4 4760.91   86.58   1
  -1   3   4 4896.81   87.69   2
   0  -3  -4 3044.26   94.77   5
   0  -3  -4 3155.66   56.74   1
   0   3   4 3051.11   61.37   1
   0   3   4 3125.74   62.43   2
  -1  -3  -4 1701.12   37.16   1
   1   3   4 1790.77   43.30   2
   1   3   4 1717.87   41.69   1
  -2  -3  -4 1762.60   39.58   1
   2   3   4 1682.29   42.84   1
   2   3   4 1713.36   42.89   1
   2   3   4 1713.74   44.16   2
  -3  -3  -4 937.557  28.385   1
   3   3   4 912.130  30.707   1
   3   3   4 877.775  31.282   2
   3   3   4 941.389  31.472   1
  -4  -3  -4 158.123  14.669   1
   4   3   4 185.530  16.486   1
  -5  -3  -4 217.868  18.209   1
   5   3   4 224.261  18.485   1
  -6  -3  -4 227.275  20.607   1
   6   3   4 164.902  55.729   6
   6   3   4 276.825  19.131   1
  -7  -3  -4 38.1923 13.8286   1
   7   3   4  8.9086 39.1483   6
  -8  -3  -4 96.9430 18.5203   1
   8   3   4 135.461  65.435   6
  10  -4  -4 32.2550 47.9447   6
  10  -4  -4 72.6596 14.7737   3
   9  -4  -4 71.8144 14.0848   3
   9  -4  -4 68.5873 47.1771   6
   8  -4  -4 429.923  82.924   5
   8  -4  -4 331.395  21.557   3
   8  -4  -4 464.218  82.474   6
  -8   4   4 376.374  10.391   1
   7  -4  -4 337.200  20.682   3
   7  -4  -4 202.962  56.051   5
   7  -4  -4 183.485  52.061   6
   7  -4  -4 259.397  58.451   4
   6  -4  -4 541.720  75.136   4
   6  -4  -4 525.507  78.102   6
   6  -4  -4 511.453  78.895   5
   5  -4  -4 1585.06  108.06   5
   5  -4  -4 1523.55   97.97   4
  -5   4   4 1601.89   28.71   2
  -5   4   4 1584.52   28.30   1
  -5   4   4 1626.80   28.77   1
   4  -4  -4 3052.63  131.93   4
   4  -4  -4 3083.05  144.16   5
  -4   4   4 3101.77   54.05   1
  -4   4   4 3083.29   53.54   1
  -4   4   4 3095.40   54.35   2
   3  -4  -4 1627.46   86.20   4
   3  -4  -4 1725.00   97.88   5
  -3   4   4 1664.97   34.71   1
  -3   4   4 1690.93   33.60   1
  -3   4   4 1659.49   34.76   2
   2  -4  -4 3537.09  122.30   4
   2  -4  -4 3347.92  133.44   5
  -2   4   4 3556.11   66.17   2
  -2   4   4 3516.29   65.78   1
   1  -4  -4 2593.11   92.24   4
   1  -4  -4 2587.80   47.94   1
   1  -4  -4 2727.50  107.26   5
  -1   4   4 2549.76   54.18   2
  -1   4   4 2521.77   53.83   1
   0  -4  -4 811.442  22.163   1
   0  -4  -4 861.175  51.890   5
   0  -4  -4 837.850  43.584   4
   0   4   4 831.367  27.697   1
   0   4   4 845.822  27.750   2
  -1  -4  -4 723.535  37.136   5
  -1  -4  -4 644.180  20.994   1
  -1  -4  -4 675.560  37.371   4
   1   4   4 654.562  25.742   2
   1   4   4 669.779  25.578   1
   1   4   4 617.147  24.860   1
  -2  -4  -4 657.342  22.374   1
   2   4   4 675.221  26.533   1
   2   4   4 616.591  26.021   1
  -3  -4  -4 298.037  16.722   1
   3   4   4 306.654  19.179   1
  -4  -4  -4 267.205  18.371   1
   4   4   4 287.389  21.803   1
  -5  -4  -4 294.768  22.367   1
   5   4   4 302.265  62.504   6
   5   4   4 318.670  21.853   1
  -6  -4  -4 280.737  23.731   1
   6   4   4 221.862  60.853   6
  -7  -4  -4 64.2376 16.5296   1
   7   4   4 97.3525 55.5735   6
  10  -5  -4 85.4538 16.0466   3
  10  -5  -4 79.4038 51.4740   6
   9  -5  -4 307.928  77.031   5
   9  -5  -4 232.744  20.372   3
   9  -5  -4 191.273  61.608   6
   8  -5  -4 403.938  23.834   3
   8  -5  -4 405.390  79.915   5
   8  -5  -4 297.096  69.119   6
   7  -5  -4 804.828  99.570   6
   7  -5  -4 808.750 103.813   5
   7  -5  -4 759.245  28.810   3
   6  -5  -4 598.546  78.237   4
   6  -5  -4 638.604  87.686   5
   5  -5  -4 2469.69  136.81   5
   5  -5  -4 2323.29  121.90   4
  -5   5   4 2410.61   43.74   1
   4  -5  -4 784.692  87.405   5
   4  -5  -4 773.435  66.641   4
  -4   5   4 772.430  20.631   1
   3  -5  -4 873.695  64.689   4
   3  -5  -4 973.028  78.701   5
  -3   5   4 848.947  23.953   2
  -3   5   4 863.699  24.361   1
   2  -5  -4 665.878  51.769   4
   2  -5  -4 681.402  73.160   5
   2  -5  -4 732.084  18.065   1
  -2   5   4 724.359  23.520   1
  -2   5   4 768.506  24.805   1
  -2   5   4 732.661  23.802   2
   1  -5  -4 987.715  71.530   5
   1  -5  -4 1006.74   56.72   4
   1  -5  -4 1064.31   25.31   1
  -1   5   4 1035.15   30.69   1
  -1   5   4 1010.11   31.10   1
   0  -5  -4 502.123  18.257   1
   0  -5  -4 558.791  56.756   5
   0  -5  -4 488.059  35.173   4
   0   5   4 535.856  24.240   1
   0   5   4 509.913  23.736   1
  -1  -5  -4 687.372  23.024   1
   1   5   4 718.996  28.599   1
  -2  -5  -4 1071.34   31.48   1
   2   5   4 1079.81   36.74   1
  -3  -5  -4 408.027  20.722   1
   3   5   4 407.072  24.701   1
  -4  -5  -4 184.260  17.479   1
   4   5   4 185.003  19.331   1
  -5  -5  -4 498.454  26.615   1
   5   5   4 460.433  26.899   1
   5   5   4 373.387  72.118   6
  -6  -5  -4 209.745  22.245   1
   6   5   4 106.460  56.169   6
  10  -6  -4 76.1380 52.5443   5
  10  -6  -4 126.756  61.008   6
   9  -6  -4 214.082  67.604   5
   9  -6  -4 262.894  22.496   3
   9  -6  -4 199.145  64.846   6
   8  -6  -4 675.730 101.860   5
   8  -6  -4 615.926  93.351   6
   8  -6  -4 617.616  28.067   3
   7  -6  -4 148.558  55.250   5
   7  -6  -4 285.160  18.590   3
   6  -6  -4 372.487  71.982   5
   6  -6  -4 388.823  20.930   3
  -6   6   4 365.512  12.111   1
   5  -6  -4 73.4799 33.0201   4
   5  -6  -4 145.411  48.902   5
   5  -6  -4 109.669  12.617   3
  -5   6   4 108.194   8.879   1
   4  -6  -4 1092.29   78.55   4
   4  -6  -4 1062.44   89.73   5
  -4   6   4 1104.80   27.91   1
   3  -6  -4 414.687  65.593   5
   3  -6  -4 432.034  54.461   4
  -3   6   4 417.724  18.345   1
   2  -6  -4 1235.68   88.56   5
   2  -6  -4 1124.44   67.24   4
  -2   6   4 1146.07   32.94   1
   1  -6  -4 1079.35   27.71   1
   1  -6  -4 1071.05   58.77   4
   1  -6  -4 1127.86   79.21   5
  -1   6   4 1088.12   33.90   1
   0  -6  -4 1187.75   75.13   5
   0  -6  -4 1226.11   31.82   1
   0   6   4 1179.40   37.25   1
  -1  -6  -4 657.950  24.041   1
   1   6   4 648.977  29.883   1
  -2  -6  -4 829.228  28.973   1
   2   6   4 873.994  35.313   1
  -3  -6  -4 320.169  20.163   1
   3   6   4 279.520  23.723   1
  -4  -6  -4 174.739  18.556   1
   4   6   4 200.275  21.326   1
  -5  -6  -4 131.607  18.248   1
   5   6   4 141.755  19.757   1
  10  -7  -4 63.3449 57.1872   5
   9  -7  -4 -8.1040 38.8428   5
   9  -7  -4 22.3659 12.8886   3
   8  -7  -4 190.156  18.353   3
   8  -7  -4 189.946  65.558   5
   7  -7  -4 113.020  14.862   3
   7  -7  -4 105.468  53.616   5
  -7   7   4 120.988   8.242   1
   6  -7  -4 243.789  62.928   5
   6  -7  -4 233.648  17.961   3
  -6   7   4 186.918  11.385   1
   5  -7  -4 862.008  28.845   3
   5  -7  -4 872.841 104.170   5
  -5   7   4 865.669  24.433   1
   4  -7  -4 904.152 103.412   5
   4  -7  -4 891.566  27.668   3
  -4   7   4 852.533  26.287   1
   3  -7  -4 549.913  19.891   3
   3  -7  -4 549.384  78.561   5
  -3   7   4 544.579  22.337   1
   2  -7  -4 1412.67  100.20   5
  -2   7   4 1488.80   41.56   1
   1  -7  -4 950.059  77.128   5
  -1   7   4 979.589  34.262   1
   0   7   4 269.122  21.984   1
  -1  -7  -4 509.248  22.254   1
   1   7   4 420.736  25.623   1
  -2  -7  -4 234.593  18.908   1
   2   7   4 233.421  22.755   1
  -3  -7  -4 86.0381 15.0695   1
   3   7   4 101.883  18.641   1
  -4  -7  -4 104.821  16.644   1
   4   7   4 88.8098 18.5674   1
   9  -8  -4 104.515  59.904   5
   8  -8  -4 243.396  72.488   5
   7  -8  -4 346.702  79.289   5
   7  -8  -4 268.786  20.579   3
  -7   8   4 251.272  13.073   1
   6  -8  -4 441.223  83.724   5
   6  -8  -4 458.402  22.366   3
  -6   8   4 412.286  17.640   1
   5  -8  -4 822.980 106.058   5
   5  -8  -4 734.549  26.219   3
  -5   8   4 781.833  25.573   1
   4  -8  -4 386.220  75.511   5
   4  -8  -4 414.834  18.936   3
  -4   8   4 402.044  20.089   1
   3  -8  -4 287.580  63.366   5
  -3   8   4 327.125  20.167   1
   2  -8  -4 337.359  62.018   5
  -2   8   4 291.200  20.291   1
  -1   8   4 339.662  22.944   1
   0   8   4 128.687  17.519   1
   1   8   4 199.540  22.973   1
   2   8   4 260.811  25.872   1
   3   8   4 89.8925 19.3531   1
   8  -9  -4 216.182  75.100   5
   7  -9  -4 68.1029 50.7384   5
  -7   9   4 122.366  11.806   1
   6  -9  -4 135.351  58.147   5
  -6   9   4 97.1564 12.2941   1
   5  -9  -4 283.306  74.184   5
  -5   9   4 272.952  17.957   1
   4  -9  -4 130.646  55.953   5
  -4   9   4 134.543  15.375   1
   3  -9  -4 175.393  55.992   5
  -3   9   4 185.219  18.032   1
  -2   9   4 198.493  20.121   1
  -1   9   4 259.435  23.820   1
   0   9   4 189.787  22.720   1
   1   9   4 285.272  28.178   1
   7 -10  -4 24.4321 52.1035   5
  -7  10   4 35.1948 10.6357   1
   6 -10  -4 138.193  61.863   5
  -6  10   4 144.833  15.645   1
   5 -10  -4 139.186  64.101   5
  -5  10   4 175.838  17.556   1
   4 -10  -4 195.255  69.408   5
  -4  10   4 145.196  18.041   1
  -3  10   4 191.049  20.381   1
  -2  10   4 328.426  26.700   1
  -1  10   4 211.829  23.386   1
  -3  11  -5 240.069  27.236   1
   3 -11   5 186.134  79.619   5
  -4  11  -5 317.425  29.586   1
   4 -11   5 204.136  79.743   5
  -5  11  -5 210.097  24.664   1
   5 -11   5 114.849  68.751   5
   0  10  -5 303.038  29.734   1
   0 -10   5 300.327  25.032   2
  -1  10  -5 408.305  33.645   1
  -2  10  -5 208.600  25.476   1
  -3  10  -5 275.377  26.581   1
   3 -10   5 321.911  82.315   5
  -4  10  -5 365.472  29.369   1
   4 -10   5 260.274  77.819   5
  -5  10  -5 34.8437 15.4673   1
   5 -10   5 -18.765  45.002   5
  -6  10  -5 91.5328 17.5397   1
   6 -10   5 79.7936 61.4712   5
  -7  10  -5 208.723  21.989   1
   7 -10   5 281.827  93.662   5
   2   9  -5 427.971  29.880   1
  -2  -9   5 369.676  26.119   1
   1   9  -5 310.108  28.221   1
  -1  -9   5 331.894  23.508   1
   0   9  -5 409.271  32.221   1
   0  -9   5 364.507  23.354   1
  -1   9  -5 370.345  29.980   1
   1  -9   5 414.559  24.039   2
  -2   9  -5 118.254  19.696   1
   2  -9   5 132.467  15.241   2
  -3   9  -5 323.744  26.223   1
  -4   9  -5 270.130  24.707   1
   4  -9   5 206.631  66.932   5
  -5   9  -5 230.669  21.901   1
   5  -9   5 107.161  61.498   5
  -6   9  -5 267.477  23.002   1
   6  -9   5 293.714  81.850   5
  -7   9  -5 391.021  24.539   1
   7  -9   5 394.321  95.886   5
  -8   9  -5 207.827  20.816   1
   8  -9   5 99.3565 71.1164   5
  -4  -8   5 149.242  20.994   1
   3   8  -5 319.158  27.627   1
  -3  -8   5 327.190  23.664   1
   2   8  -5 168.779  21.231   1
  -2  -8   5 184.836  18.974   1
   1   8  -5 126.795  18.564   1
  -1  -8   5 143.018  16.297   1
   0   8  -5 657.918  33.396   1
   0  -8   5 657.244  27.668   1
  -1   8  -5 508.485  28.128   1
   1  -8   5 479.639  22.950   1
   1  -8   5 506.195  24.310   2
  -2   8  -5 563.808  29.018   1
   2  -8   5 524.096  23.838   2
   2  -8   5 523.884  23.050   1
  -3   8  -5 629.591  29.915   1
   3  -8   5 684.156  25.507   2
  -4   8  -5 1039.10   37.39   1
   4  -8   5 1178.64  108.41   5
  -5   8  -5 350.629  22.548   1
   5  -8   5 502.882  91.274   5
  -6   8  -5 563.436  27.160   1
   6  -8   5 519.926  96.269   5
  -7   8  -5 284.735  20.488   1
   7  -8   5 266.206  76.781   5
  -8   8  -5 80.9894 15.1460   1
   8  -8   5 150.342  71.159   5
   8  -8   5 78.7159 48.8157   6
  -9   8  -5 62.0306 14.4281   1
   9  -8   5 88.1858 62.2785   5
   9  -8   5 29.4131 49.9757   6
  -5  -7   5 49.4600 16.4050   1
  -4  -7   5 143.712  19.489   1
   3   7  -5 438.070  26.421   1
  -3  -7   5 395.422  24.489   1
   2   7  -5 591.104  29.662   1
  -2  -7   5 557.617  26.642   1
   1   7  -5 468.772  27.139   1
  -1  -7   5 495.173  23.919   1
   0   7  -5 1640.64   49.75   1
   0  -7   5 1709.39   44.06   1
  -1   7  -5 761.117  32.217   1
   1  -7   5 785.835  27.169   1
   1  -7   5 749.392  27.584   2
  -2   7  -5 1629.44   48.38   1
   2  -7   5 1714.41   41.99   1
   2  -7   5 1769.55   43.36   2
  -3   7  -5 1100.00   37.78   1
   3  -7   5 1132.21   32.29   2
   3  -7   5 1121.42   31.56   1
  -4   7  -5 867.237  31.751   1
   4  -7   5 819.291  59.249   6
   4  -7   5 1048.66   95.79   5
   4  -7   5 889.485  27.171   2
  -5   7  -5 106.600  14.274   1
   5  -7   5 100.837  48.219   5
   5  -7   5 86.5425 34.0328   6
  -6   7  -5 450.928  24.320   1
   6  -7   5 437.956  84.261   5
   6  -7   5 392.269  64.241   6
  -7   7  -5 207.049  18.438   1
   7  -7   5 280.643  65.093   6
   7  -7   5 320.220  78.259   5
  -8   7  -5 125.455  16.343   1
   8  -7   5 48.4698 46.6795   6
   8  -7   5 81.2091 55.5682   5
  -9   7  -5 110.162  16.175   1
   9  -7   5 59.6679 53.8509   5
   9  -7   5 105.561  58.012   6
 -10   7  -5 224.370  20.891   1
  10  -7   5 163.194  63.653   5
  10  -7   5 172.467  72.578   6
  -6  -6   5 171.827  21.859   1
  -5  -6   5 122.149  18.423   1
  -4  -6   5 706.773  31.875   1
   3   6  -5 703.765  29.931   1
  -3  -6   5 679.202  28.480   1
   2   6  -5 1249.14   39.60   1
  -2  -6   5 1201.90   36.64   1
   1   6  -5 1134.24   37.40   1
  -1  -6   5 1108.15   33.91   1
   0   6  -5 1621.54   44.70   1
   0  -6   5 1582.90   40.25   1
  -1   6  -5 1407.47   41.94   1
   1  -6   5 1493.65   38.17   2
   1  -6   5 1399.68   36.78   1
  -2   6  -5 347.110  20.248   1
   2  -6   5 352.109  17.212   2
   2  -6   5 401.810  18.218   1
  -3   6  -5 795.315  29.964   1
   3  -6   5 832.347  25.239   1
   3  -6   5 855.450  26.029   2
  -4   6  -5 496.256  23.642   1
   4  -6   5 525.766  20.167   2
   4  -6   5 545.292  19.833   1
   4  -6   5 601.553  63.152   6
  -5   6  -5 580.731  25.096   1
   5  -6   5 679.302  89.503   5
   5  -6   5 574.041  21.251   2
   5  -6   5 589.322  69.836   6
  -6   6  -5 193.568  17.231   1
   6  -6   5 239.583  63.748   5
   6  -6   5 260.039  55.761   6
  -7   6  -5 953.551  32.916   1
   7  -6   5 1005.17  112.49   6
   7  -6   5 1027.64  121.53   5
  -8   6  -5 167.724  16.993   1
   8  -6   5 191.580  61.898   5
   8  -6   5 163.300  60.343   6
  -9   6  -5 219.950  19.872   1
   9  -6   5 288.354  76.181   6
   9  -6   5 205.811  66.251   5
 -10   6  -5 229.423  20.879   1
  10  -6   5 185.461  76.205   6
  10  -6   5 220.140  64.911   5
  -7  -5   5 245.158  25.005   1
  -6  -5   5 331.825  26.410   1
  -5  -5   5 305.978  21.449   1
   4   5  -5 609.197  25.941   1
  -4  -5   5 662.960  28.375   1
   3   5  -5 1543.13   42.35   1
   3   5  -5 1586.13   79.81   4
  -3  -5   5 1583.97   43.55   1
   2   5  -5 245.998  36.888   4
   2   5  -5 241.120  16.753   1
  -2  -5   5 269.190  16.535   1
   1   5  -5 790.332  28.432   1
  -1  -5   5 844.847  26.830   1
   0   5  -5 1686.69   43.63   1
   0  -5   5 1701.96   40.30   1
  -1   5  -5 935.387  30.710   1
   1  -5   5 935.290  26.554   1
   1  -5   5 920.065  27.201   2
  -2   5  -5 428.461  20.261   1
   2  -5   5 464.412  18.549   2
   2  -5   5 429.957  17.716   1
  -3   5  -5 2615.20   58.00   1
   3  -5   5 2638.01   54.00   2
   3  -5   5 2606.16   53.10   1
  -4   5  -5 1777.27   44.54   1
   4  -5   5 1816.05   39.88   1
   4  -5   5 1695.82   40.00   2
  -5   5  -5 858.888  29.125   1
   5  -5   5 847.440  25.147   2
   5  -5   5 820.304  93.217   5
   5  -5   5 827.461  24.095   1
  -6   5  -5 1169.16   35.51   1
   6  -5   5 1197.72   95.08   6
   6  -5   5 1273.17  104.92   5
  -7   5  -5 417.364  21.816   1
   7  -5   5 535.524  85.490   6
   7  -5   5 520.697  83.828   5
  -8   5  -5 105.266  14.536   1
   8  -5   5 199.558  60.244   5
   8  -5   5 51.2452 46.4677   6
  -9   5  -5 162.110  17.695   1
   9  -5   5 151.365  66.204   6
   9  -5   5 142.133  52.938   5
 -10   5  -5 118.800  16.863   1
  10  -5   5 109.457  50.022   5
  10  -5   5 126.887  72.228   6
   7   4  -5 208.718  67.436   6
  -7  -4   5 223.319  22.911   1
   6   4  -5 179.785  57.719   6
  -6  -4   5 235.140  21.452   1
   5   4  -5 158.124  43.561   4
  -5  -4   5 173.754  17.887   1
   4   4  -5 588.575  63.317   4
   4   4  -5 614.827  23.328   1
  -4  -4   5 574.413  24.385   1
   3   4  -5 630.442  23.489   1
   3   4  -5 632.168  53.057   4
  -3  -4   5 592.796  23.553   1
   2   4  -5 462.607  48.157   4
   2   4  -5 482.688  20.554   1
  -2  -4   5 478.296  19.829   1
   1   4  -5 1468.22   37.69   1
  -1  -4   5 1449.87   35.79   1
   0   4  -5 3362.96   68.30   1
   0  -4   5 3406.58   67.07   2
   0  -4   5 3487.84   66.38   1
  -1   4  -5 2947.67   61.37   1
   1  -4   5 2980.44   58.18   1
   1  -4   5 3001.98   59.68   2
  -2   4  -5 2510.65   53.74   1
   2  -4   5 2496.53   51.29   2
   2  -4   5 2526.01   50.44   1
  -3   4  -5 4092.34   78.43   1
   3  -4   5 3941.82   74.09   1
   3  -4   5 4033.17   75.73   2
  -4   4  -5 981.081  29.869   1
   4  -4   5 948.310  26.160   1
   4  -4   5 993.913  27.228   2
   4  -4   5 967.003  75.234   5
  -5   4  -5 410.675  20.260   1
   5  -4   5 412.357  16.645   1
   5  -4   5 433.524  17.556   2
   5  -4   5 417.870  61.966   5
  -6   4  -5 714.100  26.595   1
   6  -4   5 723.222  87.245   5
   6  -4   5 804.978  93.096   6
  -7   4  -5 497.876  23.281   1
   7  -4   5 484.208  75.554   5
   7  -4   5 531.279  86.473   6
  -8   4  -5 26.1831 11.0474   1
   8  -4   5 33.5697 43.3870   6
   8  -4   5 -0.1078 31.7874   5
  -9   4  -5 250.383  21.175   1
   9  -4   5 314.791  84.930   6
   9  -4   5 210.687  54.015   5
 -10   4  -5 169.701  18.986   1
  10  -4   5 149.762  73.647   6
   8   3  -5 60.5077 57.7677   6
  -8  -3   5 55.4766 15.5925   1
   7   3  -5 303.455  74.380   6
  -7  -3   5 320.334  23.214   1
   6   3  -5 196.415  48.399   4
   6   3  -5 205.052  59.680   6
  -6  -3   5 163.247  17.540   1
   5   3  -5 61.2469 32.2280   4
   5   3  -5 50.9241 35.9357   6
  -5  -3   5 74.4283 12.2469   1
   4   3  -5 1789.00   41.28   1
   4   3  -5 1769.06   92.92   4
  -4  -3   5 1772.03   44.14   1
   3   3  -5 1417.10   34.44   1
   3   3  -5 1321.34   71.94   4
  -3  -3   5 1364.05   35.88   1
   2   3  -5 1773.97   40.02   1
  -2  -3   5 1722.35   40.03   1
   1   3  -5 4532.18   82.12   1
  -1  -3   5 4351.56   80.82   1
   0   3  -5 5660.04  100.99   1
   0  -3   5 5739.03  101.60   2
   0  -3   5 5688.69   99.88   1
  -1   3  -5 918.608  26.057   1
   1  -3   5 929.279  24.245   1
   1  -3   5 901.337  24.705   2
  -2   3  -5 1567.04   37.12   1
   2  -3   5 1645.70   35.66   1
   2  -3   5 1549.62   35.71   2
  -3   3  -5 2235.88   48.72   1
   3  -3   5 2295.76   46.78   1
   3  -3   5 2251.98   47.46   2
  -4   3  -5 554.360  21.203   1
   4  -3   5 608.482  56.787   5
   4  -3   5 595.496  20.409   2
   4  -3   5 539.623  19.122   1
  -5   3  -5 654.181  24.300   1
   5  -3   5 637.910  21.066   1
   5  -3   5 662.991  73.407   5
   5  -3   5 642.653  21.886   2
  -6   3  -5 591.014  24.685   1
   6  -3   5 601.480  74.201   5
   6  -3   5 631.287  21.543   2
  -7   3  -5 467.292  22.779   1
   7  -3   5 437.300  65.036   5
   7  -3   5 495.934  86.383   6
  -8   3  -5 338.543  21.270   1
   8  -3   5 363.030  61.275   5
   8  -3   5 458.895  90.624   6
  -9   3  -5 127.689  17.034   1
   9  -3   5 211.864  71.168   6
 -10   3  -5 222.006  21.840   1
  10  -3   5 185.990  80.922   6
   9   2  -5 77.6655 58.7685   6
  -9  -2   5 33.5267 14.2579   1
   8   2  -5 153.909  16.638   3
   8   2  -5 100.122  59.092   6
  -8  -2   5 154.908  18.910   1
   7   2  -5 489.466  74.454   4
   7   2  -5 375.238  79.254   6
  -7  -2   5 400.359  22.926   1
   6   2  -5 306.385  68.324   6
   6   2  -5 291.904  57.415   4
  -6  -2   5 351.673  20.959   1
   5   2  -5 963.036  76.883   4
   5   2  -5 982.512  88.964   6
  -5  -2   5 1131.88   32.76   1
   4   2  -5 1799.04   38.81   1
   4   2  -5 1749.43  106.45   6
   4   2  -5 1713.73   91.61   4
  -4  -2   5 1821.00   42.24   1
   3   2  -5 2320.37   46.74   1
   3   2  -5 2406.35   99.85   4
  -3  -2   5 2304.71   49.01   1
   2   2  -5 358.160  14.316   1
  -2  -2   5 361.705  14.763   1
   1   2  -5 5209.01   90.40   1
  -1  -2   5 5115.90   92.45   2
  -1  -2   5 5189.51   91.04   1
   0   2  -5 482.103  17.116   1
   0  -2   5 465.815  17.025   1
   0  -2   5 458.918  16.729   2
  -1   2  -5 1435.19   32.84   1
   1  -2   5 1466.28   33.52   2
   1  -2   5 1435.57   32.22   1
  -2   2  -5 1576.24   35.58   1
   2  -2   5 1541.76   34.83   1
   2  -2   5 1559.48   35.92   2
  -3   2  -5 3610.86   67.62   1
   3  -2   5 3432.66   66.53   2
   3  -2   5 3390.76   65.48   1
  -4   2  -5 1861.96   42.69   1
   4  -2   5 1772.92   40.35   1
   4  -2   5 1837.91   41.48   2
   4  -2   5 1830.65   86.35   5
  -5   2  -5 656.132  23.933   1
   5  -2   5 612.525  57.067   5
   5  -2   5 647.382  22.325   2
   5  -2   5 647.670  22.484   1
  -6   2  -5 1853.29   47.03   1
   6  -2   5 1915.41  102.19   5
   6  -2   5 1857.10   43.68   2
   6  -2   5 1869.81   42.56   1
  -7   2  -5 394.419  22.109   1
   7  -2   5 509.258  64.775   5
   7  -2   5 364.266  76.558   6
  -8   2  -5 101.747  15.308   1
   8  -2   5 113.163  53.806   6
  -9   2  -5 318.908  23.060   1
   9  -2   5 298.139  83.306   6
 -10   2  -5 133.544  19.572   1
  10  -2   5 123.662  75.668   6
   9   1  -5 200.206  74.715   6
   9   1  -5 199.115  19.105   3
  -9  -1   5 183.601  19.798   1
   8   1  -5 251.614  20.064   3
   8   1  -5 231.866  71.163   6
  -8  -1   5 298.706  20.620   1
   7   1  -5 575.476  80.025   4
   7   1  -5 513.915  89.626   6
  -7  -1   5 586.233  24.983   1
   6   1  -5 170.234  56.402   6
   6   1  -5 213.454  52.366   4
  -6  -1   5 242.430  16.426   1
   5   1  -5 1104.00   80.53   4
   5   1  -5 1058.57   92.70   6
  -5  -1   5 1090.91   30.52   1
   4   1  -5 355.272  13.135   1
   4   1  -5 375.849  61.394   6
   4   1  -5 490.899  60.272   4
  -4  -1   5 375.722  15.969   1
   3   1  -5 523.091  54.790   4
   3   1  -5 534.093  15.691   1
  -3  -1   5 518.983  18.205   1
   2   1  -5 992.679  23.125   1
  -2  -1   5 1011.37   25.68   2
  -2  -1   5 966.093  24.615   1
   1   1  -5 2255.78   43.76   1
  -1  -1   5 2321.12   45.30   1
  -1  -1   5 2307.09   46.16   2
   0   1  -5 4745.01   81.90   1
   0  -1   5 4708.44   84.33   2
   0  -1   5 4675.45   82.62   1
  -1   1  -5 3380.53   61.62   1
   1  -1   5 3220.84   61.78   1
   1  -1   5 3357.95   63.37   2
  -2   1  -5 4422.35   80.03   1
   2  -1   5 4397.52   81.38   2
   2  -1   5 4503.23   80.62   1
  -3   1  -5 3888.17   74.03   1
   3  -1   5 3988.55   73.83   1
   3  -1   5 3907.81   74.93   2
  -4   1  -5 780.562  24.742   1
   4  -1   5 709.446  50.980   5
   4  -1   5 787.723  24.427   2
   4  -1   5 804.014  24.483   1
  -5   1  -5 944.053  30.202   1
   5  -1   5 992.920  28.555   1
   5  -1   5 957.617  64.895   5
   5  -1   5 969.860  28.914   2
  -6   1  -5 1167.43   35.47   1
   6  -1   5 1194.73   33.93   2
   6  -1   5 1226.30   72.09   5
   6  -1   5 1228.32   33.14   1
  -7   1  -5 210.933  18.999   1
   7  -1   5 254.498  67.557   6
  -8   1  -5 61.0061 13.4039   1
   8  -1   5 90.8671 55.4268   6
  -9   1  -5 184.300  20.764   1
   9  -1   5 200.158  76.423   6
   9   0  -5 39.6513 49.4145   6
   9   0  -5 84.0980 14.6092   3
  -9   0   5 84.8684 13.7896   1
   8   0  -5 203.140  18.442   3
   8   0  -5 147.480  57.531   6
   8   0  -5 174.980  54.917   4
  -8   0   5 185.694  16.148   1
   7   0  -5 514.495  77.678   4
   7   0  -5 405.871  79.425   6
  -7   0   5 424.778  19.639   1
   6   0  -5 48.9676 37.9857   6
   6   0  -5 57.6797 35.4666   4
  -6   0   5 44.8311  8.8472   1
   5   0  -5 112.921  38.101   4
   5   0  -5 94.0702 43.6514   6
  -5   0   5 87.6727  9.4982   1
   4   0  -5 2401.25  110.75   4
   4   0  -5 2405.15   41.51   1
  -4   0   5 2331.19   46.80   1
   3   0  -5 1601.00   81.31   4
   3   0  -5 1486.83   29.40   1
  -3   0   5 1653.64   33.68   1
   2   0  -5 2794.65   49.56   1
   2   0  -5 2723.30  104.43   4
  -2   0   5 2889.06   52.60   1
  -2   0   5 2808.79   53.62   2
   1   0  -5 5756.24   96.58   1
  -1   0   5 5812.78   99.02   1
  -1   0   5 5837.20  100.76   2
   0   0  -5 4926.83   84.17   1
   0   0   5 4951.38   88.03   2
   0   0   5 4917.34   86.52   1
  -1   0  -5 1169.91   27.57   1
   1   0   5 1271.01   30.14   1
   1   0   5 1206.95   29.92   2
  -2   0  -5 3942.02   72.40   1
   2   0   5 4034.35   75.76   2
   2   0   5 3888.24   73.93   1
  -3   0  -5 1810.19   40.49   1
   3   0   5 1813.03   40.89   1
   3   0   5 1779.49   41.56   2
   3   0   5 1640.62   62.65   5
  -4   0  -5 575.239  21.359   1
   4   0   5 598.473  22.632   2
   4   0   5 541.691  37.900   5
   4   0   5 559.728  21.106   1
  -5   0  -5 505.423  22.394   1
   5   0   5 573.201  23.275   2
   5   0   5 590.472  22.689   1
  -6   0  -5 683.037  27.198   1
   6   0   5 667.353  25.899   2
   6   0   5 690.130  24.654   1
   6   0   5 706.757  25.549   1
  -7   0  -5 207.260  19.068   1
   7   0   5 205.956  62.618   6
  -8   0  -5 146.908  18.462   1
   8   0   5 144.609  61.863   6
  -9   0  -5 237.009  23.503   1
   9   0   5 182.206  72.254   6
  10  -1  -5 75.0013 53.9503   6
  10  -1  -5 107.925  16.168   3
 -10   1   5 123.724  14.946   1
   9  -1  -5 38.3226 12.2320   3
   9  -1  -5  4.1727 40.7673   6
  -9   1   5 21.0030  9.6387   1
   8  -1  -5 255.604  63.213   4
   8  -1  -5 176.230  17.177   3
   8  -1  -5 124.040  54.603   6
  -8   1   5 209.692  15.064   1
   7  -1  -5 335.033  66.729   4
   7  -1  -5 297.766  70.842   6
  -7   1   5 275.479  14.857   1
   6  -1  -5 842.869  94.528   4
   6  -1  -5 865.115 104.994   6
  -6   1   5 806.368  22.635   1
   5  -1  -5 936.084  87.096   6
   5  -1  -5 1071.99   80.23   4
  -5   1   5 1038.87   24.94   1
   4  -1  -5 2086.22  104.05   4
  -4   1   5 2191.63   42.00   1
  -4   1   5 2196.80   42.24   1
   3  -1  -5 2024.15   33.74   1
   3  -1  -5 1975.10   92.94   4
  -3   1   5 2017.96   39.97   2
  -3   1   5 2015.22   38.97   1
  -3   1   5 2016.35   39.18   1
   2  -1  -5 1442.12   73.02   4
   2  -1  -5 1572.97   29.17   1
  -2   1   5 1658.49   32.73   1
  -2   1   5 1567.02   32.99   1
  -2   1   5 1577.28   33.49   2
   1  -1  -5 3140.79   55.39   1
  -1   1   5 3184.91   59.05   1
  -1   1   5 3199.62   60.47   2
   0  -1  -5 1488.29   30.82   1
   0   1   5 1475.24   34.72   2
   0   1   5 1481.69   34.09   1
  -1  -1  -5 627.148  18.615   1
   1   1   5 634.975  20.960   1
   1   1   5 639.207  22.088   2
  -2  -1  -5 3028.44   58.82   1
   2   1   5 3048.96   62.76   2
   2   1   5 3097.70   61.97   1
  -3  -1  -5 1229.02   32.05   1
   3   1   5 1235.15   33.83   1
   3   1   5 1226.29   34.07   2
  -4  -1  -5 572.711  22.544   1
   4   1   5 627.953  24.350   2
   4   1   5 690.480  25.166   1
  -5  -1  -5 1011.12   32.69   1
   5   1   5 1039.84   32.58   2
   5   1   5 981.145  31.733   1
   5   1   5 1006.42   31.52   1
  -6  -1  -5 1065.77   36.23   1
   6   1   5 1075.67   33.73   1
  -7  -1  -5 161.262  18.613   1
   7   1   5 160.169  57.983   6
  -8  -1  -5 253.837  23.670   1
   8   1   5 262.701  76.778   6
  10  -2  -5 113.999  16.505   3
  10  -2  -5 109.100  59.823   6
 -10   2   5 131.125  13.680   1
   9  -2  -5 177.758  64.904   6
   9  -2  -5 127.300  16.811   3
  -9   2   5 153.233  13.109   1
   8  -2  -5 539.143  94.103   6
   8  -2  -5 567.414  86.839   4
  -8   2   5 485.858  17.956   1
   7  -2  -5 873.244 101.912   4
   7  -2  -5 760.917 105.873   6
  -7   2   5 931.662  23.342   1
   6  -2  -5 210.988  51.865   4
   6  -2  -5 170.110  53.477   6
  -6   2   5 179.755  10.288   1
   5  -2  -5 820.539  86.425   4
   5  -2  -5 861.822  97.587   6
  -5   2   5 940.151  21.793   2
  -5   2   5 913.586  21.195   1
  -5   2   5 899.598  21.147   1
   4  -2  -5 1125.95   78.47   4
  -4   2   5 1121.39   24.59   1
  -4   2   5 1168.42   25.18   2
  -4   2   5 1127.25   24.18   1
   3  -2  -5 85.3421 27.6729   4
  -3   2   5 32.5677  5.1177   1
  -3   2   5 31.5686  5.6652   2
  -3   2   5 37.7465  5.7865   1
   2  -2  -5 2194.07   92.24   4
  -2   2   5 2170.45   41.24   1
  -2   2   5 2121.43   42.54   1
  -2   2   5 2114.47   42.92   2
   1  -2  -5 1377.72   28.01   1
  -1   2   5 1367.80   32.69   2
  -1   2   5 1370.63   32.45   1
   0  -2  -5 2045.66   39.77   1
   0   2   5 2033.40   44.83   2
   0   2   5 1953.67   43.69   1
  -1  -2  -5 1902.62   40.24   1
   1   2   5 1967.84   45.26   2
   1   2   5 1973.98   44.97   1
  -2  -2  -5 2137.77   46.64   1
   2   2   5 2299.10   52.53   2
   2   2   5 2318.72   51.71   1
  -3  -2  -5 1383.51   35.98   1
   3   2   5 1380.38   38.63   1
   3   2   5 1417.00   39.28   2
  -4  -2  -5 1253.74   35.75   1
   4   2   5 1227.80   36.20   1
   4   2   5 1228.47   37.35   2
   4   2   5 1286.58   36.94   1
  -5  -2  -5 980.670  33.325   1
   5   2   5 983.459  33.355   1
   5   2   5 966.107  32.290   1
  -6  -2  -5 419.208  24.139   1
   6   2   5 411.346  21.845   1
  -7  -2  -5 148.275  18.827   1
   7   2   5 115.239  53.580   6
  -8  -2  -5 84.0859 17.5100   1
   8   2   5 50.9300 52.5447   6
  10  -3  -5 90.6456 15.7129   3
  10  -3  -5 73.9264 58.2285   6
   9  -3  -5 126.419  59.483   6
   9  -3  -5 143.190  17.870   3
  -9   3   5 152.123  10.712   1
   8  -3  -5 385.176  81.458   6
   8  -3  -5 392.703  23.721   3
   8  -3  -5 423.294  78.351   4
  -8   3   5 433.264  14.366   1
   7  -3  -5 160.458  50.537   4
   7  -3  -5 150.150  53.743   6
  -7   3   5 165.988   8.909   1
   6  -3  -5 26.4871 32.9510   6
   6  -3  -5 22.5899 32.6060   4
  -6   3   5 20.2434  4.5693   2
  -6   3   5 25.0750  4.7427   1
   5  -3  -5 337.798  57.675   4
   5  -3  -5 408.089  69.583   5
  -5   3   5 368.552  11.589   2
  -5   3   5 360.215  11.687   1
  -5   3   5 346.931  11.125   1
   4  -3  -5 1225.76   82.78   4
   4  -3  -5 1326.22   90.93   5
  -4   3   5 1218.54   25.92   1
  -4   3   5 1183.98   24.83   1
  -4   3   5 1209.07   25.99   2
   3  -3  -5 1307.83   76.68   4
   3  -3  -5 1253.01   81.04   5
  -3   3   5 1191.72   27.46   2
  -3   3   5 1193.94   26.18   1
  -3   3   5 1169.18   27.09   1
   2  -3  -5 884.596  57.834   4
   2  -3  -5 865.926  60.526   5
  -2   3   5 868.865  24.292   1
  -2   3   5 889.399  24.516   2
   1  -3  -5 3091.53   55.07   1
   1  -3  -5 3072.60  107.75   4
  -1   3   5 3047.80   60.91   1
  -1   3   5 3050.10   61.31   2
   0  -3  -5 2119.59   42.28   1
   0   3   5 2074.60   48.05   2
   0   3   5 2075.13   47.63   1
  -1  -3  -5 1520.18   34.61   1
   1   3   5 1519.09   40.57   2
   1   3   5 1470.41   39.25   1
  -2  -3  -5 2072.70   45.72   1
   2   3   5 2135.76   51.30   1
   2   3   5 2042.11   51.55   2
  -3  -3  -5 1157.38   33.70   1
   3   3   5 1242.81   37.45   1
   3   3   5 1342.61   39.23   1
   3   3   5 1303.42   39.80   2
  -4  -3  -5 268.984  17.215   1
   4   3   5 301.816  20.843   1
   4   3   5 310.187  20.571   1
  -5  -3  -5 389.355  22.526   1
   5   3   5 457.244  23.895   1
  -6  -3  -5 249.069  21.497   1
   6   3   5 311.536  21.182   1
   6   3   5 252.132  63.499   6
  -7  -3  -5 91.6841 17.3521   1
   7   3   5 74.6661 54.4352   6
  10  -4  -5 58.0715 50.1741   6
  10  -4  -5 66.8335 14.9253   3
   9  -4  -5 38.9419 12.7858   3
   9  -4  -5 63.4372 52.1877   6
   8  -4  -5 289.573  19.861   3
   8  -4  -5 261.798  66.461   6
   7  -4  -5 94.4461 46.8929   4
   7  -4  -5 151.817  56.079   6
   7  -4  -5 151.894  54.341   5
   6  -4  -5 602.780  81.311   4
   6  -4  -5 560.430  85.603   5
  -6   4   5 542.342  13.409   1
   5  -4  -5 615.499  77.194   4
   5  -4  -5 723.076  91.309   5
  -5   4   5 649.191  16.466   1
  -5   4   5 661.721  16.257   2
   4  -4  -5 1087.77   80.59   4
   4  -4  -5 1101.53   88.77   5
  -4   4   5 1211.22   26.73   2
  -4   4   5 1229.09   26.22   1
  -4   4   5 1207.70   26.85   1
   3  -4  -5 879.933  74.561   5
   3  -4  -5 735.188  61.099   4
  -3   4   5 843.477  23.153   1
  -3   4   5 831.033  21.879   1
  -3   4   5 784.890  22.661   2
   2  -4  -5 1800.90   86.98   4
   2  -4  -5 1884.36   35.12   1
   2  -4  -5 1797.35   95.71   5
  -2   4   5 1928.52   42.63   1
  -2   4   5 1920.64   42.38   2
   1  -4  -5 1745.71   35.95   1
   1  -4  -5 1848.20   85.75   5
   1  -4  -5 1726.01   77.55   4
  -1   4   5 1702.31   42.21   1
  -1   4   5 1789.02   42.56   2
   0  -4  -5 756.124  21.834   1
   0  -4  -5 722.824  46.496   4
   0  -4  -5 779.769  46.580   5
   0   4   5 772.485  27.331   1
   0   4   5 748.103  26.953   2
  -1  -4  -5 760.666  23.427   1
   1   4   5 772.700  28.831   1
   1   4   5 706.249  28.750   2
  -2  -4  -5 853.134  26.796   1
   2   4   5 827.453  31.092   1
   2   4   5 793.667  30.845   1
   2   4   5 878.199  33.422   2
  -3  -4  -5 511.275  21.594   1
   3   4   5 499.532  26.032   1
  -4  -4  -5 189.690  17.128   1
   4   4   5 210.302  19.037   1
  -5  -4  -5 507.857  26.394   1
   5   4   5 505.907  27.271   1
  -6  -4  -5 291.462  24.470   1
   6   4   5 204.230  64.027   6
  -7  -4  -5 127.350  19.702   1
   7   4   5 121.135  60.102   6
  10  -5  -5 61.8330 52.0075   6
  10  -5  -5 95.8775 16.5128   3
   9  -5  -5 143.135  17.727   3
   9  -5  -5 151.763  59.218   6
   8  -5  -5 567.980  27.590   3
   8  -5  -5 424.038  86.267   5
   7  -5  -5 398.800  71.922   4
   7  -5  -5 424.516  82.101   5
   6  -5  -5 201.777  59.368   5
   6  -5  -5 260.825  56.665   4
  -6   5   5 218.540   9.679   1
   5  -5  -5 893.501 101.250   5
   5  -5  -5 798.240  87.238   4
  -5   5   5 882.966  21.216   2
  -5   5   5 878.231  21.724   1
   4  -5  -5 806.260  82.577   4
   4  -5  -5 780.244  90.982   5
  -4   5   5 766.328  21.598   2
  -4   5   5 760.062  21.870   1
   3  -5  -5 147.446  44.185   5
   3  -5  -5 122.895  34.413   4
  -3   5   5 149.656  12.087   2
  -3   5   5 151.546  12.554   1
   2  -5  -5 672.399  55.652   4
   2  -5  -5 504.993  64.083   5
  -2   5   5 601.895  22.425   2
  -2   5   5 601.724  22.829   1
   1  -5  -5 932.507  23.658   1
   1  -5  -5 978.595  69.191   5
   1  -5  -5 876.617  57.161   4
  -1   5   5 863.180  29.568   2
  -1   5   5 897.148  30.403   1
   0  -5  -5 452.574  47.001   5
   0  -5  -5 350.984  38.513   4
   0  -5  -5 391.641  16.221   1
   0   5   5 372.394  22.241   2
   0   5   5 356.788  21.127   1
   0   5   5 414.664  22.838   1
  -1  -5  -5 463.280  19.383   1
   1   5   5 447.040  25.015   1
   1   5   5 493.108  26.084   1
  -2  -5  -5 847.849  27.917   1
   2   5   5 906.274  34.084   1
  -3  -5  -5 574.903  24.847   1
   3   5   5 580.893  29.315   1
  -4  -5  -5 438.706  23.242   1
   4   5   5 430.757  26.889   1
  -5  -5  -5 484.309  27.160   1
   5   5   5 398.770  74.677   6
   5   5   5 532.665  29.814   1
  -6  -5  -5 95.8208 16.8659   1
   6   5   5 113.935  55.217   6
  10  -6  -5 150.426  19.762   3
   9  -6  -5 110.939  59.567   5
   9  -6  -5 161.309  19.267   3
   8  -6  -5 366.078  24.035   3
   8  -6  -5 346.613  80.126   5
   7  -6  -5 55.2260 46.0164   5
   7  -6  -5 74.6107 13.7449   3
   6  -6  -5 48.8494 35.6746   4
   6  -6  -5 76.7829 47.0425   5
  -6   6   5 93.0874  7.6872   1
   5  -6  -5 430.765  74.191   5
   5  -6  -5 416.239  65.293   4
  -5   6   5 445.556  16.723   1
  -5   6   5 422.097  16.078   1
   4  -6  -5 252.243  49.755   4
   4  -6  -5 274.420  59.119   5
  -4   6   5 289.303  15.357   1
  -4   6   5 268.997  14.959   1
   3  -6  -5 172.282  47.493   5
   3  -6  -5 128.482  36.410   4
  -3   6   5 138.298  13.573   1
  -3   6   5 124.074  12.483   1
   2  -6  -5 548.790  69.681   5
   2  -6  -5 469.677  55.079   4
  -2   6   5 498.529  22.078   1
  -2   6   5 511.164  23.211   1
   1  -6  -5 1125.48   78.50   5
   1  -6  -5 1031.82   62.84   4
  -1   6   5 1122.34   36.56   1
  -1   6   5 1164.21   36.56   1
   0  -6  -5 384.494  17.975   1
   0   6   5 422.249  22.995   1
  -1  -6  -5 1010.50   29.87   1
   1   6   5 906.403  35.212   1
  -2  -6  -5 829.613  28.870   1
   2   6   5 807.186  35.926   1
  -3  -6  -5 251.762  19.980   1
   3   6   5 255.327  24.274   1
  -4  -6  -5 256.409  21.360   1
   4   6   5 249.708  24.820   1
  -5  -6  -5 119.546  18.118   1
   5   6   5 152.288  20.624   1
   9  -7  -5 173.495  66.383   5
   9  -7  -5 153.427  18.927   3
   8  -7  -5 96.0309 56.0278   5
   8  -7  -5 107.677  16.267   3
   7  -7  -5 10.6894 39.9976   5
   7  -7  -5 57.1488 12.6335   3
  -7   7   5 83.4840  7.4062   1
   6  -7  -5 111.296  51.625   5
   6  -7  -5 152.494  16.375   3
  -6   7   5 152.072  10.873   1
   5  -7  -5 493.938  82.532   5
   5  -7  -5 466.180  21.873   3
  -5   7   5 494.002  19.060   1
   4  -7  -5 66.3526 32.2975   4
   4  -7  -5 162.350  51.565   5
  -4   7   5 98.3019 11.5272   1
   3  -7  -5 798.278  91.497   5
   3  -7  -5 705.148  62.018   4
  -3   7   5 770.598  26.869   1
   2  -7  -5 741.799  83.867   5
  -2   7   5 899.555  31.398   1
  -1   7   5 436.510  24.282   1
   0   7   5 370.665  24.990   1
   1   7   5 291.578  24.731   1
   2   7   5 233.755  24.428   1
  -3  -7  -5 185.640  18.986   1
   3   7   5 95.9882 18.6386   1
  -4  -7  -5 81.6887 15.0990   1
   4   7   5 78.7783 18.9811   1
   9  -8  -5 38.6238 56.1364   5
   9  -8  -5 95.6833 17.0159   3
   8  -8  -5 151.914  64.443   5
   8  -8  -5 172.508  19.254   3
   7  -8  -5 194.864  18.559   3
   7  -8  -5 201.559  66.540   5
  -7   8   5 167.769  11.839   1
   6  -8  -5 209.552  17.960   3
   6  -8  -5 219.187  64.644   5
  -6   8   5 191.758  13.736   1
   5  -8  -5 386.009  76.686   5
   5  -8  -5 399.376  20.367   3
  -5   8   5 404.164  19.408   1
   4  -8  -5 356.503  18.673   3
   4  -8  -5 310.003  69.762   5
  -4   8   5 341.250  19.400   1
   3  -8  -5 124.192  48.529   5
  -3   8   5 112.536  14.450   1
  -2   8   5 268.467  21.304   1
  -1   8   5 200.059  20.403   1
   0   8   5 48.5232 15.3882   1
   1   8   5 197.142  23.220   1
   2   8   5 140.201  22.157   1
   8  -9  -5 192.809  74.248   5
   7  -9  -5 59.7672 48.2793   5
   7  -9  -5 111.067  15.712   3
  -7   9   5 66.3218 10.2092   1
   6  -9  -5 161.288  16.433   3
   6  -9  -5 119.925  57.625   5
  -6   9   5 161.349  14.877   1
   5  -9  -5 117.318  56.195   5
  -5   9   5 97.3137 13.0149   1
   4  -9  -5 -2.3997 39.8974   5
  -4   9   5 36.7253 11.7219   1
  -3   9   5 101.034  15.236   1
  -2   9   5 96.7174 16.9400   1
  -1   9   5 174.559  20.837   1
   0   9   5 182.983  23.708   1
   1   9   5 260.760  27.304   1
   6 -10  -5 87.6466 51.1507   5
  -6  10   5 36.9480 11.4949   1
   5 -10  -5 141.953  62.938   5
  -5  10   5 106.970  15.365   1
  -4  10   5 97.5381 16.2715   1
  -3  10   5 121.441  18.084   1
  -2  10   5 284.579  25.323   1
   0  10  -6 539.848  36.702   1
   0 -10   6 549.486  30.703   2
  -1  10  -6 333.897  31.447   1
   1 -10   6 391.234  26.496   2
  -2  10  -6 366.732  31.979   1
  -3  10  -6 322.275  29.823   1
  -4  10  -6 217.709  24.822   1
   4 -10   6 131.360  68.533   5
  -5  10  -6 147.615  20.569   1
   5 -10   6 170.075  75.777   5
  -6  10  -6 133.705  20.170   1
   6 -10   6 239.842  83.156   5
  -7  10  -6 219.401  23.035   1
   7 -10   6 239.416  86.224   5
   2   9  -6 257.917  27.576   1
  -2  -9   6 250.163  23.976   1
   1   9  -6 120.223  20.451   1
  -1  -9   6 147.686  18.859   1
   0   9  -6 469.734  31.966   1
   0  -9   6 404.750  24.045   1
   0  -9   6 415.057  25.800   2
  -1   9  -6 211.274  24.781   1
   1  -9   6 252.073  20.895   1
   1  -9   6 278.687  22.460   2
  -2   9  -6 87.7716 18.5659   1
   2  -9   6 63.6971 12.8836   2
  -3   9  -6 360.037  29.302   1
  -4   9  -6 532.322  30.455   1
   4  -9   6 671.319 107.353   5
  -5   9  -6 296.142  25.046   1
   5  -9   6 338.303  85.605   5
  -6   9  -6 288.696  24.954   1
   6  -9   6 340.031  87.892   5
  -7   9  -6 442.091  27.105   1
   7  -9   6 533.633 113.358   5
  -8   9  -6 303.052  24.869   1
   8  -9   6 298.312  94.486   5
  -3  -8   6 154.037  20.053   1
   2   8  -6 59.4349 15.6305   1
  -2  -8   6 57.3812 13.5734   1
   1   8  -6 163.767  20.883   1
  -1  -8   6 160.169  17.896   1
   0   8  -6 289.045  25.547   1
   0  -8   6 276.838  21.397   1
   0  -8   6 307.638  23.134   2
  -1   8  -6 453.198  28.671   1
   1  -8   6 420.353  23.760   2
   1  -8   6 468.106  22.923   1
  -2   8  -6 540.720  29.363   1
   2  -8   6 505.969  24.718   2
   2  -8   6 529.623  23.978   1
  -3   8  -6 989.805  38.413   1
   3  -8   6 1058.29   33.58   2
  -4   8  -6 930.600  36.674   1
  -5   8  -6 585.251  29.279   1
   5  -8   6 642.423 103.893   5
  -6   8  -6 443.852  26.102   1
   6  -8   6 498.696  95.456   5
  -7   8  -6 429.924  26.314   1
   7  -8   6 558.690 108.837   5
  -8   8  -6 123.006  17.580   1
   8  -8   6 78.5969 59.5524   5
   8  -8   6 142.641  59.569   6
  -9   8  -6 123.701  18.029   1
   9  -8   6 150.535  63.811   6
   9  -8   6 179.664  71.560   5
  -5  -7   6 59.0644 17.1918   1
  -4  -7   6 109.616  17.767   1
   3   7  -6 199.805  20.974   1
  -3  -7   6 275.030  23.273   1
   2   7  -6 115.998  17.366   1
  -2  -7   6 129.613  16.812   1
   1   7  -6 533.873  28.810   1
  -1  -7   6 520.541  25.217   1
   0   7  -6 1355.57   45.06   1
   0  -7   6 1435.98   41.62   2
   0  -7   6 1329.34   39.52   1
  -1   7  -6 938.648  36.831   1
   1  -7   6 979.603  31.821   1
   1  -7   6 1032.37   32.86   2
  -2   7  -6 715.751  31.894   1
   2  -7   6 763.448  27.185   1
   2  -7   6 767.013  27.897   2
  -3   7  -6 1099.61   37.90   1
   3  -7   6 1126.35   33.24   2
   3  -7   6 1081.61   32.10   1
  -4   7  -6 741.898  30.274   1
   4  -7   6 744.412  26.143   2
   4  -7   6 811.729  62.869   6
  -5   7  -6 306.560  21.609   1
   5  -7   6 432.106  62.329   6
   5  -7   6 261.164  66.817   5
  -6   7  -6 493.541  25.678   1
   6  -7   6 468.354  72.432   6
   6  -7   6 404.033  81.858   5
  -7   7  -6 517.698  27.117   1
   7  -7   6 503.201  96.223   5
   7  -7   6 534.228  83.839   6
  -8   7  -6 112.439  16.381   1
   8  -7   6 76.6408 51.2627   6
   8  -7   6 86.3023 59.8459   5
  -9   7  -6 119.426  17.838   1
   9  -7   6 192.664  68.581   6
   9  -7   6 202.960  75.208   5
  -6  -6   6 90.7964 19.1392   1
  -5  -6   6 120.800  19.302   1
  -4  -6   6 451.114  26.551   1
   3   6  -6 745.974  31.104   1
  -3  -6   6 760.466  30.860   1
   2   6  -6 509.133  54.487   4
  -2  -6   6 483.902  23.532   1
   1   6  -6 714.277  30.151   1
  -1  -6   6 692.806  27.153   1
   0   6  -6 786.285  30.772   1
   0  -6   6 804.475  28.271   1
   0  -6   6 865.241  29.761   2
  -1   6  -6 798.065  31.436   1
   1  -6   6 838.878  28.563   2
   1  -6   6 802.273  27.319   1
  -2   6  -6 68.3310 12.3503   1
   2  -6   6 90.5934 11.5263   2
   2  -6   6 57.8533  9.7737   1
  -3   6  -6 2166.22   54.22   1
   3  -6   6 2097.49   48.96   2
   3  -6   6 2136.14   47.89   1
  -4   6  -6 434.334  23.471   1
   4  -6   6 466.685  19.733   1
   4  -6   6 500.021  20.721   2
  -5   6  -6 371.855  22.070   1
   5  -6   6 503.321  68.553   6
   5  -6   6 511.723  82.100   5
   5  -6   6 408.673  18.861   2
  -6   6  -6 904.917  33.184   1
   6  -6   6 1033.83   91.18   6
   6  -6   6 878.894 109.566   5
  -7   6  -6 810.511  31.970   1
   7  -6   6 795.393 110.242   5
   7  -6   6 965.947 112.463   6
  -8   6  -6 255.130  21.340   1
   8  -6   6 368.958  80.322   6
   8  -6   6 139.050  59.855   5
  -9   6  -6 291.607  23.467   1
   9  -6   6 297.625  78.275   5
   9  -6   6 314.969  85.485   6
  -6  -5   6 401.022  27.231   1
  -5  -5   6 239.750  22.179   1
  -4  -5   6 424.218  24.461   1
   3   5  -6 327.711  47.889   4
   3   5  -6 356.010  20.260   1
  -3  -5   6 315.359  20.635   1
   2   5  -6 85.6739 12.1167   1
   2   5  -6 79.0978 27.9710   4
  -2  -5   6 124.059  13.466   1
   1   5  -6 692.695  26.857   1
  -1  -5   6 645.503  24.859   1
   0   5  -6 559.219  24.675   1
   0  -5   6 556.142  22.375   2
   0  -5   6 554.601  22.423   1
  -1   5  -6 211.210  16.805   1
   1  -5   6 213.200  15.216   1
   1  -5   6 217.496  14.736   2
  -2   5  -6 2300.83   54.52   1
   2  -5   6 2324.03   51.19   2
   2  -5   6 2340.62   50.37   1
  -3   5  -6 1387.11   39.81   1
   3  -5   6 1400.84   35.40   1
   3  -5   6 1453.35   36.67   2
  -4   5  -6 1344.31   39.03   1
   4  -5   6 1332.03   35.36   2
   4  -5   6 1344.39   34.57   1
  -5   5  -6 1018.38   33.45   1
   5  -5   6 1096.93   91.69   5
   5  -5   6 990.498  28.774   1
   5  -5   6 975.036  28.819   2
  -6   5  -6 1321.94   40.44   1
   6  -5   6 1410.40  104.77   6
   6  -5   6 1507.85  113.76   5
  -7   5  -6 586.841  26.747   1
   7  -5   6 482.976  84.110   6
   7  -5   6 531.067  85.893   5
  -8   5  -6 241.173  20.452   1
   8  -5   6 275.032  67.568   5
   8  -5   6 182.905  63.659   6
  -9   5  -6 240.803  21.424   1
   9  -5   6 262.475  79.349   6
   9  -5   6 95.1073 48.7297   5
 -10   5  -6 215.153  21.573   1
  10  -5   6 321.045  92.446   6
  -7  -4   6 388.649  27.847   1
  -6  -4   6 85.9620 15.7202   1
   5   4  -6 79.7482 36.5361   4
  -5  -4   6 113.181  15.512   1
   4   4  -6 174.772  41.795   4
  -4  -4   6 152.293  15.743   1
   3   4  -6 385.757  51.246   4
   3   4  -6 407.782  19.603   1
  -3  -4   6 414.505  21.287   1
   2   4  -6 149.500  13.469   1
  -2  -4   6 111.301  12.261   1
   1   4  -6 1402.02   36.52   1
  -1  -4   6 1373.01   36.59   2
  -1  -4   6 1332.03   35.80   1
   0   4  -6 2071.31   47.49   1
   0  -4   6 2024.82   46.53   2
   0  -4   6 1962.70   44.99   1
  -1   4  -6 1517.88   38.26   1
   1  -4   6 1480.48   37.13   2
   1  -4   6 1437.62   35.56   1
  -2   4  -6 1509.10   38.54   1
   2  -4   6 1324.02   33.88   1
   2  -4   6 1441.93   35.94   2
  -3   4  -6 2716.98   59.43   1
   3  -4   6 2696.43   55.83   1
   3  -4   6 2744.70   57.20   2
  -4   4  -6 1258.51   36.10   1
   4  -4   6 1312.40   34.39   2
   4  -4   6 1295.35   33.35   1
  -5   4  -6 593.929  25.127   1
   5  -4   6 581.467  21.304   1
   5  -4   6 677.922  79.847   5
   5  -4   6 583.404  22.038   2
  -6   4  -6 1368.05   40.45   1
   6  -4   6 1493.12  104.83   5
   6  -4   6 1406.24   36.45   2
  -7   4  -6 246.137  19.863   1
   7  -4   6 309.605  71.174   6
   7  -4   6 283.404  60.319   5
  -8   4  -6 170.330  18.108   1
   8  -4   6 188.902  52.955   5
   8  -4   6 204.226  65.521   6
  -9   4  -6 232.906  21.150   1
   9  -4   6 268.967  82.190   6
 -10   4  -6 209.795  21.803   1
  10  -4   6 298.005  93.901   6
  -8  -3   6 86.0650 17.0562   1
   7   3  -6 192.574  57.384   4
  -7  -3   6 163.391  18.916   1
   6   3  -6 52.9974 39.2204   4
  -6  -3   6 99.9183 14.7858   1
   5   3  -6 108.333  39.086   4
  -5  -3   6 172.532  16.427   1
   4   3  -6 1033.08   76.16   4
   4   3  -6 1144.04   30.62   1
  -4  -3   6 1044.88   33.34   1
   3   3  -6 743.599  23.747   1
   3   3  -6 718.251  60.350   4
  -3  -3   6 736.640  25.992   1
   2   3  -6 1071.14   29.18   1
  -2  -3   6 1069.27   30.39   1
   1   3  -6 1097.95   29.76   1
  -1  -3   6 1173.35   30.73   1
  -1  -3   6 1185.98   32.18   2
   0   3  -6 1715.70   40.01   1
   0  -3   6 1739.23   40.62   2
   0  -3   6 1754.82   39.92   1
  -1   3  -6 1175.41   31.38   1
   1  -3   6 1114.31   30.18   2
   1  -3   6 1159.46   29.64   1
  -2   3  -6 1816.27   42.30   1
   2  -3   6 1796.69   40.30   1
   2  -3   6 1724.13   40.88   2
  -3   3  -6 1290.35   34.68   1
   3  -3   6 1247.32   33.44   2
   3  -3   6 1240.03   32.35   1
  -4   3  -6 849.097  28.966   1
   4  -3   6 952.988  28.242   2
   4  -3   6 958.707  27.605   1
   4  -3   6 999.872  70.850   5
  -5   3  -6 390.847  21.005   1
   5  -3   6 432.011  18.596   1
   5  -3   6 424.161  19.298   2
   5  -3   6 307.643  52.334   5
  -6   3  -6 1219.38   37.82   1
   6  -3   6 1332.59   91.82   5
   6  -3   6 1272.40   34.42   2
  -7   3  -6 615.106  27.479   1
   7  -3   6 653.973  79.491   5
   7  -3   6 527.687  89.906   6
  -8   3  -6 262.335  21.690   1
   8  -3   6 258.736  71.418   6
  -9   3  -6 397.534  25.316   1
   9  -3   6 588.704 109.805   6
   8   2  -6 170.553  17.722   3
   8   2  -6 96.8341 56.3119   6
  -8  -2   6 175.755  19.237   1
   7   2  -6 497.546  81.732   4
   7   2  -6 626.364 102.054   6
  -7  -2   6 613.485  28.055   1
   6   2  -6 298.580  59.024   4
  -6  -2   6 310.231  19.565   1
   5   2  -6 738.456  80.422   4
  -5  -2   6 689.051  26.198   1
   4   2  -6 450.106  16.933   1
   4   2  -6 463.824  61.717   4
  -4  -2   6 485.071  20.667   1
   3   2  -6 936.853  24.700   1
   3   2  -6 820.840  64.306   4
  -3  -2   6 919.240  27.450   1
   2   2  -6 292.954  13.893   1
  -2  -2   6 303.441  15.994   2
  -2  -2   6 311.480  14.995   1
   1   2  -6 882.987  24.046   1
  -1  -2   6 881.984  24.873   1
  -1  -2   6 894.908  25.720   2
   0   2  -6 1275.02   30.96   1
   0  -2   6 1210.96   31.13   1
   0  -2   6 1327.54   32.69   2
  -1   2  -6 305.634  15.116   1
   1  -2   6 313.574  15.104   2
   1  -2   6 302.701  14.559   1
  -2   2  -6 1838.98   41.61   1
   2  -2   6 1813.35   40.85   1
   2  -2   6 1824.99   42.45   2
  -3   2  -6 1982.32   44.72   1
   3  -2   6 1942.18   44.22   2
   3  -2   6 1819.31   42.58   1
  -4   2  -6 728.187  25.558   1
   4  -2   6 690.904  56.515   5
   4  -2   6 718.788  24.711   2
   4  -2   6 711.130  23.931   1
  -5   2  -6 1779.03   45.14   1
   5  -2   6 1795.45   93.73   5
   5  -2   6 1821.79   43.66   2
   5  -2   6 1758.80   41.84   1
  -6   2  -6 1426.47   41.38   1
   6  -2   6 1517.66   89.32   5
   6  -2   6 1397.18   37.11   1
   6  -2   6 1425.95   38.06   2
  -7   2  -6 554.478  26.422   1
  -8   2  -6 243.124  21.604   1
   8  -2   6 266.484  73.691   6
  -9   2  -6 465.442  27.798   1
   9  -2   6 430.109  97.158   6
   9   1  -6 127.782  64.946   6
   9   1  -6 150.850  17.700   3
  -9  -1   6 149.258  18.160   1
   8   1  -6 487.208  97.515   6
   8   1  -6 457.541  79.673   4
  -8  -1   6 409.035  23.442   1
   7   1  -6 351.184  68.444   4
   7   1  -6 397.927  82.842   6
  -7  -1   6 422.530  21.941   1
   6   1  -6 381.720  65.122   4
   6   1  -6 303.235  71.724   6
  -6  -1   6 300.972  18.216   1
   5   1  -6 55.1621 32.3324   4
  -5  -1   6 16.6172  7.7827   1
   4   1  -6 1556.20   91.71   4
   4   1  -6 1512.85   31.29   1
  -4  -1   6 1399.31   35.76   1
   3   1  -6 82.7630  7.5461   1
   3   1  -6 75.7270 28.2268   4
  -3  -1   6 74.3759  8.9845   1
   2   1  -6 113.514   8.656   1
  -2  -1   6 134.475  11.392   2
  -2  -1   6 106.891   9.936   1
   1   1  -6 1339.59   30.28   1
  -1  -1   6 1396.02   32.55   1
  -1  -1   6 1360.37   33.40   2
   0   1  -6 2523.73   49.15   1
   0  -1   6 2454.24   50.27   1
   0  -1   6 2464.70   51.53   2
  -1   1  -6 502.811  17.449   1
   1  -1   6 488.772  18.494   1
   1  -1   6 514.375  20.050   2
  -2   1  -6 2519.29   51.21   1
   2  -1   6 2434.82   51.67   1
   2  -1   6 2523.48   53.20   2
  -3   1  -6 3244.99   65.67   1
   3  -1   6 3300.83   65.96   1
   3  -1   6 3354.32   67.29   2
  -4   1  -6 1320.71   35.61   1
   4  -1   6 1331.01   34.73   1
   4  -1   6 1253.82   66.72   5
   4  -1   6 1342.66   36.02   2
  -5   1  -6 1047.11   32.91   1
   5  -1   6 914.386  62.904   5
   5  -1   6 1019.57   31.52   2
   5  -1   6 1035.41   30.74   1
  -6   1  -6 986.616  33.073   1
   6  -1   6 933.816  30.987   2
   6  -1   6 942.101  30.417   1
  -7   1  -6 255.360  21.355   1
  -8   1  -6 247.743  22.486   1
   8  -1   6 220.155  69.773   6
  -9   1  -6 146.821  20.192   1
   9  -1   6 120.275  67.954   6
   9   0  -6 78.4294 57.5803   6
   9   0  -6 65.5191 14.1027   3
  -9   0   6 67.5266 12.9211   1
   8   0  -6 268.895  75.717   6
   8   0  -6 282.992  65.828   4
  -8   0   6 270.026  17.922   1
   7   0  -6 283.960  65.204   4
   7   0  -6 295.983  72.890   6
  -7   0   6 248.297  16.286   1
   6   0  -6 23.8055 37.9167   6
   6   0  -6  3.9048 28.6278   4
  -6   0   6 25.0981  8.3121   1
   5   0  -6 391.163  63.427   4
  -5   0   6 522.147  19.501   1
   4   0  -6 1077.58   21.82   1
   4   0  -6 1049.26   77.76   4
  -4   0   6 1014.91   26.99   1
   3   0  -6 201.498  39.468   4
   3   0  -6 167.718   8.444   1
  -3   0   6 174.018  12.134   1
  -3   0   6 179.217  12.646   2
   2   0  -6 1059.92   23.56   1
  -2   0   6 1034.33   27.39   2
  -2   0   6 1040.83   26.82   1
   1   0  -6 1990.60   39.05   1
  -1   0   6 2011.87   43.31   2
  -1   0   6 1976.27   41.92   1
   0   0  -6 2048.85   41.08   1
   0   0   6 2034.32   44.08   1
   0   0   6 2008.67   45.01   2
  -1   0  -6 1679.80   36.53   1
   1   0   6 1670.16   38.87   1
   1   0   6 1643.41   39.23   2
  -2   0  -6 2181.34   47.13   1
   2   0   6 2309.61   50.63   2
   2   0   6 2293.53   49.64   1
  -3   0  -6 812.610  25.984   1
   3   0   6 768.151  41.720   5
   3   0   6 872.376  28.277   2
   3   0   6 905.240  27.423   1
  -4   0  -6 475.221  20.720   1
   4   0   6 530.869  23.053   2
   4   0   6 534.004  38.764   5
   4   0   6 461.923  20.599   1
  -5   0  -6 627.230  25.954   1
   5   0   6 624.009  25.435   2
   5   0   6 589.982  24.667   1
  -6   0  -6 751.254  29.782   1
   6   0   6 791.378  29.435   2
   6   0   6 721.251  27.835   1
  -7   0  -6 294.708  23.339   1
   7   0   6 198.281  65.451   6
  -8   0  -6 246.867  23.412   1
   8   0   6 304.190  82.458   6
  -9   0  -6 294.854  26.546   1
   9   0   6 231.047  79.432   6
   9  -1  -6 106.962  59.610   6
   9  -1  -6 108.683  16.065   3
  -9   1   6 92.5283 12.4273   1
   8  -1  -6 380.755  83.986   6
   8  -1  -6 504.905  84.326   4
  -8   1   6 432.578  19.555   1
   7  -1  -6 340.268  71.030   4
   7  -1  -6 382.440  81.675   6
  -7   1   6 474.145  18.980   1
   6  -1  -6 293.933  60.398   4
  -6   1   6 259.239  14.218   1
   5  -1  -6 682.387  81.111   4
  -5   1   6 626.421  19.953   1
  -5   1   6 656.981  20.194   2
   4  -1  -6 1372.33   88.85   4
  -4   1   6 1362.00   31.27   1
  -4   1   6 1360.14   31.51   2
  -4   1   6 1305.40   30.53   1
   3  -1  -6 514.873  12.375   1
   3  -1  -6 514.383  60.021   4
  -3   1   6 519.363  17.799   2
  -3   1   6 502.587  17.335   1
  -3   1   6 492.621  16.938   1
   2  -1  -6 1026.96   66.26   4
   2  -1  -6 1022.78   21.93   1
  -2   1   6 977.699  25.908   1
  -2   1   6 1064.57   27.24   2
   1  -1  -6 1620.68   32.81   1
  -1   1   6 1644.00   37.96   2
  -1   1   6 1573.56   36.86   1
   0  -1  -6 390.093  14.050   1
   0   1   6 344.554  17.118   2
   0   1   6 369.584  16.365   1
  -1  -1  -6 191.440  11.680   1
   1   1   6 172.170  13.747   1
   1   1   6 174.534  13.895   2
  -2  -1  -6 1412.38   34.19   1
   2   1   6 1394.00   37.42   1
   2   1   6 1407.45   38.16   2
  -3  -1  -6 834.241  26.652   1
   3   1   6 783.297  28.171   2
   3   1   6 839.474  28.028   1
  -4  -1  -6 553.381  23.424   1
   4   1   6 539.096  23.852   2
   4   1   6 581.762  24.818   1
  -5  -1  -6 1002.58   33.54   1
   5   1   6 1117.66   34.94   1
   5   1   6 1054.74   35.30   2
  -6  -1  -6 744.114  30.998   1
   6   1   6 822.156  30.096   1
   6   1   6 841.507  30.724   1
   6   1   6 803.753  31.396   2
  -7  -1  -6 301.057  24.386   1
   7   1   6 320.880  77.402   6
  -8  -1  -6 231.756  23.711   1
   8   1   6 154.167  67.927   6
  10  -2  -6 19.5317 52.9389   6
  10  -2  -6 90.5433 16.8036   3
 -10   2   6 101.913  12.467   1
   9  -2  -6 281.153  77.893   6
   9  -2  -6 235.495  21.590   3
  -9   2   6 240.361  15.216   1
   8  -2  -6 758.644 105.765   4
   8  -2  -6 803.291 114.348   6
  -8   2   6 751.491  22.745   1
   7  -2  -6 160.963  53.021   4
   7  -2  -6 331.351  75.678   6
  -7   2   6 338.880  14.896   1
   6  -2  -6 277.794  61.639   4
  -6   2   6 312.016  13.758   2
  -6   2   6 327.613  13.712   1
   5  -2  -6 870.302  91.928   4
  -5   2   6 801.302  21.852   2
  -5   2   6 827.736  21.841   1
   4  -2  -6 491.388  65.030   4
  -4   2   6 478.128  15.724   1
  -4   2   6 513.186  16.929   1
  -4   2   6 484.910  16.590   2
   3  -2  -6 137.203  35.896   4
  -3   2   6 126.216  10.356   2
  -3   2   6 123.035   9.848   1
  -3   2   6 139.246   9.567   1
   2  -2  -6 55.9861 25.1918   4
   2  -2  -6 73.8056  5.7939   1
  -2   2   6 49.6614  7.9203   2
  -2   2   6 57.5360  8.4476   1
   1  -2  -6 1146.60   25.63   1
  -1   2   6 1172.44   31.32   2
  -1   2   6 1126.21   30.68   1
   0  -2  -6 197.692  11.251   1
   0   2   6 238.507  16.201   2
   0   2   6 245.750  14.900   1
  -1  -2  -6 1059.33   27.47   1
   1   2   6 1111.37   33.16   2
   1   2   6 1018.46   31.24   1
  -2  -2  -6 853.490  25.362   1
   2   2   6 860.503  29.158   1
   2   2   6 822.064  30.383   2
  -3  -2  -6 2973.16   62.31   1
   3   2   6 2932.92   65.57   1
   3   2   6 2983.57   67.42   2
  -4  -2  -6 274.927  18.107   1
   4   2   6 279.019  19.917   1
   4   2   6 243.517  19.804   2
  -5  -2  -6 950.434  33.686   1
   5   2   6 914.922  32.854   1
   5   2   6 907.849  33.804   2
   5   2   6 935.771  33.604   1
  -6  -2  -6 463.055  25.012   1
   6   2   6 448.637  24.048   1
  -7  -2  -6 134.582  18.670   1
   7   2   6 70.4674 53.0000   6
  -8  -2  -6 130.714  20.422   1
   8   2   6 66.9841 58.2380   6
  10  -3  -6 266.019  23.204   3
  10  -3  -6 259.906  81.661   6
   9  -3  -6 226.298  21.127   3
   9  -3  -6 229.468  71.583   6
   8  -3  -6 331.896  72.625   4
  -8   3   6 357.600  14.146   1
   7  -3  -6 226.815  59.094   4
  -7   3   6 307.299  12.199   2
  -7   3   6 289.235  12.534   1
   6  -3  -6 82.1668 38.5516   4
  -6   3   6 144.104   9.267   1
  -6   3   6 151.618   9.495   2
   5  -3  -6 529.763  74.553   4
  -5   3   6 381.707  14.288   1
  -5   3   6 407.401  14.524   2
   4  -3  -6 142.489  42.883   4
  -4   3   6 162.726  11.550   2
  -4   3   6 173.329  11.502   1
   3  -3  -6 117.806  34.192   4
  -3   3   6 108.971  10.235   1
  -3   3   6 96.6679  9.7857   2
  -3   3   6 127.253   9.596   1
   2  -3  -6 791.979  59.319   4
   2  -3  -6 765.765  17.669   1
  -2   3   6 749.816  24.107   1
  -2   3   6 711.156  23.750   2
   1  -3  -6 1963.52   89.18   4
   1  -3  -6 2066.51   40.30   1
  -1   3   6 2014.86   46.30   1
  -1   3   6 1995.49   46.41   2
   0  -3  -6 611.511  19.160   1
   0   3   6 621.382  25.036   2
   0   3   6 646.419  25.045   1
  -1  -3  -6 969.938  26.738   1
   1   3   6 938.238  32.443   2
   1   3   6 947.760  32.171   1
  -2  -3  -6 1995.91   45.59   1
   2   3   6 2042.82   52.73   2
   2   3   6 1911.27   50.62   1
  -3  -3  -6 73.5275 10.8243   1
   3   3   6 100.944  15.210   2
   3   3   6 86.3242 13.6284   1
  -4  -3  -6 459.570  22.364   1
   4   3   6 528.975  25.127   1
   4   3   6 489.036  25.720   1
   4   3   6 449.291  25.191   2
  -5  -3  -6 406.760  23.882   1
   5   3   6 450.780  25.403   1
  -6  -3  -6 216.076  20.733   1
   6   3   6 288.895  23.104   1
  -7  -3  -6 106.962  18.261   1
   7   3   6 64.5221 52.9840   6
  10  -4  -6 98.0443 16.3055   3
   9  -4  -6 137.086  18.912   3
   8  -4  -6 463.929  83.400   4
   7  -4  -6 171.141  55.890   4
  -7   4   6 195.456   9.568   1
   6  -4  -6 154.930  52.202   4
  -6   4   6 120.496   8.252   1
  -6   4   6 130.107   8.447   2
   5  -4  -6 901.503  96.829   4
   5  -4  -6 824.205  99.303   5
  -5   4   6 857.318  21.132   2
  -5   4   6 850.422  21.509   1
   4  -4  -6 684.517  85.789   5
   4  -4  -6 728.175  80.284   4
  -4   4   6 783.852  22.041   1
  -4   4   6 789.323  21.749   2
   3  -4  -6 710.262  78.153   5
   3  -4  -6 529.305  64.455   4
  -3   4   6 579.711  20.289   1
  -3   4   6 532.000  19.375   2
   2  -4  -6 1007.36   22.37   1
   2  -4  -6 1040.36   69.01   4
   2  -4  -6 1035.07   72.52   5
  -2   4   6 991.660  29.367   2
  -2   4   6 1000.62   29.26   1
   1  -4  -6 619.758  50.761   4
   1  -4  -6 652.004  18.960   1
  -1   4   6 639.596  25.017   1
  -1   4   6 641.492  24.913   2
   0  -4  -6 169.758  31.330   4
   0  -4  -6 178.452  11.624   1
   0   4   6 163.838  15.719   2
   0   4   6 154.004  15.613   1
  -1  -4  -6 285.767  14.741   1
   1   4   6 269.105  20.971   1
   1   4   6 340.204  21.015   2
  -2  -4  -6 483.219  20.821   1
   2   4   6 544.285  27.530   1
   2   4   6 542.851  26.690   2
   2   4   6 539.447  26.083   1
  -3  -4  -6 252.232  17.287   1
   3   4   6 212.569  19.691   1
   3   4   6 295.760  23.217   1
   3   4   6 249.407  21.882   2
  -4  -4  -6 209.254  17.990   1
   4   4   6 231.440  21.075   1
  -5  -4  -6 443.156  25.701   1
   5   4   6 478.450  26.693   1
  -6  -4  -6 197.481  21.320   1
   6   4   6 311.889  75.322   6
  10  -5  -6 57.3015 14.8849   3
   9  -5  -6 263.076  23.936   3
   8  -5  -6 584.762  92.479   4
   8  -5  -6 550.092  28.556   3
   7  -5  -6 260.432  63.894   4
   7  -5  -6 218.161  65.281   5
   6  -5  -6 533.093  80.230   4
   6  -5  -6 687.114  97.622   5
  -6   5   6 513.996  15.423   1
  -6   5   6 507.734  14.845   2
   5  -5  -6 662.698  91.975   5
   5  -5  -6 679.045  85.051   4
  -5   5   6 641.411  19.605   1
  -5   5   6 627.630  18.598   2
   4  -5  -6 327.432  64.556   5
   4  -5  -6 336.969  57.689   4
  -4   5   6 291.602  14.413   2
  -4   5   6 295.712  15.272   1
   3  -5  -6 58.3000 34.6656   5
   3  -5  -6 15.5965 23.0198   4
  -3   5   6 67.3997  9.7431   2
  -3   5   6 47.1328  9.9166   1
   2  -5  -6 393.751  52.505   4
   2  -5  -6 376.008  57.246   5
  -2   5   6 334.260  19.898   1
  -2   5   6 321.964  19.112   2
   1  -5  -6 132.100  34.740   5
   1  -5  -6 113.901  30.226   4
  -1   5   6 119.297  14.284   2
  -1   5   6 120.919  14.523   1
   0  -5  -6 138.440  11.500   1
   0  -5  -6 113.169  28.095   4
   0   5   6 114.899  15.873   1
   0   5   6 129.314  15.743   2
  -1  -5  -6 477.281  19.797   1
   1   5   6 427.729  25.151   1
   1   5   6 421.053  25.892   1
   1   5   6 408.854  25.772   2
  -2  -5  -6 550.881  22.423   1
   2   5   6 485.209  27.040   1
   2   5   6 486.988  27.648   1
  -3  -5  -6 360.655  20.842   1
   3   5   6 357.032  25.233   1
  -4  -5  -6 318.799  21.757   1
   4   5   6 366.466  25.171   1
  -5  -5  -6 293.232  24.178   1
   5   5   6 276.900  24.966   1
   9  -6  -6 301.781  25.185   3
   8  -6  -6 240.044  73.305   5
   8  -6  -6 358.095  24.830   3
   7  -6  -6 161.126  53.724   4
   7  -6  -6 176.862  61.007   5
   6  -6  -6 22.2739 35.2697   4
   6  -6  -6 66.0396 48.5886   5
  -6   6   6 90.4259  9.1612   1
   5  -6  -6 353.985  72.646   5
   5  -6  -6 307.878  59.247   4
  -5   6   6 286.415  15.046   1
   4  -6  -6 -1.3697 34.5230   5
   4  -6  -6 19.9679 29.1850   4
  -4   6   6 19.4001  8.9330   1
  -4   6   6 13.0688  7.7868   2
   3  -6  -6 316.270  62.547   5
   3  -6  -6 357.757  55.281   4
  -3   6   6 316.168  17.475   2
  -3   6   6 326.143  19.409   1
   2  -6  -6 343.060  58.946   5
   2  -6  -6 282.500  45.841   4
  -2   6   6 240.834  18.939   1
  -2   6   6 282.374  18.643   2
  -2   6   6 290.958  19.425   1
   1  -6  -6 489.495  54.061   4
  -1   6   6 511.358  26.362   1
  -1   6   6 540.675  25.765   1
   0   6   6 293.193  23.651   1
   0   6   6 317.090  22.095   1
  -1  -6  -6 547.382  22.443   1
   1   6   6 533.529  29.446   1
  -2  -6  -6 321.953  19.264   1
   2   6   6 352.121  27.729   1
  -3  -6  -6 158.808  16.890   1
   3   6   6 160.605  21.146   1
  -4  -6  -6 187.810  19.361   1
   4   6   6 158.340  22.070   1
   9  -7  -6 191.983  21.213   3
   9  -7  -6 190.020  75.956   5
   8  -7  -6 115.003  17.376   3
   8  -7  -6 76.5937 55.3112   5
   7  -7  -6 99.4304 15.8921   3
   7  -7  -6 135.102  60.204   5
   6  -7  -6 219.516  66.125   5
   6  -7  -6 196.382  53.079   4
  -6   7   6 200.320  12.902   1
   5  -7  -6 241.235  54.100   4
   5  -7  -6 285.020  69.294   5
  -5   7   6 250.454  15.434   1
   4  -7  -6 575.426  85.185   5
   4  -7  -6 604.649  74.633   4
  -4   7   6 661.088  25.154   1
   3  -7  -6 121.911  45.744   5
   3  -7  -6 141.059  40.858   4
  -3   7   6 158.672  16.033   1
   2  -7  -6 486.697  72.454   5
  -2   7   6 435.905  24.252   1
  -1   7   6 267.739  22.023   1
   0   7   6 121.928  17.031   1
   1   7   6 78.2091 17.2596   1
   2   7   6 177.692  22.021   1
   3   7   6 53.6347 17.7225   1
   8  -8  -6 359.929  25.039   3
   8  -8  -6 371.475  90.368   5
   7  -8  -6 144.870  17.235   3
   7  -8  -6 132.916  60.166   5
  -7   8   6 164.225  11.641   1
   6  -8  -6 330.577  21.275   3
   6  -8  -6 365.606  80.271   5
  -6   8   6 296.259  16.255   1
   5  -8  -6 356.461  21.186   3
   5  -8  -6 474.787  84.854   5
  -5   8   6 345.637  19.008   1
   4  -8  -6 50.5412 46.6781   5
   4  -8  -6 138.126  14.139   3
  -4   8   6 147.386  15.578   1
   3  -8  -6 71.7785 43.3650   5
  -3   8   6 96.7217 14.7031   1
  -2   8   6 249.229  21.712   1
  -1   8   6 11.2501 12.2139   1
   0   8   6 41.9458 15.6510   1
   1   8   6 109.398  19.517   1
   2   8   6 61.4349 17.2796   1
   7  -9  -6 81.9409 59.2108   5
   7  -9  -6 108.469  16.161   3
  -7   9   6 138.092  12.767   1
   6  -9  -6 52.5120 53.1599   5
   6  -9  -6 102.800  14.463   3
  -6   9   6 111.900  13.155   1
   5  -9  -6 -5.9645 42.2207   5
  -5   9   6 76.4982 12.8972   1
   4  -9  -6  5.2385 40.5753   5
  -4   9   6 43.1185 12.4484   1
  -3   9   6 62.0323 14.1582   1
  -2   9   6 102.713  17.136   1
  -1   9   6 126.724  19.382   1
   0   9   6 67.6254 18.0638   1
  -4  10   6 70.7559 15.2160   1
  -1  10  -7 163.152  24.492   1
   1 -10   7 119.613  18.317   2
  -2  10  -7 192.857  25.188   1
  -3  10  -7 171.023  24.608   1
  -4  10  -7 218.114  25.414   1
   4 -10   7 338.570  91.576   5
  -5  10  -7 124.963  21.177   1
   5 -10   7 184.131  77.503   5
  -6  10  -7 114.704  19.999   1
   6 -10   7 43.9856 58.0645   5
   1   9  -7 232.705  26.845   1
  -1  -9   7 179.697  20.874   1
  -1  -9   7 200.245  21.885   2
   0   9  -7 101.121  20.684   1
   0  -9   7 77.7028 16.0194   2
   0  -9   7 63.9344 14.7617   1
  -1   9  -7 203.956  25.040   1
   1  -9   7 186.538  19.122   1
   1  -9   7 175.941  19.691   2
  -2   9  -7 42.2273 17.0993   1
   2  -9   7 85.7843 14.6477   2
  -3   9  -7 328.374  28.100   1
  -4   9  -7 246.765  25.059   1
  -5   9  -7 117.896  19.422   1
   5  -9   7 153.154  68.240   5
  -6   9  -7 455.958  29.141   1
   6  -9   7 442.434 100.887   5
  -7   9  -7 433.542  28.383   1
   7  -9   7 455.049 107.100   5
  -8   9  -7 111.394  19.390   1
  -3  -8   7 105.392  18.696   1
   2   8  -7 120.717  19.387   1
  -2  -8   7 68.8405 15.5425   1
   1   8  -7 91.5965 17.7054   1
  -1  -8   7 51.3385 13.9079   1
  -1  -8   7 74.6632 15.6222   2
   0   8  -7 197.033  22.242   1
   0  -8   7 161.766  18.317   2
   0  -8   7 227.014  20.274   1
  -1   8  -7 249.267  23.997   1
   1  -8   7 263.445  20.782   1
   1  -8   7 266.961  21.343   2
  -2   8  -7 186.596  21.420   1
   2  -8   7 215.975  19.135   2
   2  -8   7 235.417  18.615   1
  -3   8  -7 814.934  36.215   1
   3  -8   7 839.524  30.869   2
  -4   8  -7 436.748  27.518   1
  -5   8  -7 467.117  27.724   1
   5  -8   7 591.561 101.116   5
  -6   8  -7 491.572  28.355   1
   6  -8   7 368.945  88.532   5
  -7   8  -7 403.984  27.216   1
   7  -8   7 406.429  95.843   5
  -8   8  -7 150.797  20.133   1
   8  -8   7 88.6599 68.8071   5
  -4  -7   7 103.937  18.821   1
  -3  -7   7 223.633  22.105   1
   2   7  -7 107.800  16.741   1
  -2  -7   7 118.425  16.755   1
   1   7  -7 423.402  26.781   1
  -1  -7   7 437.741  24.279   2
  -1  -7   7 448.003  24.888   1
   0   7  -7 631.271  30.566   1
   0  -7   7 664.506  27.461   1
   0  -7   7 696.705  29.642   2
  -1   7  -7 385.952  24.270   1
   1  -7   7 368.264  21.890   2
   1  -7   7 374.493  21.402   1
  -2   7  -7 447.959  25.532   1
   2  -7   7 419.842  22.219   2
   2  -7   7 480.711  21.871   1
  -3   7  -7 770.627  33.224   1
   3  -7   7 782.920  28.854   2
   3  -7   7 763.090  27.504   1
  -4   7  -7 493.537  26.455   1
   4  -7   7 512.232  23.196   2
  -5   7  -7 168.412  18.630   1
   5  -7   7 88.6508 48.0291   5
   5  -7   7 223.414  50.925   6
  -6   7  -7 411.153  25.163   1
   6  -7   7 447.446  74.393   6
   6  -7   7 325.613  77.672   5
  -7   7  -7 293.793  24.107   1
   7  -7   7 145.122  62.335   5
   7  -7   7 218.143  63.523   6
  -8   7  -7 177.726  20.054   1
   8  -7   7 137.584  63.090   5
   8  -7   7 230.524  69.650   6
  -9   7  -7 220.173  22.564   1
   9  -7   7 264.703  81.803   5
   9  -7   7 56.4921 57.0847   6
  -5  -6   7 91.9774 18.3160   1
  -4  -6   7 419.165  27.082   1
   3   6  -7 670.750  29.452   1
  -3  -6   7 630.737  30.076   1
   2   6  -7 302.128  49.619   4
   2   6  -7 282.964  22.454   1
  -2  -6   7 280.045  19.599   1
   1   6  -7 384.001  22.510   1
  -1  -6   7 354.980  21.652   1
  -1  -6   7 380.958  22.632   2
   0   6  -7 864.485  33.139   1
   0  -6   7 795.206  30.479   2
   0  -6   7 849.424  29.523   1
  -1   6  -7 115.165  15.673   1
   1  -6   7 90.2041 12.4701   1
   1  -6   7 97.9477 12.9733   2
  -2   6  -7 504.663  25.835   1
   2  -6   7 572.982  23.195   1
   2  -6   7 517.860  22.428   2
  -3   6  -7 161.919  17.596   1
   3  -6   7 140.987  14.349   2
   3  -6   7 167.883  14.210   1
  -4   6  -7 402.347  22.994   1
   4  -6   7 421.669  20.177   1
   4  -6   7 405.371  20.677   2
  -5   6  -7 265.476  21.155   1
   5  -6   7 243.234  17.069   2
   5  -6   7 241.022  61.276   5
  -6   6  -7 1061.01   37.75   1
   6  -6   7 938.129 105.767   6
   6  -6   7 1265.04  110.41   5
  -7   6  -7 320.597  22.829   1
   7  -6   7 297.742  74.971   5
   7  -6   7 287.396  70.174   6
  -8   6  -7 334.946  23.520   1
   8  -6   7 303.739  80.188   5
   8  -6   7 385.718  85.035   6
  -9   6  -7 310.030  25.452   1
   9  -6   7 389.154  93.583   6
   9  -6   7 314.274  78.736   5
  -6  -5   7 165.023  21.368   1
  -5  -5   7 276.546  24.660   1
   4   5  -7 788.168  82.809   4
  -4  -5   7 684.870  30.230   1
   3   5  -7 205.556  17.466   1
   3   5  -7 98.2407 33.7241   4
  -3  -5   7 161.404  17.386   1
   2   5  -7 281.219  19.052   1
  -2  -5   7 300.665  18.982   1
   1   5  -7 86.7294 12.3798   1
  -1  -5   7 80.1978 12.5078   2
  -1  -5   7 92.4191 12.2248   1
   0   5  -7 421.546  21.767   1
   0  -5   7 376.231  19.717   2
   0  -5   7 414.623  20.652   1
  -1   5  -7 166.416  15.727   1
   1  -5   7 167.301  14.704   1
   1  -5   7 160.506  14.822   2
  -2   5  -7 273.362  19.452   1
   2  -5   7 280.236  17.258   1
   2  -5   7 279.981  17.714   2
  -3   5  -7 1106.58   35.92   1
   3  -5   7 1075.14   32.48   2
   3  -5   7 1084.18   31.68   1
  -4   5  -7 863.254  32.102   1
   4  -5   7 940.372  29.139   1
   4  -5   7 893.252  29.496   2
  -5   5  -7 659.382  28.341   1
   5  -5   7 684.388  24.469   1
   5  -5   7 745.183  91.037   5
   5  -5   7 651.734  24.551   2
  -6   5  -7 707.655  30.074   1
   6  -5   7 814.268 100.168   5
  -7   5  -7 831.921  33.424   1
   7  -5   7 865.312 108.471   5
   7  -5   7 883.576 112.318   6
  -8   5  -7 113.577  17.069   1
   8  -5   7 126.215  61.122   6
   8  -5   7 60.8105 46.4467   5
  -9   5  -7 301.814  25.130   1
   9  -5   7 344.387  87.883   6
  -7  -4   7 336.803  27.726   1
  -6  -4   7 155.889  19.643   1
   5   4  -7 171.728  47.419   4
  -5  -4   7 127.139  17.246   1
   4   4  -7 391.253  59.749   4
  -4  -4   7 397.339  22.207   1
   3   4  -7 308.202  17.509   1
   3   4  -7 306.159  50.471   4
  -3  -4   7 309.378  19.761   1
   2   4  -7 33.2590  9.1222   1
  -2  -4   7 19.4538  8.8960   1
  -2  -4   7 18.2165  9.2069   2
   1   4  -7 950.105  29.577   1
  -1  -4   7 968.595  31.136   2
  -1  -4   7 967.427  30.085   1
   0   4  -7 1021.90   30.76   1
   0  -4   7 993.871  31.325   2
   0  -4   7 951.620  29.989   1
  -1   4  -7 410.993  20.614   1
   1  -4   7 410.935  19.480   1
   1  -4   7 397.285  18.851   2
  -2   4  -7 1045.37   32.37   1
   2  -4   7 1059.44   30.87   1
   2  -4   7 1042.06   31.36   2
  -3   4  -7 1910.02   47.57   1
   3  -4   7 1917.60   46.06   2
   3  -4   7 1874.89   44.72   1
  -4   4  -7 411.819  21.139   1
   4  -4   7 382.537  19.595   2
   4  -4   7 441.880  19.425   1
  -5   4  -7 346.290  20.971   1
   5  -4   7 309.959  17.454   1
   5  -4   7 232.153  52.461   5
   5  -4   7 331.329  18.348   2
  -6   4  -7 669.365  28.975   1
   6  -4   7 709.693  25.985   2
   6  -4   7 736.542  89.722   5
  -7   4  -7 240.347  20.871   1
   7  -4   7 262.639  60.471   5
  -8   4  -7 242.310  22.010   1
   8  -4   7 156.367  66.712   6
  -9   4  -7 301.530  24.883   1
   9  -4   7 254.956  81.418   6
  -8  -3   7 159.112  20.901   1
   7   3  -7 293.486  67.153   4
  -7  -3   7 222.041  22.139   1
   6   3  -7 378.887  67.998   4
  -6  -3   7 298.104  23.377   1
   5   3  -7 255.458  55.572   4
  -5  -3   7 276.559  21.216   1
   4   3  -7 838.165  83.735   4
  -4  -3   7 680.580  26.717   1
   3   3  -7 589.195  21.279   1
   3   3  -7 569.767  66.500   4
  -3  -3   7 581.601  24.017   1
   2   3  -7 629.444  22.462   1
  -2  -3   7 632.907  25.158   2
  -2  -3   7 648.857  23.850   1
   1   3  -7 1438.14   36.24   1
  -1  -3   7 1436.67   36.97   1
  -1  -3   7 1475.29   38.79   2
   0   3  -7 1234.08   33.42   1
   0  -3   7 1241.40   32.97   1
   0  -3   7 1250.37   34.46   2
  -1   3  -7 192.036  13.796   1
   1  -3   7 212.859  15.327   2
   1  -3   7 220.333  14.254   1
  -2   3  -7 334.570  18.238   1
   2  -3   7 379.908  19.087   2
   2  -3   7 343.820  17.115   1
  -3   3  -7 618.408  24.595   1
   3  -3   7 578.779  22.875   1
   3  -3   7 589.385  22.767   2
  -4   3  -7 97.3613 13.2648   1
   4  -3   7 137.716  13.496   2
   4  -3   7 130.696  12.819   1
  -5   3  -7 551.185  24.826   1
   5  -3   7 536.600  22.057   1
   5  -3   7 523.238  22.581   2
   5  -3   7 519.072  65.567   5
  -6   3  -7 914.166  32.564   1
   6  -3   7 843.444  78.059   5
   6  -3   7 817.553  28.626   2
  -7   3  -7 328.526  21.504   1
  -8   3  -7 210.525  20.709   1
   8  -3   7 259.682  74.822   6
  -9   3  -7 509.949  29.288   1
   9  -3   7 542.873 107.737   6
   8   2  -7 443.852  82.587   4
  -8  -2   7 369.936  25.991   1
   7   2  -7 561.195  87.388   4
  -7  -2   7 591.195  28.094   1
   6   2  -7 313.214  64.082   4
  -6  -2   7 303.559  20.098   1
   5   2  -7 665.332  82.458   4
  -5  -2   7 714.628  27.644   1
   4   2  -7 2215.19  115.78   4
  -4  -2   7 2182.45   51.43   1
   3   2  -7 200.377  12.797   1
   3   2  -7 173.082  41.411   4
  -3  -2   7 201.962  16.111   2
  -3  -2   7 184.415  15.053   1
   2   2  -7 534.440  18.807   1
  -2  -2   7 524.113  21.937   2
  -2  -2   7 495.540  20.905   1
   1   2  -7 483.191  18.456   1
  -1  -2   7 526.448  21.253   2
  -1  -2   7 478.324  19.455   1
   0   2  -7 249.655  14.327   1
   0  -2   7 225.386  15.406   2
   0  -2   7 243.491  14.455   1
  -1   2  -7 54.1901  9.3194   1
   1  -2   7 46.6945  9.4301   2
   1  -2   7 57.3522  9.4022   1
  -2   2  -7 1123.21   31.46   1
   2  -2   7 1101.31   31.98   2
   2  -2   7 1101.81   31.10   1
  -3   2  -7 910.064  29.523   1
   3  -2   7 940.502  29.442   2
   3  -2   7 926.919  28.898   1
  -4   2  -7 458.941  21.780   1
   4  -2   7 426.769  20.364   1
   4  -2   7 468.887  54.246   5
   4  -2   7 400.649  20.314   2
  -5   2  -7 904.771  31.906   1
   5  -2   7 869.610  29.032   1
   5  -2   7 1056.91   73.31   5
   5  -2   7 876.477  29.710   2
  -6   2  -7 751.044  30.931   1
   6  -2   7 800.088  28.945   2
   6  -2   7 862.505  29.210   1
  -7   2  -7 489.546  26.419   1
  -8   2  -7 193.812  20.824   1
   8  -2   7 261.460  74.268   6
  -9   2  -7 200.347  22.181   1
   9  -2   7 321.309  93.190   6
   9   1  -7 116.326  17.097   3
  -9  -1   7 126.950  17.683   1
   8   1  -7 558.581  89.630   4
  -8  -1   7 672.767  29.214   1
   7   1  -7 561.459  88.188   4
  -7  -1   7 690.104  27.892   1
   6   1  -7 568.899  81.608   4
  -6  -1   7 428.537  21.234   1
   5   1  -7 613.784  78.940   4
  -5  -1   7 574.628  23.052   1
   4   1  -7 565.994  72.217   4
  -4  -1   7 504.852  20.833   1
  -4  -1   7 480.836  21.182   2
   3   1  -7 100.120   8.622   1
   3   1  -7 98.5367 35.0418   4
  -3  -1   7 107.367  11.616   1
  -3  -1   7 97.8768 11.5844   2
   2   1  -7 97.6413  8.8307   1
  -2  -1   7 105.780  11.811   2
  -2  -1   7 110.853  11.439   1
   1   1  -7 1732.52   38.14   1
  -1  -1   7 1833.45   42.74   2
  -1  -1   7 1762.27   41.15   1
   0   1  -7 87.0035  9.2481   1
   0  -1   7 67.4609  9.8565   2
   0  -1   7 99.4815 10.8378   1
  -1   1  -7 1404.92   34.25   1
   1  -1   7 1428.94   37.75   2
   1  -1   7 1443.56   36.40   1
  -2   1  -7 1184.73   31.80   1
   2  -1   7 1199.95   32.98   1
   2  -1   7 1259.06   34.60   2
  -3   1  -7 1339.77   36.13   1
   3  -1   7 1376.05   37.56   2
   3  -1   7 1294.78   35.65   1
  -4   1  -7 287.693  17.590   1
   4  -1   7 335.016  19.359   2
   4  -1   7 304.548  18.483   1
   4  -1   7 285.457  38.360   5
  -5   1  -7 461.582  23.419   1
   5  -1   7 501.267  23.435   2
   5  -1   7 494.871  22.792   1
  -6   1  -7 792.738  31.285   1
   6  -1   7 746.682  29.191   2
   6  -1   7 802.604  29.003   1
  -7   1  -7 119.963  17.100   1
  -8   1  -7 179.783  21.143   1
   8  -1   7 258.437  79.904   6
  -9   1  -7 277.457  26.386   1
   9  -1   7 187.418  77.739   6
   9   0  -7 292.261  74.125   4
   9   0  -7 256.287  22.539   3
  -9   0   7 298.342  20.288   1
   8   0  -7 349.573  76.102   4
  -8   0   7 311.519  19.287   1
   7   0  -7 460.521  82.106   4
  -7   0   7 434.968  21.001   1
   6   0  -7 191.327  54.037   4
  -6   0   7 226.233  16.210   1
   5   0  -7 695.901  85.362   4
  -5   0   7 675.716  23.983   2
  -5   0   7 704.905  24.037   1
   4   0  -7 285.396  55.086   4
  -4   0   7 302.931  15.669   1
  -4   0   7 252.401  16.253   2
   3   0  -7 1383.62   28.62   1
   3   0  -7 1312.50   84.48   4
  -3   0   7 1326.81   33.77   1
  -3   0   7 1376.44   34.98   2
   2   0  -7 1103.98   24.98   1
  -2   0   7 1027.45   28.95   1
  -2   0   7 1076.90   30.09   2
   1   0  -7 1726.99   36.19   1
  -1   0   7 1714.33   39.93   1
  -1   0   7 1704.61   41.35   2
   0   0  -7 875.997  23.808   1
   0   0   7 848.064  27.037   2
   0   0   7 867.706  27.127   1
  -1   0  -7 364.989  15.541   1
   1   0   7 407.161  19.010   1
   1   0   7 325.864  18.388   2
  -2   0  -7 527.594  19.865   1
   2   0   7 550.079  23.513   2
   2   0   7 569.434  22.410   1
  -3   0  -7 428.755  20.078   1
   3   0   7 467.444  22.737   2
   3   0   7 488.407  21.436   1
  -4   0  -7 73.9568 11.6657   1
   4   0   7 89.9148 12.8973   2
   4   0   7 79.8758 12.6586   1
  -5   0  -7 549.301  25.544   1
   5   0   7 573.079  25.483   1
   5   0   7 575.025  25.361   2
  -6   0  -7 411.064  24.466   1
   6   0   7 431.683  23.961   2
   6   0   7 379.571  21.966   1
  -7   0  -7 110.173  17.221   1
  -8   0  -7 288.079  25.864   1
   8   0   7 201.079  72.374   6
   9  -1  -7 141.947  60.613   4
  -9   1   7 164.043  15.632   1
   8  -1  -7 406.203  83.204   4
  -8   1   7 460.329  20.741   1
   7  -1  -7 521.858  88.566   4
  -7   1   7 576.704  21.816   1
   6  -1  -7 353.844  70.283   4
  -6   1   7 408.229  18.156   1
  -6   1   7 370.116  17.755   2
   5  -1  -7 1984.25  119.38   4
  -5   1   7 1815.09   41.13   1
  -5   1   7 1831.64   41.50   2
   4  -1  -7 2018.03  112.94   4
  -4   1   7 1984.78   43.64   1
  -4   1   7 2006.24   44.08   2
   3  -1  -7 391.244  56.457   4
  -3   1   7 349.409  16.970   1
  -3   1   7 382.610  17.215   2
   2  -1  -7 628.636  17.013   1
   2  -1  -7 633.667  67.402   4
  -2   1   7 634.155  21.761   1
  -2   1   7 621.784  22.838   2
   1  -1  -7 659.457  18.762   1
  -1   1   7 697.053  24.014   1
  -1   1   7 680.197  24.215   2
   0  -1  -7 57.2362  7.2402   1
   0   1   7 73.9234 10.7721   1
   0   1   7 91.0179 11.4603   2
  -1  -1  -7 144.099  11.394   1
   1   1   7 117.426  13.175   1
   1   1   7 91.5662 12.2743   2
  -2  -1  -7 710.049  23.054   1
   2   1   7 689.384  26.893   1
   2   1   7 685.486  27.548   2
  -3  -1  -7 233.191  17.047   1
   3   1   7 225.089  19.069   2
   3   1   7 229.760  18.164   1
  -4  -1  -7 220.861  17.743   1
   4   1   7 238.351  19.889   2
   4   1   7 251.434  17.884   1
  -5  -1  -7 601.406  26.336   1
   5   1   7 588.315  26.957   1
   5   1   7 619.855  28.455   2
  -6  -1  -7 475.481  26.702   1
   6   1   7 517.476  24.364   1
   6   1   7 452.522  23.928   1
   6   1   7 477.702  25.904   2
  -7  -1  -7 215.438  22.740   1
  -8  -1  -7 157.448  21.822   1
   8   1   7 107.998  66.710   6
   9  -2  -7 290.136  75.636   4
  -9   2   7 289.331  16.978   1
   8  -2  -7 894.510 120.029   4
  -8   2   7 894.112  26.309   1
  -8   2   7 927.406  26.420   2
   7  -2  -7 777.887 107.081   4
  -7   2   7 805.976  24.077   1
  -7   2   7 824.774  24.171   2
   6  -2  -7 926.257 107.596   4
  -6   2   7 813.564  23.796   2
  -6   2   7 833.030  24.031   1
   5  -2  -7 474.454  73.703   4
  -5   2   7 456.621  17.501   2
  -5   2   7 460.245  17.604   1
   4  -2  -7 703.906  80.748   4
  -4   2   7 642.240  21.581   2
  -4   2   7 655.217  21.465   1
   3  -2  -7 193.187  41.458   4
  -3   2   7 211.252  14.435   2
  -3   2   7 244.342  14.843   1
   2  -2  -7 180.418  40.269   4
   2  -2  -7 222.829   9.572   1
  -2   2   7 196.598  14.517   1
  -2   2   7 212.948  15.154   2
   1  -2  -7 723.706  20.019   1
  -1   2   7 712.011  25.191   1
  -1   2   7 695.523  24.666   2
   0  -2  -7 141.389  10.627   1
   0   2   7 115.434  13.304   1
   0   2   7 116.057  13.335   2
  -1  -2  -7 463.111  18.492   1
   1   2   7 466.896  23.304   1
   1   2   7 506.010  23.233   2
  -2  -2  -7 1144.74   31.07   1
   2   2   7 1100.64   36.89   2
   2   2   7 1061.29   35.20   1
  -3  -2  -7 276.523  17.193   1
   3   2   7 269.639  19.673   2
   3   2   7 216.392  19.588   1
  -4  -2  -7 372.720  20.985   1
   4   2   7 365.614  23.587   2
   4   2   7 323.330  22.130   1
  -5  -2  -7 557.161  27.031   1
   5   2   7 602.422  27.469   1
   5   2   7 555.400  27.691   2
   5   2   7 540.453  26.776   1
  -6  -2  -7 243.326  21.745   1
   6   2   7 265.101  22.585   1
  -7  -2  -7 56.4416 15.4864   1
   7   2   7 116.941  57.863   6
   9  -3  -7 322.807  78.271   4
   8  -3  -7 496.935  91.976   4
  -8   3   7 608.065  19.337   1
   7  -3  -7 508.328  89.700   4
  -7   3   7 358.870  14.799   1
  -7   3   7 368.382  14.465   2
   6  -3  -7 80.9808 40.6098   4
  -6   3   7 114.248   9.685   2
  -6   3   7 124.229  10.010   1
   5  -3  -7 905.432  98.486   4
  -5   3   7 849.478  23.520   2
  -5   3   7 851.859  23.717   1
   4  -3  -7 459.713  65.213   4
  -4   3   7 466.307  18.494   1
  -4   3   7 465.182  17.470   2
   3  -3  -7 306.377  51.571   4
  -3   3   7 339.861  16.743   2
  -3   3   7 381.526  17.361   1
   2  -3  -7 1624.79   32.47   1
   2  -3  -7 1671.17   91.75   4
  -2   3   7 1589.62   39.78   1
  -2   3   7 1604.01   40.11   2
   1  -3  -7 461.622  55.430   4
   1  -3  -7 484.928  16.206   1
  -1   3   7 415.530  20.861   2
  -1   3   7 450.604  21.628   1
   0  -3  -7 647.668  20.561   1
   0   3   7 598.862  25.843   2
   0   3   7 638.118  26.492   1
  -1  -3  -7 447.476  18.720   1
   1   3   7 456.961  23.630   2
   1   3   7 475.912  23.258   1
  -2  -3  -7 426.766  18.878   1
   2   3   7 383.520  22.894   2
   2   3   7 414.153  24.197   1
  -3  -3  -7 187.679  15.718   1
   3   3   7 208.226  20.690   2
   3   3   7 182.886  18.566   1
  -4  -3  -7 211.458  18.380   1
   4   3   7 205.037  19.827   1
   4   3   7 223.894  21.179   2
   4   3   7 220.652  20.934   1
  -5  -3  -7 137.150  17.425   1
   5   3   7 153.044  19.435   1
   5   3   7 163.670  19.706   1
  -6  -3  -7 120.756  18.098   1
   6   3   7 113.802  17.249   1
  -7  -3  -7 101.514  18.800   1
   7   3   7 65.0807 52.7141   6
   9  -4  -7 274.296  24.695   3
   9  -4  -7 269.150  74.747   4
   8  -4  -7 515.850  94.723   4
   7  -4  -7 280.790  69.640   4
  -7   4   7 319.333  13.449   1
   6  -4  -7 480.195  81.361   4
  -6   4   7 534.613  16.581   2
  -6   4   7 528.149  17.527   1
   5  -4  -7 1483.03  108.08   4
  -5   4   7 1505.47   34.05   1
  -5   4   7 1548.43   33.96   2
   4  -4  -7 726.182  84.516   4
  -4   4   7 893.244  25.385   1
  -4   4   7 841.929  24.731   2
   3  -4  -7 407.984  59.486   4
  -3   4   7 439.183  18.751   2
  -3   4   7 447.470  19.633   1
   2  -4  -7 470.957  59.177   4
  -2   4   7 559.147  22.957   2
  -2   4   7 515.954  23.205   1
   1  -4  -7 793.735  22.039   1
   1  -4  -7 747.341  59.785   4
  -1   4   7 794.741  29.705   1
  -1   4   7 815.737  29.397   2
   0  -4  -7 86.0488 29.7043   4
   0  -4  -7 120.965  10.830   1
   0   4   7 107.136  14.929   2
   0   4   7 97.4130 13.8385   1
  -1  -4  -7 164.664  13.278   1
   1   4   7 131.463  16.251   2
   1   4   7 95.2015 15.2571   1
  -2  -4  -7 240.547  16.161   1
   2   4   7 220.519  21.370   1
   2   4   7 223.891  21.510   2
  -3  -4  -7 89.7143 13.2219   1
   3   4   7 60.3025 14.2335   1
   3   4   7 80.6100 16.0197   1
   3   4   7 83.4446 15.8061   2
  -4  -4  -7 109.967  15.211   1
   4   4   7 96.9138 17.0333   1
  -5  -4  -7 263.702  22.552   1
   5   4   7 246.927  23.350   1
  -6  -4  -7 127.730  19.296   1
   9  -5  -7 319.361  26.660   3
   8  -5  -7 700.290 108.778   4
   7  -5  -7 415.786  82.553   4
  -7   5   7 443.849  14.642   1
   6  -5  -7 697.132  96.046   4
  -6   5   7 711.602  19.634   2
  -6   5   7 716.891  20.409   1
   5  -5  -7 417.157  70.262   4
  -5   5   7 473.483  18.166   1
  -5   5   7 480.879  17.537   2
   4  -5  -7 559.892  74.816   4
  -4   5   7 568.613  21.464   1
  -4   5   7 513.867  19.646   2
   3  -5  -7 205.023  45.473   4
  -3   5   7 219.214  16.331   1
  -3   5   7 215.981  15.900   2
   2  -5  -7 270.766  46.820   4
  -2   5   7 307.757  18.436   2
  -2   5   7 321.471  20.942   1
   1  -5  -7 167.534  37.225   4
  -1   5   7 138.956  16.047   2
  -1   5   7 158.013  17.102   1
   0  -5  -7 93.1076 29.3913   4
   0   5   7 114.147  16.112   2
   0   5   7 90.8574 15.4496   1
  -1  -5  -7 246.711  15.760   1
   1   5   7 204.264  21.453   1
   1   5   7 219.242  21.914   2
   1   5   7 239.888  22.391   1
  -2  -5  -7 286.866  18.166   1
   2   5   7 215.408  22.021   1
   2   5   7 248.302  23.758   2
   2   5   7 242.631  23.225   1
  -3  -5  -7 198.189  18.360   1
   3   5   7 175.072  22.013   1
  -4  -5  -7 156.041  18.055   1
   4   5   7 176.727  21.913   1
  -5  -5  -7 222.585  22.395   1
   5   5   7 241.114  25.752   1
   9  -6  -7 357.071  28.481   3
   8  -6  -7 433.013  85.269   4
   8  -6  -7 384.961  25.265   3
   7  -6  -7 188.983  60.073   4
   6  -6  -7 298.848  74.277   5
   6  -6  -7 259.902  61.812   4
  -6   6   7 228.890  13.237   2
  -6   6   7 235.008  14.215   1
   5  -6  -7 476.812  74.226   4
   5  -6  -7 379.819  76.209   5
  -5   6   7 430.281  18.381   2
  -5   6   7 442.476  19.428   1
   4  -6  -7 195.651  48.831   4
   4  -6  -7 246.389  62.976   5
  -4   6   7 183.682  14.797   2
  -4   6   7 179.982  15.393   1
   3  -6  -7 104.034  42.932   5
   3  -6  -7 180.343  44.213   4
  -3   6   7 119.717  14.720   1
  -3   6   7 132.186  14.289   2
   2  -6  -7 579.869  73.220   5
   2  -6  -7 380.430  55.852   4
  -2   6   7 559.749  27.151   1
  -2   6   7 502.517  24.192   2
   1  -6  -7 284.623  46.496   4
  -1   6   7 267.429  22.469   1
  -1   6   7 299.186  23.018   1
  -1   6   7 294.653  23.004   2
   0   6   7 167.693  19.487   1
   0   6   7 206.374  20.904   2
   0   6   7 222.363  21.248   1
   1   6   7 245.219  24.833   1
   1   6   7 262.488  25.011   1
   2   6   7 279.958  25.998   1
   3   6   7 67.5284 17.8387   1
  -4  -6  -7 58.9006 14.3137   1
   4   6   7 49.4814 15.9146   1
   8  -7  -7 272.155  24.237   3
   7  -7  -7 109.705  60.803   5
   7  -7  -7 103.980  49.377   4
   6  -7  -7 357.053  81.874   5
   6  -7  -7 228.170  58.702   4
  -6   7   7 403.117  18.288   1
   5  -7  -7 407.993  70.802   4
   5  -7  -7 478.933  87.257   5
  -5   7   7 502.310  20.836   1
  -5   7   7 431.988  21.033   1
   4  -7  -7 288.621  57.983   4
   4  -7  -7 385.161  75.986   5
  -4   7   7 264.477  18.934   1
  -4   7   7 300.689  18.236   1
   3  -7  -7 215.090  50.549   4
   3  -7  -7 209.912  59.553   5
  -3   7   7 281.691  19.628   1
  -3   7   7 244.797  20.278   1
  -2   7   7 598.593  28.510   1
  -2   7   7 614.148  29.864   1
  -1   7   7 253.980  22.649   1
   0   7   7 73.4128 15.9216   1
   1   7   7 122.802  19.935   1
   2   7   7 44.2958 17.6576   1
   3   7   7  3.7656 14.6558   1
   8  -8  -7 96.2178 60.0708   5
   8  -8  -7 148.621  19.488   3
   7  -8  -7 259.254  22.682   3
   7  -8  -7 218.551  71.481   5
   6  -8  -7 404.778  23.935   3
   6  -8  -7 387.011  84.297   5
  -6   8   7 379.656  18.805   1
   5  -8  -7 363.552  79.606   5
   5  -8  -7 324.061  62.858   4
   5  -8  -7 335.169  21.587   3
  -5   8   7 328.047  18.921   1
   4  -8  -7 222.258  65.136   5
  -4   8   7 135.194  15.547   1
  -3   8   7 315.325  21.621   1
  -2   8   7 56.1026 13.6562   1
  -1   8   7 30.3419 14.1979   1
   0   8   7 100.650  19.624   1
   1   8   7 29.2904 16.4851   1
   6  -9  -7 96.0167 60.4875   5
  -6   9   7 171.457  15.973   1
   5  -9  -7 129.356  60.497   5
  -5   9   7 148.766  16.216   1
  -4   9   7 56.3818 13.1190   1
  -3   9   7 53.1644 14.3409   1
  -2   9   7 155.567  19.850   1
  -1   9   7 54.9511 16.6504   1
  -2  10  -8 99.6223 22.0370   1
  -3  10  -8 157.522  24.467   1
  -4  10  -8 187.045  25.393   1
   4 -10   8 139.671  72.289   5
  -5  10  -8 14.7238 15.4515   1
   5 -10   8 10.6718 58.9751   5
   1   9  -8 117.022  21.049   1
  -1  -9   8 115.516  19.885   2
  -1  -9   8 145.961  19.889   1
   0   9  -8 229.796  26.807   1
   0  -9   8 314.305  25.582   1
   0  -9   8 314.784  26.146   2
  -1   9  -8 62.7433 18.8387   1
   1  -9   8 37.8656 12.8445   2
   1  -9   8 56.5157 14.3170   1
  -2   9  -8 58.3273 18.2661   1
   2  -9   8 79.9193 15.5160   2
  -3   9  -8 112.586  20.452   1
  -4   9  -8 154.145  22.415   1
  -5   9  -8 161.337  21.800   1
   5  -9   8 74.4626 59.6680   5
  -6   9  -8 230.129  24.379   1
   6  -9   8 284.396  89.410   5
  -7   9  -8 206.655  23.811   1
   7  -9   8 74.3789 68.0147   5
   2   8  -8 83.6338 17.9059   1
  -2  -8   8 69.4146 16.6534   1
  -2  -8   8 81.7633 16.9495   2
   1   8  -8 72.2536 17.7886   1
  -1  -8   8 80.7372 16.9503   2
  -1  -8   8 72.9578 15.8642   1
   0   8  -8 360.255  29.144   1
   0  -8   8 388.184  25.032   1
   0  -8   8 359.984  24.136   2
  -1   8  -8 120.347  20.085   1
   1  -8   8 77.9483 13.9303   1
   1  -8   8 124.592  16.224   2
  -2   8  -8 221.214  23.428   1
   2  -8   8 281.408  21.986   2
   2  -8   8 249.915  20.482   1
  -3   8  -8 530.317  31.700   1
   3  -8   8 624.205  27.982   2
  -4   8  -8 395.865  26.620   1
  -5   8  -8 152.526  20.075   1
   5  -8   8 149.821  63.907   5
  -6   8  -8 309.564  26.519   1
   6  -8   8 462.033  99.180   5
  -7   8  -8 214.970  23.069   1
   7  -8   8 182.195  73.390   5
  -8   8  -8 101.506  18.881   1
   8  -8   8 39.9091 65.4112   5
  -4  -7   8 171.817  22.604   1
  -3  -7   8 236.599  23.116   1
   2   7  -8 274.325  23.487   1
  -2  -7   8 275.201  23.276   1
  -2  -7   8 256.361  24.209   2
   1   7  -8 524.159  29.234   1
  -1  -7   8 573.708  28.495   1
  -1  -7   8 559.578  28.337   2
   0   7  -8 606.927  30.019   1
   0  -7   8 602.003  28.962   2
   0  -7   8 641.358  28.873   1
  -1   7  -8 414.648  25.551   1
   1  -7   8 484.746  24.717   1
   1  -7   8 456.311  25.020   2
  -2   7  -8 361.716  25.456   1
   2  -7   8 418.172  22.746   1
   2  -7   8 377.572  22.356   2
  -3   7  -8 434.507  25.968   1
   3  -7   8 418.817  22.629   2
   3  -7   8 381.289  21.528   1
  -4   7  -8 176.547  20.551   1
   4  -7   8 184.854  16.974   2
  -5   7  -8 108.874  17.401   1
   5  -7   8 28.1577 44.1126   5
  -6   7  -8 216.813  22.208   1
   6  -7   8 244.657  61.837   6
   6  -7   8 220.332  70.268   5
  -7   7  -8 246.541  23.962   1
   7  -7   8 181.947  64.752   6
   7  -7   8 112.582  65.795   5
  -8   7  -8 52.7359 16.4827   1
   8  -7   8 -0.6402 52.3969   5
   8  -7   8 102.346  58.108   6
  -5  -6   8 316.671  28.142   1
  -4  -6   8 618.020  32.353   1
  -3  -6   8 632.742  30.845   1
   2   6  -8 572.095  69.773   4
   2   6  -8 524.600  26.776   1
  -2  -6   8 540.145  28.525   2
  -2  -6   8 552.225  27.782   1
   1   6  -8 821.776  32.696   1
  -1  -6   8 836.276  32.897   2
  -1  -6   8 810.240  31.232   1
   0   6  -8 561.225  26.612   1
   0  -6   8 487.350  23.766   1
   0  -6   8 517.288  26.055   2
  -1   6  -8 52.3721 13.0615   1
   1  -6   8 63.7402 11.5478   2
   1  -6   8 74.8388 12.3382   1
  -2   6  -8 212.455  20.282   1
   2  -6   8 173.236  16.613   2
   2  -6   8 193.469  16.689   1
  -3   6  -8 285.567  23.305   1
   3  -6   8 315.116  19.882   2
   3  -6   8 322.014  19.940   1
  -4   6  -8 181.414  19.330   1
   4  -6   8 174.466  15.516   1
   4  -6   8 199.889  17.168   2
  -5   6  -8 114.315  16.271   1
   5  -6   8 105.392  49.117   5
   5  -6   8 157.576  15.819   2
  -6   6  -8 501.773  28.120   1
   6  -6   8 317.601  75.832   5
  -7   6  -8 268.101  23.609   1
   7  -6   8 385.162  83.865   5
   7  -6   8 282.754  75.622   6
  -8   6  -8 105.941  17.856   1
   8  -6   8 108.823  62.079   5
   8  -6   8 107.830  63.371   6
  -9   6  -8 262.779  24.578   1
   9  -6   8 254.631  84.575   6
  -6  -5   8 458.098  30.401   1
  -5  -5   8 428.507  28.089   1
   4   5  -8 772.721  86.230   4
  -4  -5   8 733.548  32.949   1
   3   5  -8 374.842  60.188   4
  -3  -5   8 406.180  23.648   1
   2   5  -8 135.755  15.067   1
  -2  -5   8 159.712  18.137   2
  -2  -5   8 154.915  17.367   1
   1   5  -8 400.368  21.872   1
  -1  -5   8 391.990  21.219   1
  -1  -5   8 414.399  23.480   2
   0   5  -8 382.944  21.970   1
   0  -5   8 400.495  20.912   1
   0  -5   8 405.762  21.567   2
  -1   5  -8 213.323  18.456   1
   1  -5   8 187.729  16.410   2
   1  -5   8 182.430  15.702   1
  -2   5  -8 234.089  19.242   1
   2  -5   8 238.991  16.880   1
   2  -5   8 216.494  17.697   2
  -3   5  -8 1591.28   45.96   1
   3  -5   8 1699.24   44.31   2
   3  -5   8 1656.47   43.20   1
  -4   5  -8 48.4368 12.7282   1
   4  -5   8 26.1148  9.5175   1
   4  -5   8 34.7507  9.8960   2
  -5   5  -8 473.855  26.394   1
   5  -5   8 678.284  87.639   5
   5  -5   8 507.032  22.945   2
   5  -5   8 496.201  22.403   1
  -6   5  -8 640.984  29.406   1
   6  -5   8 804.602 102.580   5
  -7   5  -8 252.023  22.499   1
   7  -5   8 218.373  65.678   5
  -8   5  -8 73.2349 16.4077   1
   8  -5   8 111.410  59.656   6
   8  -5   8 101.824  54.310   5
  -9   5  -8 192.761  22.726   1
   9  -5   8 214.169  78.512   6
  -7  -4   8 343.297  28.421   1
  -6  -4   8 277.484  24.748   1
   5   4  -8 176.849  50.178   4
  -5  -4   8 166.429  19.194   1
   4   4  -8 498.536  70.556   4
  -4  -4   8 527.645  26.882   1
   3   4  -8 439.053  63.232   4
   3   4  -8 414.494  19.971   1
  -3  -4   8 412.310  24.038   2
  -3  -4   8 351.124  22.104   1
   2   4  -8 592.385  23.827   1
  -2  -4   8 572.586  25.706   1
  -2  -4   8 552.050  26.375   2
   1   4  -8 1207.89   35.39   1
  -1  -4   8 1185.27   35.62   1
  -1  -4   8 1246.68   37.37   2
   0   4  -8 653.645  25.225   1
   0  -4   8 668.354  26.876   2
   0  -4   8 689.674  26.252   1
  -1   4  -8 704.826  26.462   1
   1  -4   8 683.792  26.194   1
   1  -4   8 676.648  26.071   2
  -2   4  -8 1463.38   40.65   1
   2  -4   8 1409.71   38.50   1
   2  -4   8 1324.29   38.37   2
  -3   4  -8 278.267  18.592   1
   3  -4   8 279.496  17.693   2
   3  -4   8 321.088  19.190   1
  -4   4  -8 270.608  20.891   1
   4  -4   8 255.923  18.629   2
   4  -4   8 258.350  16.953   1
  -5   4  -8 281.908  21.846   1
   5  -4   8 261.465  18.308   2
   5  -4   8 282.111  58.275   5
   5  -4   8 265.083  17.549   1
  -6   4  -8 285.423  22.640   1
   6  -4   8 315.629  19.546   2
   6  -4   8 273.229  61.783   5
  -7   4  -8 149.566  18.298   1
   7  -4   8 78.2139 47.3800   5
  -8   4  -8 73.6032 16.0751   1
   8  -4   8 118.781  60.854   6
  -9   4  -8 200.495  22.809   1
   9  -4   8 353.997  95.189   6
   7   3  -8 373.116  75.823   4
  -7  -3   8 306.143  25.813   1
   6   3  -8 145.675  50.004   4
  -6  -3   8 168.247  19.499   1
   5   3  -8 623.273  82.698   4
  -5  -3   8 701.168  30.208   1
   4   3  -8 1233.47   90.88   4
  -4  -3   8 1133.24   37.04   1
   3   3  -8 1403.18   36.23   1
   3   3  -8 1384.07   93.20   4
  -3  -3   8 1408.35   41.87   2
  -3  -3   8 1444.70   40.95   1
   2   3  -8 922.106  28.157   1
  -2  -3   8 906.764  30.337   1
  -2  -3   8 933.606  32.187   2
   1   3  -8 2013.21   46.72   1
  -1  -3   8 2068.13   49.69   1
  -1  -3   8 2069.01   50.63   2
   0   3  -8 559.064  21.864   1
   0  -3   8 516.306  22.833   1
   0  -3   8 567.401  23.256   2
  -1   3  -8 301.019  17.738   1
   1  -3   8 283.808  17.084   1
   1  -3   8 302.899  17.863   2
  -2   3  -8 494.146  22.506   1
   2  -3   8 507.523  21.856   1
   2  -3   8 438.577  21.202   2
  -3   3  -8 533.073  23.296   1
   3  -3   8 511.534  23.601   2
   3  -3   8 500.713  21.949   1
  -4   3  -8 50.7184 12.1986   1
   4  -3   8 41.4714 10.4467   2
   4  -3   8 45.9787 10.4672   1
  -5   3  -8 202.108  18.683   1
   5  -3   8 218.668  17.914   2
   5  -3   8 278.169  52.852   5
   5  -3   8 237.984  17.980   1
  -6   3  -8 426.174  23.981   1
   6  -3   8 423.766  21.967   2
   6  -3   8 453.384  67.964   5
  -7   3  -8 92.9342 15.7359   1
  -8   3  -8 179.323  20.858   1
   8  -3   8 298.738  83.101   6
  -9   3  -8 179.375  21.655   1
   9  -3   8 250.586  84.776   6
   8   2  -8 283.450  72.808   4
  -8  -2   8 322.980  25.503   1
   7   2  -8 648.287  97.074   4
  -7  -2   8 551.331  27.883   1
   6   2  -8 655.292  89.523   4
  -6  -2   8 665.350  28.911   1
   5   2  -8 1178.66   95.31   4
  -5  -2   8 1194.54   37.33   1
   4   2  -8 1508.03  101.51   4
  -4  -2   8 1519.48   42.78   2
  -4  -2   8 1512.79   41.98   1
   3   2  -8 623.035  74.817   4
   3   2  -8 578.641  20.421   1
  -3  -2   8 621.873  24.329   1
  -3  -2   8 566.596  24.655   2
   2   2  -8 808.643  24.455   1
  -2  -2   8 838.836  28.800   2
  -2  -2   8 824.096  27.678   1
   1   2  -8 719.162  23.253   1
  -1  -2   8 696.913  25.222   1
  -1  -2   8 707.330  26.715   2
   0   2  -8 599.607  22.021   1
   0  -2   8 572.514  23.431   2
   0  -2   8 596.227  22.770   1
  -1   2  -8 312.538  16.461   1
   1  -2   8 289.673  18.542   1
   1  -2   8 307.820  17.981   2
  -2   2  -8 506.824  21.267   1
   2  -2   8 491.134  22.470   2
   2  -2   8 522.455  23.257   1
  -3   2  -8 411.986  20.369   1
   3  -2   8 464.906  21.783   1
   3  -2   8 461.457  21.611   2
  -4   2  -8 350.777  20.847   1
   4  -2   8 330.283  18.469   1
   4  -2   8 302.244  19.402   2
  -5   2  -8 357.938  22.069   1
   5  -2   8 359.034  20.861   2
   5  -2   8 361.093  19.553   1
   5  -2   8 433.736  58.574   5
  -6   2  -8 663.694  30.264   1
   6  -2   8 656.607  28.012   2
   6  -2   8 687.948  27.281   1
  -7   2  -8 82.6421 16.1306   1
  -8   2  -8 133.311  19.493   1
   8  -2   8 135.447  65.959   6
   8   1  -8 608.013  99.629   4
  -8  -1   8 536.026  27.266   1
   7   1  -8 770.710 103.685   4
  -7  -1   8 740.990  29.934   1
   6   1  -8 366.651  70.427   4
  -6  -1   8 235.023  18.806   1
   5   1  -8 878.026  97.047   4
  -5  -1   8 804.223  29.067   2
  -5  -1   8 840.453  29.745   1
   4   1  -8 624.527  79.105   4
  -4  -1   8 587.316  24.735   1
  -4  -1   8 618.543  24.977   2
   3   1  -8 1213.91   88.46   4
   3   1  -8 1298.53   30.13   1
  -3  -1   8 1243.99   35.26   1
  -3  -1   8 1225.43   35.79   2
   2   1  -8 475.254  17.140   1
  -2  -1   8 435.360  20.543   1
  -2  -1   8 440.615  21.135   2
   1   1  -8 1391.66   33.62   1
  -1  -1   8 1481.22   38.12   1
  -1  -1   8 1372.35   38.51   2
   0   1  -8 900.329  26.324   1
   0  -1   8 911.928  28.900   1
   0  -1   8 936.141  30.108   2
  -1   1  -8 720.806  23.514   1
   1  -1   8 738.919  26.171   1
   1  -1   8 736.546  27.060   2
  -2   1  -8 1210.17   33.48   1
   2  -1   8 1198.87   36.11   2
   2  -1   8 1197.81   35.26   1
  -3   1  -8 553.885  23.041   1
   3  -1   8 581.994  24.604   1
   3  -1   8 581.739  25.208   2
  -4   1  -8 224.478  18.192   1
   4  -1   8 203.786  16.923   1
   4  -1   8 279.850  39.518   5
   4  -1   8 225.724  18.264   2
  -5   1  -8 555.542  26.065   1
   5  -1   8 505.549  24.544   1
   5  -1   8 520.338  25.006   2
  -6   1  -8 118.370  15.973   1
   6  -1   8 132.612  15.895   2
   6  -1   8 140.836  15.989   1
  -7   1  -8 79.5625 15.5136   1
  -8   1  -8 90.9426 17.5197   1
   8  -1   8 163.153  70.626   6
   9   0  -8 75.6051 56.7758   4
  -9   0   8 150.063  17.581   1
   8   0  -8 344.381  79.303   4
  -8   0   8 363.813  21.971   1
   7   0  -8 322.760  72.650   4
  -7   0   8 339.751  19.626   2
  -7   0   8 299.028  19.285   1
   6   0  -8 407.051  75.999   4
  -6   0   8 386.239  20.109   1
  -6   0   8 340.558  19.487   2
   5   0  -8 881.158  99.464   4
  -5   0   8 745.305  26.594   1
  -5   0   8 716.047  25.920   2
   4   0  -8 2690.83  136.05   4
  -4   0   8 2434.52   55.53   2
  -4   0   8 2464.08   54.74   1
   3   0  -8 600.888  76.141   4
  -3   0   8 497.742  22.346   2
  -3   0   8 461.127  20.725   1
   2   0  -8 1711.04   36.78   1
  -2   0   8 1742.48   42.31   1
  -2   0   8 1725.47   43.30   2
   1   0  -8 2520.52   49.80   1
  -1   0   8 2503.32   55.17   1
  -1   0   8 2383.02   55.82   2
   0   0  -8 899.429  25.342   1
   0   0   8 888.233  28.948   1
   0   0   8 881.430  30.416   2
  -1   0  -8 314.647  16.105   1
   1   0   8 349.675  19.775   1
   1   0   8 358.919  20.442   2
  -2   0  -8 1238.30   33.81   1
   2   0   8 1212.71   36.47   1
   2   0   8 1156.11   36.71   2
  -3   0  -8 255.652  16.115   1
   3   0   8 245.869  17.406   1
   3   0   8 225.689  19.091   2
  -4   0  -8 43.1866 10.7627   1
   4   0   8 46.3608 11.4686   2
   4   0   8 67.7866 12.0737   1
  -5   0  -8 222.586  19.720   1
   5   0   8 210.416  18.779   1
   5   0   8 193.553  18.820   2
  -6   0  -8 180.354  20.017   1
   6   0   8 151.423  16.666   1
   6   0   8 227.138  20.416   2
  -7   0  -8 44.4086 14.3290   1
  -8   0  -8 155.566  21.038   1
   8   0   8 112.668  67.404   6
   9  -1  -8 130.818  59.792   4
  -9   1   8 144.169  15.264   2
  -9   1   8 152.769  15.603   1
   8  -1  -8 507.793  94.633   4
  -8   1   8 564.496  23.909   2
  -8   1   8 570.263  24.018   1
   7  -1  -8 661.155  99.623   4
  -7   1   8 549.831  22.834   1
  -7   1   8 600.452  23.296   2
   6  -1  -8 686.807  98.816   4
  -6   1   8 684.949  24.839   1
  -6   1   8 705.099  24.882   2
   5  -1  -8 1895.49  121.87   4
  -5   1   8 2022.15   45.98   2
  -5   1   8 1968.87   45.62   1
   4  -1  -8 1421.16  100.63   4
  -4   1   8 1382.16   35.98   1
  -4   1   8 1432.26   36.94   2
   3  -1  -8 868.378  89.293   4
  -3   1   8 842.941  27.453   1
  -3   1   8 867.269  27.720   2
   2  -1  -8 1859.92   37.30   1
   2  -1  -8 1885.48  103.95   4
  -2   1   8 1697.85   44.02   2
  -2   1   8 1823.71   44.43   1
   1  -1  -8 1019.98   26.37   1
  -1   1   8 1107.77   33.65   2
  -1   1   8 1127.16   33.24   1
   0  -1  -8 429.877  17.057   1
   0   1   8 404.814  21.615   1
   0   1   8 442.778  21.304   2
  -1  -1  -8 229.040  14.127   1
   1   1   8 217.228  18.550   2
   1   1   8 244.594  17.719   1
  -2  -1  -8 365.437  17.704   1
   2   1   8 407.150  22.648   1
   2   1   8 389.463  21.966   2
  -3  -1  -8 195.294  15.906   1
   3   1   8 195.506  18.343   1
   3   1   8 138.447  15.991   2
  -4  -1  -8 262.646  20.016   1
   4   1   8 238.667  20.992   2
   4   1   8 303.550  21.164   1
  -5  -1  -8 320.606  21.928   1
   5   1   8 324.395  23.026   2
   5   1   8 347.922  23.509   1
  -6  -1  -8 248.425  22.548   1
   6   1   8 270.824  22.662   1
   6   1   8 278.285  23.183   2
   6   1   8 274.289  22.438   1
  -7  -1  -8 65.6409 16.6679   1
   9  -2  -8 172.725  67.224   4
  -9   2   8 284.357  18.190   1
   8  -2  -8 741.549 116.797   4
  -8   2   8 674.122  23.488   2
  -8   2   8 703.715  24.463   1
   7  -2  -8 548.032  94.969   4
  -7   2   8 494.903  20.584   1
  -7   2   8 512.689  20.062   2
   6  -2  -8 650.052  93.471   4
  -6   2   8 587.860  21.438   1
  -6   2   8 586.643  21.605   2
   5  -2  -8 1321.89  104.45   4
  -5   2   8 1280.14   32.84   2
  -5   2   8 1263.53   32.78   1
   4  -2  -8 1103.76   88.73   4
  -4   2   8 1149.17   31.50   1
  -4   2   8 1163.65   31.86   2
   3  -2  -8 392.606  60.190   4
  -3   2   8 323.862  17.662   1
  -3   2   8 324.789  18.224   2
   2  -2  -8 934.473  74.922   4
  -2   2   8 927.771  29.359   2
  -2   2   8 924.425  29.422   1
   1  -2  -8 722.794  20.785   1
  -1   2   8 655.401  26.272   1
  -1   2   8 635.760  26.044   2
   0  -2  -8 437.065  17.334   1
   0   2   8 449.027  23.204   1
   0   2   8 445.101  22.358   2
  -1  -2  -8 532.649  20.744   1
   1   2   8 582.665  26.098   2
   1   2   8 607.168  27.229   1
  -2  -2  -8 977.942  29.765   1
   2   2   8 937.858  33.952   1
   2   2   8 978.194  35.165   2
  -3  -2  -8 241.644  16.994   1
   3   2   8 178.399  18.429   1
   3   2   8 183.465  19.122   2
  -4  -2  -8 298.767  19.631   1
   4   2   8 370.549  23.274   1
   4   2   8 332.941  23.680   2
  -5  -2  -8 272.838  22.307   1
   5   2   8 253.972  22.799   1
   5   2   8 255.668  23.786   2
  -6  -2  -8 119.318  17.526   1
   6   2   8 107.293  16.966   1
   6   2   8 114.577  18.438   2
   6   2   8 147.647  19.555   1
  -7  -2  -8 48.7896 16.0431   1
   9  -3  -8 304.087  83.415   4
   8  -3  -8 329.026  82.295   4
  -8   3   8 385.503  16.972   1
   7  -3  -8 239.466  68.365   4
  -7   3   8 188.314  13.658   1
  -7   3   8 180.961  13.153   2
   6  -3  -8 665.713  97.172   4
  -6   3   8 608.162  20.341   2
  -6   3   8 609.824  21.154   1
   5  -3  -8 822.869  99.208   4
  -5   3   8 856.470  25.709   1
  -5   3   8 791.794  24.663   2
   4  -3  -8 596.176  79.117   4
  -4   3   8 604.161  22.477   1
  -4   3   8 622.567  21.634   2
   3  -3  -8 639.166  76.810   4
  -3   3   8 655.580  24.128   2
  -3   3   8 647.436  23.752   1
   2  -3  -8 1346.17   88.95   4
  -2   3   8 1335.55   37.40   1
  -2   3   8 1351.32   37.35   2
   1  -3  -8 1663.70   36.36   1
   1  -3  -8 1551.13   91.37   4
  -1   3   8 1605.37   43.87   1
  -1   3   8 1631.04   44.30   2
   0  -3  -8 530.443  19.237   1
   0   3   8 518.646  25.597   2
   0   3   8 504.777  24.658   1
  -1  -3  -8 772.563  24.680   1
   1   3   8 725.318  30.727   2
   1   3   8 743.469  30.558   1
  -2  -3  -8 458.678  21.156   1
   2   3   8 418.482  26.676   2
   2   3   8 468.561  25.650   1
  -3  -3  -8 343.480  20.180   1
   3   3   8 308.233  25.297   2
   3   3   8 360.517  23.824   1
  -4  -3  -8  8.3436 10.1487   1
   4   3   8 17.8069 13.0962   1
   4   3   8  6.3737 12.6775   2
  -5  -3  -8 282.030  23.103   1
   5   3   8 323.548  26.766   2
   5   3   8 300.681  25.605   1
   5   3   8 340.672  27.355   1
  -6  -3  -8 39.3545 15.0853   1
   9  -4  -8  8.4282 52.0509   4
   8  -4  -8 315.053  82.275   4
   7  -4  -8 316.563  77.842   4
  -7   4   8 352.421  16.047   1
   6  -4  -8 634.425  95.189   4
  -6   4   8 565.351  19.129   2
  -6   4   8 573.988  19.505   1
   5  -4  -8 1063.08  111.48   4
  -5   4   8 975.244  27.114   2
  -5   4   8 979.783  27.603   1
   4  -4  -8 923.139  98.686   4
  -4   4   8 940.959  28.038   1
  -4   4   8 924.360  27.718   2
   3  -4  -8 953.635  80.243   4
  -3   4   8 1085.59   31.84   2
  -3   4   8 1093.58   32.65   1
   2  -4  -8 1229.64   84.44   4
  -2   4   8 1331.84   38.07   1
  -2   4   8 1275.28   36.96   2
   1  -4  -8 773.747  64.282   4
  -1   4   8 709.141  28.772   2
  -1   4   8 665.972  28.858   1
   0  -4  -8 178.912  39.677   4
   0   4   8 110.901  16.180   1
   0   4   8 156.799  17.674   2
  -1  -4  -8 349.136  17.822   1
   1   4   8 291.964  24.455   1
   1   4   8 349.556  24.728   2
  -2  -4  -8 207.111  16.820   1
   2   4   8 227.386  23.126   2
   2   4   8 209.374  22.129   1
  -3  -4  -8 6.71294 8.58024   1
   3   4   8 20.7917 12.9495   1
   3   4   8 25.6387 13.9221   1
   3   4   8 47.4932 15.4806   2
  -4  -4  -8 214.130  19.552   1
   4   4   8 233.465  24.470   1
   4   4   8 262.397  24.860   1
   4   4   8 333.883  28.476   2
  -5  -4  -8 137.587  18.228   1
   5   4   8 130.010  19.571   1
   9  -5  -8 247.900  79.296   4
   8  -5  -8 372.943  83.709   4
   7  -5  -8 347.609  78.132   4
  -7   5   8 394.551  15.654   1
   6  -5  -8 660.284  99.234   4
  -6   5   8 623.227  19.724   2
  -6   5   8 598.881  20.210   1
   5  -5  -8 924.052 107.440   4
  -5   5   8 1069.56   29.55   1
  -5   5   8 996.425  28.121   2
   4  -5  -8 425.174  71.354   4
  -4   5   8 397.933  18.611   2
  -4   5   8 384.885  19.243   1
   3  -5  -8 268.422  53.599   4
  -3   5   8 328.795  20.443   1
  -3   5   8 318.072  17.992   2
   2  -5  -8 428.755  60.964   4
  -2   5   8 457.781  23.081   2
  -2   5   8 444.121  24.494   1
   1  -5  -8 249.987  46.031   4
  -1   5   8 265.013  21.107   2
  -1   5   8 265.479  21.966   1
   0  -5  -8 182.123  39.197   4
   0   5   8 185.240  20.458   1
   0   5   8 231.565  21.717   2
   1   5   8 345.007  27.548   1
   1   5   8 350.388  28.015   2
   2   5   8 254.659  24.605   1
   2   5   8 251.592  24.748   2
   2   5   8 253.947  24.340   1
  -3  -5  -8 135.717  16.541   1
   3   5   8 126.536  21.541   1
   3   5   8 134.209  20.359   1
  -4  -5  -8 161.649  18.888   1
   4   5   8 123.949  20.770   1
   8  -6  -8 237.889  71.038   4
   7  -6  -8 95.1960 52.5475   4
   6  -6  -8 416.061  79.342   4
  -6   6   8 358.117  17.420   1
  -6   6   8 325.388  16.154   2
   5  -6  -8 357.734  70.392   4
  -5   6   8 324.202  18.376   1
  -5   6   8 275.842  16.753   2
   4  -6  -8 286.930  58.770   4
  -4   6   8 267.883  19.187   1
  -4   6   8 273.114  18.353   2
   3  -6  -8 246.587  53.456   4
  -3   6   8 270.974  19.175   2
  -3   6   8 321.820  21.975   1
   2  -6  -8 644.253  73.855   4
  -2   6   8 755.144  31.085   1
  -2   6   8 707.416  29.607   2
  -1   6   8 326.446  23.045   2
  -1   6   8 312.650  24.892   1
   0   6   8 320.869  26.572   1
   0   6   8 393.189  26.565   1
   0   6   8 370.612  26.214   2
   1   6   8 369.374  29.404   1
   1   6   8 406.082  29.342   1
   2   6   8 176.717  23.488   1
   3   6   8 62.2783 18.2490   1
   8  -7  -8 125.664  19.378   3
   8  -7  -8 109.376  56.999   4
   7  -7  -8 162.375  59.831   4
   6  -7  -8 214.551  59.691   4
  -6   7   8 211.642  15.889   1
  -6   7   8 198.274  14.811   1
   5  -7  -8 433.293  76.618   4
  -5   7   8 505.425  23.338   1
  -5   7   8 492.117  21.718   1
   4  -7  -8 269.133  61.112   4
  -4   7   8 290.911  19.337   1
  -4   7   8 323.860  20.940   1
   3  -7  -8 793.275  88.827   4
  -3   7   8 821.635  31.424   1
  -3   7   8 850.084  33.260   1
  -2   7   8 272.260  22.827   1
  -2   7   8 255.777  22.777   1
  -1   7   8 281.320  25.511   1
  -1   7   8 344.494  27.105   1
   0   7   8 131.702  20.358   1
   1   7   8 177.807  23.398   1
   2   7   8 35.8246 16.8676   1
   7  -8  -8 269.932  23.585   3
   6  -8  -8 229.251  62.346   4
  -6   8   8 337.128  18.398   1
   5  -8  -8 276.769  62.693   4
   5  -8  -8 346.349  81.286   5
  -5   8   8 313.612  19.485   1
  -4   8   8 278.113  21.270   1
  -3   8   8 99.5941 16.0506   1
  -2   8   8 198.013  20.639   1
  -1   8   8 119.412  19.323   1
   0   8   8 85.1662 18.9553   1
  -4   9   8 69.3727 14.7955   1
  -3   9   8 121.334  18.179   1
   0   9  -9 298.831  29.243   1
   0  -9   9 276.618  25.242   1
  -1   9  -9 34.5196 16.1886   1
   1  -9   9 48.0406 14.5577   1
   1  -9   9 32.1487 13.8239   2
  -2   9  -9 191.976  25.725   1
   2  -9   9 247.816  23.297   2
  -3   9  -9 206.543  26.351   1
  -4   9  -9 204.261  24.763   1
  -5   9  -9 117.934  21.456   1
   5  -9   9 116.014  66.227   5
  -6   9  -9 180.809  24.212   1
   6  -9   9 206.823  85.333   5
  -2  -8   9 132.791  20.725   1
  -2  -8   9 161.877  22.695   2
   1   8  -9 282.013  26.572   1
  -1  -8   9 263.352  25.716   2
  -1  -8   9 333.407  26.815   1
   0   8  -9 286.989  27.360   1
   0  -8   9 232.362  22.251   1
   0  -8   9 267.870  24.262   2
  -1   8  -9 411.389  31.700   1
   1  -8   9 414.671  26.215   2
   1  -8   9 384.349  25.379   1
  -2   8  -9 308.683  27.900   1
   2  -8   9 238.227  21.388   1
   2  -8   9 325.703  24.597   2
  -3   8  -9 491.120  31.546   1
   3  -8   9 547.588  27.650   2
  -4   8  -9 224.126  24.603   1
  -5   8  -9 210.391  24.123   1
   5  -8   9 198.107  73.175   5
  -6   8  -9 349.900  29.277   1
   6  -8   9 250.178  83.741   5
  -7   8  -9 103.914  19.923   1
   7  -8   9 96.6131 70.0012   5
  -3  -7   9 503.169  32.349   2
  -3  -7   9 507.187  31.159   1
  -2  -7   9 363.650  24.917   1
  -2  -7   9 327.399  27.935   2
   1   7  -9 598.898  31.068   1
  -1  -7   9 565.101  28.759   1
  -1  -7   9 553.134  30.486   2
   0   7  -9 879.158  36.875   1
   0  -7   9 821.678  34.116   1
   0  -7   9 826.390  35.002   2
  -1   7  -9 616.557  32.066   1
   1  -7   9 618.309  27.861   1
   1  -7   9 598.198  29.205   2
  -2   7  -9 401.235  27.326   1
   2  -7   9 445.879  24.973   2
   2  -7   9 401.492  22.849   1
  -3   7  -9 665.366  33.409   1
   3  -7   9 601.149  27.931   2
   3  -7   9 681.799  28.769   1
  -4   7  -9 96.8791 18.0121   1
   4  -7   9 114.651  14.637   2
  -5   7  -9 183.097  22.011   1
   5  -7   9 213.814  67.119   5
  -6   7  -9 188.332  22.432   1
   6  -7   9 189.883  70.305   5
  -7   7  -9 100.045  18.597   1
   7  -7   9 43.8181 55.2935   5
   7  -7   9 131.457  58.342   6
  -8   7  -9 55.8815 16.4447   1
   8  -7   9 30.0332 54.8865   5
   8  -7   9 45.4815 57.1675   6
  -4  -6   9 560.839  32.550   1
  -4  -6   9 551.480  31.988   2
  -3  -6   9 711.129  34.025   1
  -3  -6   9 711.079  34.470   2
   2   6  -9 538.991  27.131   1
   2   6  -9 459.063  69.007   4
  -2  -6   9 517.117  27.472   1
  -2  -6   9 523.674  29.796   2
   1   6  -9 1067.48   37.49   1
  -1  -6   9 1051.47   37.23   1
  -1  -6   9 1087.68   38.90   2
   0   6  -9 591.598  28.075   1
   0  -6   9 562.638  28.334   2
   0  -6   9 557.260  27.167   1
  -1   6  -9 372.185  24.382   1
   1  -6   9 371.574  21.857   2
   1  -6   9 362.568  22.353   1
  -2   6  -9 403.310  25.593   1
   2  -6   9 393.262  22.588   1
   2  -6   9 394.065  22.958   2
  -3   6  -9 515.611  27.212   1
   3  -6   9 507.641  25.555   2
   3  -6   9 499.079  23.928   1
  -4   6  -9 81.0195 15.9755   1
   4  -6   9 95.0919 14.5175   2
   4  -6   9 75.0676 12.1819   1
  -5   6  -9 179.420  20.982   1
   5  -6   9 234.405  19.516   2
   5  -6   9 199.158  60.151   5
  -6   6  -9 388.807  26.669   1
   6  -6   9 292.642  74.277   5
  -7   6  -9 138.279  19.856   1
   7  -6   9 153.007  65.257   5
  -8   6  -9 111.301  19.456   1
   8  -6   9 126.858  61.785   5
   8  -6   9 185.374  73.114   6
  -5  -5   9 215.412  23.754   1
   4   5  -9 773.612  91.714   4
  -4  -5   9 756.516  34.591   1
  -4  -5   9 693.476  33.612   2
   3   5  -9 489.353  72.530   4
  -3  -5   9 560.215  28.795   1
  -3  -5   9 521.658  28.453   2
   2   5  -9 311.852  20.122   1
  -2  -5   9 253.109  21.636   1
  -2  -5   9 249.792  22.116   2
   1   5  -9 945.446  32.992   1
  -1  -5   9 931.354  35.699   2
  -1  -5   9 958.271  34.021   1
   0   5  -9 610.538  26.864   1
   0  -5   9 651.128  26.888   1
   0  -5   9 652.921  27.930   2
  -1   5  -9 288.914  19.997   1
   1  -5   9 323.570  20.338   2
   1  -5   9 319.299  20.877   1
  -2   5  -9 872.319  33.166   1
   2  -5   9 945.348  33.203   2
   2  -5   9 893.924  30.954   1
  -3   5  -9 432.496  24.192   1
   3  -5   9 438.104  22.704   2
   3  -5   9 473.982  24.151   1
  -4   5  -9 657.751  29.968   1
   4  -5   9 721.279  28.424   1
   4  -5   9 642.786  27.949   2
  -5   5  -9 354.810  23.494   1
   5  -5   9 251.095  60.580   5
   5  -5   9 352.388  20.914   2
  -6   5  -9 423.556  27.442   1
   6  -5   9 462.625  80.617   5
  -7   5  -9 83.9333 16.6443   1
   7  -5   9 46.9704 47.2580   5
  -8   5  -9 147.298  19.943   1
   8  -5   9 46.8453 56.0151   6
  -6  -4   9 56.7272 16.4769   1
   5   4  -9 362.838  70.942   4
  -5  -4   9 400.991  25.574   1
  -5  -4   9 413.160  27.462   2
   4   4  -9 585.775  81.185   4
  -4  -4   9 592.707  30.155   2
  -4  -4   9 536.471  28.448   1
   3   4  -9 414.228  66.627   4
  -3  -4   9 343.124  22.848   2
  -3  -4   9 346.718  23.153   1
   2   4  -9 915.383  30.435   1
  -2  -4   9 870.839  33.314   2
  -2  -4   9 852.747  31.876   1
   1   4  -9 875.586  30.378   1
  -1  -4   9 863.558  32.427   2
  -1  -4   9 899.984  31.883   1
   0   4  -9 1753.97   46.41   1
   0  -4   9 1830.76   47.51   1
   0  -4   9 1829.85   49.03   2
  -1   4  -9 885.101  31.352   1
   1  -4   9 944.605  30.904   1
   1  -4   9 840.466  31.123   2
  -2   4  -9 1184.48   37.47   1
   2  -4   9 1193.07   37.49   2
   2  -4   9 1127.05   35.99   1
  -3   4  -9 1083.81   36.41   1
   3  -4   9 1078.20   35.27   1
   3  -4   9 1107.35   36.30   2
  -4   4  -9 323.677  22.162   1
   4  -4   9 316.398  20.740   2
   4  -4   9 265.271  18.529   1
  -5   4  -9 200.972  20.314   1
   5  -4   9 248.049  55.787   5
   5  -4   9 212.290  18.558   2
   5  -4   9 189.458  16.893   1
  -6   4  -9 283.316  24.017   1
   6  -4   9 312.505  20.790   2
   6  -4   9 381.394  70.703   5
  -7   4  -9 73.7600 16.7031   1
  -8   4  -9 20.3561 14.1926   1
   8  -4   9 -53.035  36.252   6
   7   3  -9 230.563  67.030   4
  -7  -3   9 140.619  19.990   1
   6   3  -9 168.375  53.879   4
  -6  -3   9 163.014  20.092   2
  -6  -3   9 149.163  19.556   1
   5   3  -9 537.269  82.192   4
  -5  -3   9 591.622  30.226   2
  -5  -3   9 571.926  28.590   1
   4   3  -9 1123.69   92.40   4
  -4  -3   9 1023.07   37.44   2
  -4  -3   9 1017.79   36.38   1
   3   3  -9 986.665  84.424   4
  -3  -3   9 826.987  31.381   1
  -3  -3   9 899.252  33.188   2
   2   3  -9 1139.89   32.76   1
  -2  -3   9 1175.40   37.39   1
  -2  -3   9 1161.51   38.28   2
   1   3  -9 2706.64   59.08   1
  -1  -3   9 2786.81   62.84   1
  -1  -3   9 2722.39   63.88   2
   0   3  -9 1042.58   31.78   1
   0  -3   9 986.959  33.613   2
   0  -3   9 1059.09   33.22   1
  -1   3  -9 652.468  25.183   1
   1  -3   9 710.813  27.812   2
   1  -3   9 634.600  25.902   1
  -2   3  -9 1010.47   33.67   1
   2  -3   9 1054.94   34.62   2
   2  -3   9 1045.55   33.75   1
  -3   3  -9 506.840  23.901   1
   3  -3   9 541.167  24.697   1
   3  -3   9 536.221  25.567   2
  -4   3  -9 66.6879 12.5826   1
   4  -3   9 85.5287 13.1628   1
   4  -3   9 52.2249 11.9654   2
  -5   3  -9 296.427  23.458   1
   5  -3   9 341.907  20.317   2
   5  -3   9 337.224  20.683   1
   5  -3   9 342.470  58.912   5
  -6   3  -9 416.203  26.054   1
   6  -3   9 418.061  23.406   2
  -7   3  -9 93.9277 17.7358   1
  -8   3  -9 119.492  19.709   1
   7   2  -9 344.936  77.721   4
  -7  -2   9 335.573  23.734   2
  -7  -2   9 367.749  24.283   1
   6   2  -9 273.343  67.853   4
  -6  -2   9 380.785  24.432   1
  -6  -2   9 375.974  23.652   2
   5   2  -9 634.724  88.520   4
  -5  -2   9 629.709  28.217   1
  -5  -2   9 666.407  29.168   2
   4   2  -9 1328.24  100.63   4
  -4  -2   9 1263.81   39.47   1
  -4  -2   9 1301.16   40.69   2
   3   2  -9 1038.12   87.66   4
  -3  -2   9 949.930  33.047   1
  -3  -2   9 968.947  34.127   2
   2   2  -9 928.458  26.963   1
  -2  -2   9 920.205  31.454   1
  -2  -2   9 819.039  31.372   2
   1   2  -9 1502.76   37.33   1
  -1  -2   9 1408.64   41.21   2
  -1  -2   9 1458.17   41.05   1
   0   2  -9 624.880  23.505   1
   0  -2   9 644.708  26.647   1
   0  -2   9 660.769  26.787   2
  -1   2  -9 340.750  18.000   1
   1  -2   9 415.231  21.321   1
   1  -2   9 405.850  22.539   2
  -2   2  -9 1124.35   34.53   1
   2  -2   9 1125.16   35.99   1
   2  -2   9 1146.84   36.27   2
  -3   2  -9 962.514  32.113   1
   3  -2   9 863.328  31.555   2
   3  -2   9 845.648  30.878   1
  -4   2  -9 384.790  21.593   1
   4  -2   9 342.892  21.601   2
   4  -2   9 355.780  21.238   1
  -5   2  -9 672.806  29.256   1
   5  -2   9 607.211  26.406   1
   5  -2   9 669.720  28.034   2
  -6   2  -9 404.367  24.791   1
   6  -2   9 364.312  23.187   2
  -7   2  -9 88.1201 17.0005   1
  -8   2  -9 143.963  21.324   1
   8   1  -9 245.421  74.215   4
  -8  -1   9 226.984  21.179   1
  -8  -1   9 253.481  21.856   2
   7   1  -9 252.851  71.114   4
  -7  -1   9 290.444  22.354   1
  -7  -1   9 299.138  21.880   2
   6   1  -9 278.876  67.195   4
  -6  -1   9 295.830  21.256   2
  -6  -1   9 275.503  20.919   1
   5   1  -9 796.087 100.144   4
  -5  -1   9 802.455  29.960   2
  -5  -1   9 699.703  28.434   1
   4   1  -9 713.131  88.317   4
  -4  -1   9 736.696  28.545   1
  -4  -1   9 777.875  29.972   2
   3   1  -9 101.319  41.980   4
  -3  -1   9 74.1761 12.4211   1
  -3  -1   9 80.0237 13.1768   2
   2   1  -9 1584.82   36.30   1
  -2  -1   9 1534.32   42.01   1
  -2  -1   9 1513.07   43.07   2
   1   1  -9 1399.54   34.94   1
  -1  -1   9 1427.85   40.00   1
  -1  -1   9 1430.30   41.49   2
   0   1  -9 1474.17   36.78   1
   0  -1   9 1472.16   42.39   2
   0  -1   9 1453.42   41.34   1
  -1   1  -9 1008.34   30.49   1
   1  -1   9 1031.49   34.31   1
   1  -1   9 1066.54   34.85   2
  -2   1  -9 2447.41   56.58   1
   2  -1   9 2624.56   61.24   2
   2  -1   9 2519.39   59.33   1
  -3   1  -9 558.472  23.882   1
   3  -1   9 597.558  26.140   1
   3  -1   9 577.262  26.756   2
  -4   1  -9 374.874  22.125   1
   4  -1   9 380.380  22.245   1
   4  -1   9 350.366  22.447   2
  -5   1  -9 400.529  24.409   1
   5  -1   9 438.864  23.158   1
   5  -1   9 461.971  24.897   2
  -6   1  -9 192.760  20.767   1
   6  -1   9 170.463  18.276   2
  -7   1  -9 69.9080 16.2934   1
  -8   1  -9 61.2112 17.4197   1
   8   0  -9 350.900  87.238   4
  -8   0   9 338.805  22.008   2
  -8   0   9 366.135  22.423   1
   7   0  -9 36.7544 45.6713   4
  -7   0   9 57.5357 12.6931   1
  -7   0   9 82.5505 13.8151   2
   6   0  -9 173.835  57.892   4
  -6   0   9 243.895  18.888   1
  -6   0   9 225.013  18.224   2
   5   0  -9 623.420  88.804   4
  -5   0   9 622.309  25.817   1
  -5   0   9 555.154  24.841   2
   4   0  -9 1061.65  108.51   4
  -4   0   9 920.078  31.382   2
  -4   0   9 894.501  30.769   1
   3   0  -9 896.049  95.915   4
  -3   0   9 787.174  28.905   2
  -3   0   9 905.411  30.105   1
   2   0  -9 2537.49   50.03   1
  -2   0   9 2374.38   56.29   1
  -2   0   9 2495.01   58.67   2
   1   0  -9 2386.41   49.36   1
  -1   0   9 2305.64   55.66   1
  -1   0   9 2393.76   57.55   2
   0   0  -9 793.156  24.903   1
   0   0   9 828.215  31.133   2
   0   0   9 842.300  30.756   1
  -1   0  -9 1833.11   43.20   1
   1   0   9 1826.12   48.23   1
   1   0   9 1747.29   48.10   2
  -2   0  -9 745.827  26.677   1
   2   0   9 766.967  30.983   2
   2   0   9 764.429  30.005   1
  -3   0  -9 353.941  20.340   1
   3   0   9 368.900  22.347   1
   3   0   9 356.536  22.086   2
  -4   0  -9 166.007  16.307   1
   4   0   9 179.841  18.344   1
   4   0   9 171.929  17.831   2
  -5   0  -9 365.154  22.790   1
   5   0   9 388.109  24.406   2
   5   0   9 358.638  22.390   1
  -6   0  -9 251.325  22.839   1
   6   0   9 206.819  20.533   1
   6   0   9 215.685  21.168   2
  -7   0  -9 55.6707 15.7979   1
   8  -1  -9 108.709  62.886   4
  -8   1   9 150.162  15.893   1
  -8   1   9 160.460  15.789   2
   7  -1  -9 296.075  75.509   4
  -7   1   9 330.441  19.767   2
  -7   1   9 342.385  19.556   1
   6  -1  -9 426.409  81.293   4
  -6   1   9 444.524  21.494   1
  -6   1   9 440.560  21.066   2
   5  -1  -9 897.848 108.302   4
  -5   1   9 1016.49   32.00   2
  -5   1   9 1063.31   32.26   1
   4  -1  -9 1144.99   97.47   4
  -4   1   9 1098.88   32.85   1
  -4   1   9 1123.26   33.87   2
   3  -1  -9 1961.53  117.75   4
  -3   1   9 1682.45   44.43   2
  -3   1   9 1705.17   43.94   1
   2  -1  -9 854.784  74.310   4
  -2   1   9 806.129  29.809   2
  -2   1   9 789.632  29.419   1
   1  -1  -9 1184.57   29.75   1
  -1   1   9 1184.17   36.72   1
  -1   1   9 1191.16   37.25   2
   0  -1  -9 515.151  19.400   1
   0   1   9 499.637  25.450   2
   0   1   9 535.522  24.346   1
  -1  -1  -9 693.537  23.555   1
   1   1   9 586.603  26.715   1
   1   1   9 639.960  28.880   2
  -2  -1  -9 791.792  27.215   1
   2   1   9 758.401  31.971   2
   2   1   9 739.846  30.059   1
  -3  -1  -9 468.815  22.183   1
   3   1   9 462.766  24.775   1
   3   1   9 485.591  26.735   2
  -4  -1  -9 290.456  20.474   1
   4   1   9 292.750  23.314   1
   4   1   9 323.510  23.466   2
  -5  -1  -9 528.849  26.656   1
   5   1   9 545.451  28.168   2
   5   1   9 458.024  27.177   1
  -6  -1  -9 161.777  19.783   1
   6   1   9 178.005  20.473   1
   6   1   9 173.176  20.609   2
  -7  -1  -9 100.382  19.303   1
  -9   2   9 202.255  16.706   1
   8  -2  -9 225.685  77.890   4
  -8   2   9 364.291  19.987   1
  -8   2   9 357.220  18.780   2
   7  -2  -9 270.648  73.997   4
  -7   2   9 353.944  18.658   2
  -7   2   9 314.026  18.520   1
   6  -2  -9 368.106  77.967   4
  -6   2   9 409.864  19.360   2
  -6   2   9 383.424  19.824   1
   5  -2  -9 780.867  99.213   4
  -5   2   9 905.375  29.505   1
  -5   2   9 946.522  29.157   2
   4  -2  -9 270.036  61.522   4
  -4   2   9 243.920  17.351   2
  -4   2   9 272.025  17.431   1
   3  -2  -9 315.398  61.874   4
  -3   2   9 285.947  18.102   2
  -3   2   9 324.310  20.133   1
   2  -2  -9 1243.65   91.00   4
  -2   2   9 1119.13   35.14   2
  -2   2   9 1149.80   35.24   1
  -1   2   9 979.769  33.644   1
  -1   2   9 947.138  33.552   2
   0  -2  -9 650.437  21.994   1
   0   2   9 661.840  28.816   2
   0   2   9 639.791  28.717   1
  -1  -2  -9 1115.57   31.68   1
   1   2   9 1114.81   37.59   1
   1   2   9 1058.22   38.15   2
  -2  -2  -9 1001.51   31.58   1
   2   2   9 1074.00   39.23   2
   2   2   9 973.828  37.229   1
  -3  -2  -9 420.178  21.165   1
   3   2   9 414.472  24.575   1
   3   2   9 395.858  25.163   2
  -4  -2  -9 386.273  22.052   1
   4   2   9 310.084  26.349   2
   4   2   9 334.052  26.066   1
  -5  -2  -9 424.527  25.916   1
   5   2   9 348.144  27.006   1
   5   2   9 361.524  28.927   2
  -6  -2  -9 95.2134 17.4709   1
   6   2   9 65.5771 15.3977   2
   9  -3  -9 132.599  67.642   4
   8  -3  -9 198.339  72.702   4
  -8   3   9 225.760  15.245   1
   7  -3  -9 62.3535 53.3261   4
  -7   3   9 85.7522 11.4951   1
  -7   3   9 86.9445 10.3679   2
   6  -3  -9 142.374  57.748   4
  -6   3   9 194.804  14.773   1
  -6   3   9 142.335  13.254   2
   5  -3  -9 305.887  69.834   4
  -5   3   9 309.230  17.776   2
  -5   3   9 289.742  18.624   1
   4  -3  -9 803.250  98.156   4
  -4   3   9 786.245  26.722   2
  -4   3   9 815.953  28.435   1
   3  -3  -9 544.333  75.785   4
  -3   3   9 638.059  25.672   1
  -3   3   9 692.027  26.301   2
   2  -3  -9 1324.17   93.56   4
  -2   3   9 1215.54   36.98   2
  -2   3   9 1140.97   36.91   1
   1  -3  -9 1575.77   98.63   4
  -1   3   9 1399.46   42.45   2
  -1   3   9 1396.75   42.36   1
   0  -3  -9 604.491  21.524   1
   0   3   9 557.476  27.999   2
   0   3   9 635.158  28.620   1
  -1  -3  -9 1044.90   30.98   1
   1   3   9 1000.49   37.86   2
   1   3   9 1008.48   38.70   1
  -2  -3  -9 522.564  22.513   1
   2   3   9 521.488  29.835   2
   2   3   9 538.695  29.757   1
  -3  -3  -9 152.712  15.717   1
   3   3   9 141.740  19.573   2
   3   3   9 129.962  19.243   1
  -4  -3  -9 250.699  21.029   1
   4   3   9 246.809  24.810   1
   4   3   9 241.314  24.453   2
  -5  -3  -9 149.562  19.964   1
   5   3   9 162.410  21.297   2
   5   3   9 168.670  21.668   1
   5   3   9 177.713  21.485   1
   8  -4  -9 205.953  75.042   4
   7  -4  -9 70.5726 54.3509   4
  -7   4   9 122.008  11.649   1
   6  -4  -9 246.734  70.189   4
  -6   4   9 262.751  15.219   2
  -6   4   9 291.088  16.279   1
   5  -4  -9 902.717 109.753   4
  -5   4   9 905.785  28.352   1
  -5   4   9 942.315  28.079   2
   4  -4  -9 617.628  86.003   4
  -4   4   9 581.988  23.601   1
  -4   4   9 549.858  22.675   2
   3  -4  -9 830.104  92.372   4
  -3   4   9 770.022  28.269   1
  -3   4   9 713.118  27.200   2
   2  -4  -9 929.929  80.062   4
  -2   4   9 950.503  32.795   2
  -2   4   9 898.164  32.855   1
   1  -4  -9 450.892  64.188   4
  -1   4   9 404.297  24.848   1
  -1   4   9 381.253  23.748   2
   0  -4  -9 495.040  64.745   4
   0   4   9 592.391  29.657   1
   0   4   9 554.347  28.791   2
   1   4   9 336.841  24.271   2
   1   4   9 259.665  23.885   1
  -2  -4  -9 264.254  18.068   1
   2   4   9 239.798  24.836   2
   2   4   9 240.027  24.335   1
  -3  -4  -9 184.729  17.861   1
   3   4   9 139.152  21.586   2
   3   4   9 186.655  23.025   1
  -4  -4  -9 179.784  19.104   1
   4   4   9 162.466  22.490   2
   4   4   9 162.748  22.827   1
   4   4   9 159.552  21.727   1
  -5  -4  -9 137.757  18.741   1
   5   4   9 140.431  21.059   1
   8  -5  -9 125.704  64.718   4
   7  -5  -9 193.958  69.969   4
  -7   5   9 215.006  14.772   1
   6  -5  -9 329.105  74.736   4
  -6   5   9 352.476  17.783   1
  -6   5   9 363.533  16.902   2
   5  -5  -9 500.717  84.369   4
  -5   5   9 428.878  20.417   1
  -5   5   9 427.740  19.305   2
   4  -5  -9 104.520  44.922   4
  -4   5   9 129.044  14.431   1
  -4   5   9 125.007  14.167   2
   3  -5  -9 339.682  62.765   4
  -3   5   9 346.975  20.457   2
  -3   5   9 346.367  22.362   1
   2  -5  -9 375.310  62.026   4
  -2   5   9 516.944  25.353   2
  -2   5   9 513.769  25.974   1
   1  -5  -9 431.073  61.388   4
  -1   5   9 346.756  26.205   1
  -1   5   9 421.470  25.194   2
   0  -5  -9 149.806  40.362   4
   0   5   9 161.196  20.400   2
   0   5   9 176.603  21.616   1
   1   5   9 502.550  30.982   2
   1   5   9 488.232  30.949   1
   2   5   9 348.972  29.569   1
   2   5   9 369.082  30.915   2
   2   5   9 328.089  28.544   1
   3   5   9 181.524  23.732   1
   3   5   9 228.104  26.121   1
   4   5   9 184.976  24.825   1
   8  -6  -9 137.019  66.039   4
   7  -6  -9 57.6548 48.2584   4
   6  -6  -9 108.886  53.126   4
  -6   6   9 134.774  12.729   2
  -6   6   9 118.263  13.180   1
   5  -6  -9 156.700  53.276   4
  -5   6   9 167.647  14.910   2
  -5   6   9 151.091  15.574   1
   4  -6  -9 334.001  66.404   4
  -4   6   9 230.172  18.931   1
  -4   6   9 207.652  17.215   2
   3  -6  -9 197.457  52.852   4
  -3   6   9 209.168  19.012   2
  -3   6   9 232.307  20.613   1
   2  -6  -9 477.742  67.740   4
  -2   6   9 468.303  26.329   2
  -2   6   9 431.607  27.620   1
  -1   6   9 480.264  27.546   2
  -1   6   9 416.821  27.834   1
   0   6   9 400.165  28.711   1
   0   6   9 345.884  27.951   1
   0   6   9 330.277  27.584   2
   1   6   9 340.835  29.971   2
   1   6   9 372.147  30.706   1
   1   6   9 347.571  30.468   1
   2   6   9 203.743  25.193   1
   2   6   9 204.516  25.725   1
   7  -7  -9 72.9360 49.7026   4
   6  -7  -9 150.429  57.597   4
  -6   7   9 176.787  16.358   1
   5  -7  -9 127.009  53.053   4
  -5   7   9 315.456  21.426   1
  -5   7   9 263.893  18.395   2
   4  -7  -9 192.182  57.946   4
  -4   7   9 168.959  18.872   1
  -4   7   9 213.787  18.269   2
  -3   7   9 298.795  21.922   2
  -3   7   9 263.386  23.021   1
  -3   7   9 313.614  21.924   1
  -2   7   9 433.770  27.284   1
  -2   7   9 411.412  25.692   1
  -2   7   9 374.601  24.675   2
  -1   7   9 184.103  22.728   1
  -1   7   9 175.306  21.148   1
   0   7   9 184.817  23.535   1
   0   7   9 163.571  23.551   1
   1   7   9 124.977  22.061   1
  -5   8   9 150.025  17.083   1
  -4   8   9 132.282  17.005   1
  -3   8   9 155.531  19.596   1
  -2   8   9 165.034  20.910   1
  -1   8   9 42.7301 15.4155   1
  -1   9 -10 304.900  30.866   1
  -2   9 -10 130.172  22.845   1
   2  -9  10 82.4729 16.5912   2
  -3   9 -10 315.456  31.445   1
  -4   9 -10 250.680  28.215   1
  -1  -8  10 273.639  27.191   2
  -1  -8  10 292.856  26.423   1
   0   8 -10 335.997  29.748   1
   0  -8  10 373.794  27.096   2
   0  -8  10 338.822  27.270   1
  -1   8 -10 174.558  22.739   1
   1  -8  10 238.239  22.944   1
   1  -8  10 235.997  22.913   2
  -2   8 -10 550.808  33.823   1
   2  -8  10 511.418  28.590   1
   2  -8  10 532.013  29.228   2
  -3   8 -10 576.383  34.885   1
   3  -8  10 570.072  29.649   2
  -4   8 -10 439.795  31.309   1
  -5   8 -10 236.177  25.399   1
   5  -8  10 258.387  83.342   5
  -6   8 -10 236.277  26.159   1
   6  -8  10 264.962  85.896   5
  -3  -7  10 67.2502 18.3996   1
  -3  -7  10 31.7190 16.3118   2
  -2  -7  10 343.632  28.114   1
  -2  -7  10 329.111  28.587   2
   1   7 -10 638.461  32.674   1
  -1  -7  10 674.334  34.399   2
  -1  -7  10 613.119  32.569   1
   0   7 -10 793.395  35.630   1
   0  -7  10 859.473  35.844   2
   0  -7  10 864.604  35.789   1
  -1   7 -10 383.716  29.632   1
   1  -7  10 427.288  25.896   1
   1  -7  10 361.762  23.677   2
  -2   7 -10 808.967  37.778   1
   2  -7  10 926.283  34.954   1
   2  -7  10 845.963  34.757   2
  -3   7 -10 559.325  32.172   1
   3  -7  10 658.648  30.049   1
   3  -7  10 547.293  28.873   2
  -4   7 -10 203.160  23.580   1
   4  -7  10 215.856  20.709   2
  -5   7 -10 180.094  22.083   1
   6  -7  10 425.852  93.670   5
  -7   7 -10 82.7812 18.8918   1
   7  -7  10 124.340  67.722   5
   7  -7  10 132.087  63.108   6
  -4  -6  10 300.903  28.225   1
  -4  -6  10 329.237  29.868   2
  -3  -6  10 338.734  29.294   2
  -3  -6  10 332.661  27.773   1
   2   6 -10 547.035  77.936   4
  -2  -6  10 442.562  28.005   2
  -2  -6  10 484.706  27.842   1
   1   6 -10 659.764  30.806   1
  -1  -6  10 690.080  32.409   2
  -1  -6  10 614.646  31.274   1
   0   6 -10 578.409  29.610   1
   0  -6  10 538.187  28.916   2
   0  -6  10 580.917  27.839   1
  -1   6 -10 328.995  25.417   1
   1  -6  10 312.766  21.983   2
   1  -6  10 304.367  21.381   1
  -2   6 -10 477.097  28.278   1
   2  -6  10 488.835  25.196   1
   2  -6  10 473.167  26.189   2
  -3   6 -10 545.420  29.125   1
   3  -6  10 535.702  27.409   2
   3  -6  10 499.806  26.854   1
  -4   6 -10 288.464  25.316   1
   4  -6  10 310.267  22.107   1
   4  -6  10 321.529  21.515   2
  -5   6 -10 354.419  28.618   1
   5  -6  10 320.378  22.553   2
  -6   6 -10 434.301  28.180   1
   6  -6  10 444.965  89.262   5
  -7   6 -10 208.875  23.784   1
   7  -6  10 90.2255 61.7486   5
  -5  -5  10 332.490  29.815   2
  -5  -5  10 296.910  27.746   1
   4   5 -10 434.904  76.368   4
  -4  -5  10 306.729  27.415   2
  -4  -5  10 331.692  28.022   1
   3   5 -10 63.0141 44.3818   4
  -3  -5  10 176.282  21.120   2
  -3  -5  10 198.239  21.483   1
  -2  -5  10 241.150  22.214   1
  -2  -5  10 198.221  21.931   2
   1   5 -10 437.895  23.210   1
  -1  -5  10 462.594  26.799   2
  -1  -5  10 464.815  25.356   1
   0   5 -10 426.148  24.043   1
   0  -5  10 381.396  24.088   1
   0  -5  10 388.665  24.691   2
  -1   5 -10 414.515  24.501   1
   1  -5  10 382.565  24.148   2
   1  -5  10 419.240  23.014   1
  -2   5 -10 1188.51   41.02   1
   2  -5  10 1221.23   38.86   1
   2  -5  10 1286.50   41.12   2
  -3   5 -10 803.586  34.527   1
   3  -5  10 876.330  33.840   2
   3  -5  10 823.733  32.858   1
  -4   5 -10 616.677  31.174   1
   4  -5  10 668.304  29.510   1
   4  -5  10 622.435  29.278   2
  -5   5 -10 454.727  28.288   1
   5  -5  10 443.925  25.096   2
   5  -5  10 475.209  80.329   5
  -6   5 -10 543.041  31.059   1
   6  -5  10 577.510  89.831   5
  -7   5 -10 138.164  20.665   1
   6   4 -10 111.262  56.793   4
  -6  -4  10 94.1757 19.2880   1
  -6  -4  10 138.038  21.414   2
   5   4 -10 95.1680 50.2908   4
  -5  -4  10 93.0852 17.6112   1
  -5  -4  10 79.3609 17.4135   2
   4   4 -10 158.986  53.290   4
  -4  -4  10 221.581  22.452   1
  -4  -4  10 179.654  21.310   2
   3   4 -10 46.2664 39.1009   4
  -3  -4  10 177.274  20.032   2
  -3  -4  10 138.860  17.085   1
  -2  -4  10 536.900  27.730   1
  -2  -4  10 505.432  27.361   2
   1   4 -10 1212.85   36.93   1
  -1  -4  10 1151.54   40.39   2
  -1  -4  10 1204.12   39.17   1
   0   4 -10 960.158  33.003   1
   0  -4  10 899.331  34.547   2
   0  -4  10 1002.54   35.20   1
  -1   4 -10 738.904  29.262   1
   1  -4  10 782.837  31.310   2
   1  -4  10 806.985  31.326   1
  -2   4 -10 1334.14   42.39   1
   2  -4  10 1445.64   42.14   1
   2  -4  10 1393.81   43.45   2
  -3   4 -10 1255.52   41.64   1
   3  -4  10 1294.25   41.16   2
   3  -4  10 1313.36   40.94   1
  -4   4 -10 79.2297 14.7215   1
   4  -4  10 88.8315 13.7022   1
   4  -4  10 105.630  15.045   2
  -5   4 -10 847.579  35.050   1
   5  -4  10 856.942  95.332   5
   5  -4  10 833.440  32.121   1
   5  -4  10 881.278  33.731   2
  -6   4 -10 265.153  25.277   1
   6  -4  10 309.994  21.909   2
  -7   4 -10 67.7403 16.0896   1
  -8   4 -10 111.924  19.273   1
   6   3 -10 61.0749 50.9409   4
  -6  -3  10 71.3013 17.3569   2
  -6  -3  10 89.6183 17.2121   1
   5   3 -10 193.669  59.156   4
  -5  -3  10 191.168  21.381   2
  -5  -3  10 198.827  21.498   1
   4   3 -10 829.993 100.619   4
  -4  -3  10 731.606  32.867   2
  -4  -3  10 703.701  31.583   1
   3   3 -10 479.291  77.636   4
  -3  -3  10 377.070  24.844   2
  -3  -3  10 462.875  24.585   1
  -2  -3  10 915.444  34.693   2
  -2  -3  10 921.967  34.469   1
   1   3 -10 1076.26   32.93   1
  -1  -3  10 1050.80   37.87   2
  -1  -3  10 1113.39   37.29   1
   0   3 -10 674.736  26.678   1
   0  -3  10 690.430  28.602   1
   0  -3  10 706.466  29.650   2
  -1   3 -10 835.424  30.467   1
   1  -3  10 845.834  32.474   2
   1  -3  10 863.251  32.654   1
  -2   3 -10 960.426  33.531   1
   2  -3  10 976.602  34.112   1
   2  -3  10 959.506  35.577   2
  -3   3 -10 417.607  23.937   1
   3  -3  10 375.787  23.400   2
   3  -3  10 380.226  22.084   1
  -4   3 -10 536.775  27.544   1
   4  -3  10 557.964  26.395   1
   4  -3  10 621.118  28.552   2
  -5   3 -10 497.287  28.082   1
   5  -3  10 488.624  24.985   2
   5  -3  10 402.836  23.789   1
  -6   3 -10 431.659  27.530   1
   6  -3  10 350.172  23.600   2
  -7   3 -10 185.892  22.427   1
   7   2 -10 149.607  62.629   4
  -7  -2  10 208.861  22.367   2
  -7  -2  10 234.612  22.925   1
   6   2 -10 265.943  70.021   4
  -6  -2  10 145.485  18.783   2
  -6  -2  10 218.788  21.310   1
   5   2 -10 617.867  94.571   4
  -5  -2  10 571.812  28.305   1
  -5  -2  10 551.671  28.236   2
   4   2 -10 453.068  78.085   4
  -4  -2  10 461.114  25.304   1
  -4  -2  10 431.615  25.860   2
   3   2 -10 376.649  70.885   4
  -3  -2  10 280.138  22.219   2
  -3  -2  10 298.571  21.300   1
  -2  -2  10 334.708  21.836   1
  -2  -2  10 353.347  22.895   2
   1   2 -10 801.377  26.914   1
  -1  -2  10 837.296  32.846   2
  -1  -2  10 891.645  32.309   1
   0   2 -10 275.625  17.262   1
   0  -2  10 287.758  20.127   2
   0  -2  10 271.154  19.286   1
  -1   2 -10 939.054  31.063   1
   1  -2  10 887.923  34.747   2
   1  -2  10 925.939  33.154   1
  -2   2 -10 1201.26   36.29   1
   2  -2  10 1181.29   39.19   2
   2  -2  10 1183.43   37.99   1
  -3   2 -10 780.353  30.149   1
   3  -2  10 733.244  30.437   1
   3  -2  10 791.329  32.284   2
  -4   2 -10 443.153  25.273   1
   4  -2  10 465.072  25.130   1
   4  -2  10 473.275  25.802   2
  -5   2 -10 813.217  34.820   1
   5  -2  10 881.841  34.503   2
   5  -2  10 860.739  33.311   1
  -6   2 -10 379.435  26.272   1
   6  -2  10 389.249  23.772   2
  -7   2 -10 114.582  19.530   1
   7   1 -10 158.396  66.426   4
  -7  -1  10 130.101  17.568   2
  -7  -1  10 170.047  19.083   1
   6   1 -10 123.476  56.857   4
  -6  -1  10 96.3776 15.4142   2
  -6  -1  10 90.6159 15.1783   1
   5   1 -10 278.019  69.390   4
  -5  -1  10 179.596  18.450   1
  -5  -1  10 172.017  18.231   2
   4   1 -10 221.020  59.231   4
  -4  -1  10 216.239  19.423   1
  -4  -1  10 162.924  18.037   2
   3   1 -10 64.4886 37.6021   4
  -3  -1  10 157.292  16.620   1
  -3  -1  10 137.057  16.541   2
  -2  -1  10 773.388  31.165   2
  -2  -1  10 745.726  29.542   1
   1   1 -10 773.490  24.814   1
  -1  -1  10 727.504  29.110   1
  -1  -1  10 729.888  30.599   2
   0   1 -10 910.458  28.985   1
   0  -1  10 933.497  34.331   1
   0  -1  10 986.219  35.936   2
  -1   1 -10 1063.43   32.70   1
   1  -1  10 1045.83   37.47   2
   1  -1  10 1113.04   37.34   1
  -2   1 -10 1298.52   38.48   1
   2  -1  10 1370.59   43.32   2
   2  -1  10 1377.59   42.33   1
  -3   1 -10 917.068  32.134   1
   3  -1  10 885.121  34.218   2
   3  -1  10 892.828  33.942   1
  -4   1 -10 484.691  25.718   1
   4  -1  10 563.294  27.345   1
   4  -1  10 489.181  26.184   2
  -5   1 -10 479.338  26.512   1
   5  -1  10 501.108  26.309   2
   5  -1  10 513.954  26.022   1
  -6   1 -10 293.749  25.555   1
   6  -1  10 345.127  24.499   2
  -7   1 -10 43.0974 16.3117   1
   8   0 -10 206.779  74.655   4
  -8   0  10 148.537  17.424   1
  -8   0  10 115.106  16.494   2
   7   0 -10 47.0885 54.0830   4
  -7   0  10 49.1637 12.9983   2
  -7   0  10 46.5707 12.9211   1
   6   0 -10 -32.421  35.697   4
  -6   0  10 37.0869 11.2527   2
  -6   0  10 45.7471 12.7159   1
   5   0 -10 655.606  98.116   4
  -5   0  10 423.359  23.517   2
  -5   0  10 450.203  24.069   1
   4   0 -10 413.246  75.836   4
  -4   0  10 330.053  20.877   2
  -4   0  10 255.371  20.038   1
   3   0 -10 805.770  97.046   4
  -3   0  10 730.069  29.958   2
  -3   0  10 675.839  29.084   1
  -2   0  10 437.958  23.735   1
  -2   0  10 420.844  24.126   2
   1   0 -10 1584.75   37.90   1
  -1   0  10 1511.23   44.74   1
  -1   0  10 1576.23   46.24   2
   0   0 -10 802.376  25.369   1
   0   0  10 676.541  30.128   2
   0   0  10 654.007  28.471   1
  -1   0 -10 865.325  28.622   1
   1   0  10 926.910  34.299   1
   1   0  10 845.378  33.580   2
  -2   0 -10 814.775  28.733   1
   2   0  10 750.862  31.057   1
   2   0  10 779.612  33.279   2
  -3   0 -10 429.901  22.953   1
   3   0  10 492.414  27.315   2
   3   0  10 439.229  24.595   1
  -4   0 -10 336.325  22.353   1
   4   0  10 330.505  24.056   2
   4   0  10 369.588  22.888   1
  -5   0 -10 471.904  27.552   1
   5   0  10 460.119  26.798   1
   5   0  10 450.167  27.605   2
  -6   0 -10 132.162  19.588   1
   6   0  10 115.934  18.226   2
  -7   0 -10 137.452  20.831   1
   8  -1 -10 216.459  80.643   4
  -8   1  10 180.466  17.233   2
  -8   1  10 149.742  16.978   1
   7  -1 -10 135.992  62.739   4
  -7   1  10 124.810  15.266   1
  -7   1  10 131.902  15.389   2
   6  -1 -10 253.327  72.584   4
  -6   1  10 217.981  18.212   1
  -6   1  10 222.250  18.090   2
   5  -1 -10 502.676  86.498   4
  -5   1  10 529.745  24.712   1
  -5   1  10 511.589  24.258   2
   4  -1 -10 678.909  92.093   4
  -4   1  10 530.739  25.611   2
  -4   1  10 563.487  25.961   1
   3  -1 -10 135.304  48.198   4
  -3   1  10 106.741  14.911   1
  -3   1  10 95.3085 14.1023   2
   2  -1 -10 1055.59   91.47   4
  -2   1  10 1004.21   35.14   2
  -2   1  10 930.069  34.126   1
  -1   1  10 592.795  27.690   2
  -1   1  10 647.079  28.173   1
   0  -1 -10 213.312  14.115   1
   0   1  10 238.713  21.064   1
   0   1  10 209.480  19.776   2
  -1  -1 -10 599.973  23.235   1
   1   1  10 580.198  29.038   1
   1   1  10 590.602  29.546   2
  -2  -1 -10 778.539  28.471   1
   2   1  10 782.320  33.458   2
   2   1  10 824.795  34.005   1
  -3  -1 -10 289.373  20.172   1
   3   1  10 323.744  25.072   1
   3   1  10 270.708  24.260   2
  -4  -1 -10 431.399  24.542   1
   4   1  10 405.810  27.243   2
   4   1  10 361.510  25.191   1
  -5  -1 -10 443.474  26.112   1
   5   1  10 524.849  28.591   1
   5   1  10 518.739  30.146   2
  -6  -1 -10 222.258  23.614   1
   6   1  10 215.923  23.638   2
   8  -2 -10 242.119  84.654   4
  -8   2  10 244.931  17.705   2
  -8   2  10 226.012  17.987   1
   7  -2 -10 118.810  62.134   4
  -7   2  10 104.700  13.872   1
  -7   2  10 106.602  13.486   2
   6  -2 -10 89.3781 57.6733   4
  -6   2  10 199.302  16.926   1
  -6   2  10 155.156  15.114   2
   5  -2 -10 301.416  69.890   4
  -5   2  10 381.137  20.715   2
  -5   2  10 319.371  20.313   1
   4  -2 -10 29.4536 39.0541   4
  -4   2  10 75.5725 13.8519   1
  -4   2  10 90.4194 13.5036   2
   3  -2 -10 180.407  52.474   4
  -3   2  10 193.941  18.286   1
  -3   2  10 203.738  18.375   2
   2  -2 -10 401.396  67.853   4
  -2   2  10 445.981  24.218   1
  -2   2  10 467.176  24.449   2
  -1   2  10 356.081  22.016   2
  -1   2  10 324.847  22.524   1
   0   2  10 430.062  24.611   1
   0   2  10 452.083  26.770   2
  -1  -2 -10 719.252  25.783   1
   1   2  10 738.392  33.534   2
   1   2  10 702.448  31.498   1
  -2  -2 -10 791.666  28.664   1
   2   2  10 772.893  33.743   1
   2   2  10 743.133  33.828   2
  -3  -2 -10 479.753  24.425   1
   3   2  10 432.846  26.535   1
   3   2  10 511.622  28.924   2
  -4  -2 -10 420.394  25.041   1
   4   2  10 381.537  27.301   1
   4   2  10 416.195  27.225   2
  -5  -2 -10 282.324  23.768   1
   5   2  10 275.989  25.769   1
   5   2  10 292.921  26.926   2
   8  -3 -10 119.077  65.447   4
  -8   3  10 191.415  15.944   1
   7  -3 -10  1.7555 46.1169   4
  -7   3  10 30.6560  9.7738   2
  -7   3  10 49.0599 11.3132   1
   6  -3 -10 113.508  58.488   4
  -6   3  10 96.4214 12.5301   2
  -6   3  10 101.149  13.389   1
   5  -3 -10 465.180  87.405   4
  -5   3  10 253.947  18.540   1
  -5   3  10 236.816  17.074   2
   4  -3 -10 143.772  54.795   4
  -4   3  10 104.818  14.207   1
  -4   3  10 134.836  14.878   2
   3  -3 -10 175.762  51.617   4
  -3   3  10 161.000  16.618   2
  -3   3  10 175.527  17.524   1
   2  -3 -10 693.271  86.722   4
  -2   3  10 779.511  30.860   2
  -2   3  10 765.641  31.173   1
   1  -3 -10 533.337  73.956   4
  -1   3  10 516.391  27.446   1
  -1   3  10 520.506  27.428   2
   0   3  10 567.716  29.175   2
   0   3  10 520.858  28.860   1
   1   3  10 634.609  32.811   2
   1   3  10 557.614  31.068   1
  -2  -3 -10 511.806  23.890   1
   2   3  10 502.639  30.751   2
   2   3  10 506.966  30.202   1
  -3  -3 -10 142.544  16.424   1
   3   3  10 155.378  20.669   1
   3   3  10 146.729  20.527   2
  -4  -3 -10 310.356  21.357   1
   4   3  10 251.723  25.897   2
   4   3  10 286.187  27.110   1
  -5  -3 -10 107.645  18.218   1
   5   3  10 88.2273 19.5158   1
   5   3  10 105.490  19.307   1
   5   3  10 123.453  20.732   2
   8  -4 -10 54.3240 60.9518   4
   7  -4 -10 152.090  67.868   4
  -7   4  10 103.781  12.053   1
   6  -4 -10 229.482  67.370   4
  -6   4  10 249.273  16.166   2
  -6   4  10 249.586  17.078   1
   5  -4 -10 347.929  76.256   4
  -5   4  10 242.310  18.283   1
  -5   4  10 220.653  16.886   2
   4  -4 -10 172.679  56.610   4
  -4   4  10 206.848  17.624   2
  -4   4  10 230.724  18.744   1
   3  -4 -10 291.339  60.954   4
  -3   4  10 358.954  21.392   2
  -3   4  10 373.824  22.245   1
   2  -4 -10 567.350  78.158   4
  -2   4  10 469.797  24.850   2
  -2   4  10 457.440  25.765   1
   1  -4 -10 220.658  51.888   4
  -1   4  10 238.564  22.219   1
  -1   4  10 273.194  23.149   2
   0  -4 -10 113.043  39.505   4
   0   4  10 108.403  16.981   2
   0   4  10 133.290  19.319   1
   1   4  10 325.370  27.785   1
   1   4  10 311.102  27.204   2
   2   4  10 182.344  22.622   1
   2   4  10 206.655  23.892   2
   3   4  10 165.275  23.199   2
   3   4  10 117.396  21.352   1
   4   4  10 105.319  20.354   1
   4   4  10 101.626  20.300   1
   4   4  10 118.024  21.291   2
   7  -5 -10 88.5792 60.3691   4
  -7   5  10 120.247  13.190   1
   6  -5 -10 249.821  70.297   4
  -6   5  10 174.181  15.592   1
  -6   5  10 179.695  14.676   2
   5  -5 -10 147.422  55.919   4
  -5   5  10 171.303  15.319   2
  -5   5  10 186.592  16.850   1
   4  -5 -10 109.252  51.481   4
  -4   5  10 109.244  15.225   1
  -4   5  10 131.185  15.242   2
   3  -5 -10 86.9715 42.7856   4
  -3   5  10 104.861  16.340   1
  -3   5  10 90.7163 14.2593   2
   2  -5 -10 133.407  44.287   4
  -2   5  10 139.907  17.224   2
  -2   5  10 138.744  18.179   1
   1  -5 -10 86.1424 38.3620   4
  -1   5  10 60.9089 16.1775   1
  -1   5  10 102.079  16.883   2
   0   5  10 173.507  22.319   1
   0   5  10 207.991  22.896   2
   1   5  10 375.698  30.139   1
   1   5  10 355.927  30.346   2
   2   5  10 206.432  24.922   1
   2   5  10 207.378  25.557   1
   2   5  10 178.714  24.357   2
   3   5  10 125.328  22.603   1
   3   5  10 128.253  22.379   1
   3   5  10 125.187  22.575   2
   7  -6 -10 28.8753 52.8597   4
   6  -6 -10 12.9442 46.1008   4
  -6   6  10 81.5703 12.1391   2
  -6   6  10 85.4152 12.9465   1
   5  -6 -10 49.5664 46.1001   4
  -5   6  10 68.8577 12.5470   2
  -5   6  10 71.0432 13.9423   1
   4  -6 -10 40.5564 42.2338   4
  -4   6  10 42.4706 13.5761   1
  -4   6  10 35.5926 11.4597   2
   3  -6 -10 179.266  55.179   4
  -3   6  10 151.734  18.516   1
  -3   6  10 145.480  17.189   2
   2  -6 -10 162.040  49.418   4
  -2   6  10 267.116  23.213   2
  -2   6  10 215.086  23.149   1
  -1   6  10 204.033  22.334   2
  -1   6  10 174.509  21.867   1
   0   6  10 165.357  22.014   2
   0   6  10 212.394  24.970   1
   1   6  10 282.927  28.565   1
   1   6  10 238.400  27.397   1
   1   6  10 261.172  27.791   2
   6  -7 -10 97.4597 55.5295   4
  -6   7  10 105.457  15.130   1
  -6   7  10 170.585  15.633   2
   5  -7 -10 53.6031 49.1697   4
  -5   7  10 83.3583 14.6663   1
  -5   7  10 72.6543 13.2734   2
   4  -7 -10 146.272  55.334   4
  -4   7  10 127.296  16.505   2
  -4   7  10 174.539  19.371   1
  -3   7  10 132.216  17.602   2
  -3   7  10 169.660  21.254   1
  -2   7  10 213.458  23.857   1
  -2   7  10 206.427  22.282   1
  -2   7  10 241.819  23.283   2
  -1   7  10 44.0735 16.1535   1
  -1   7  10 69.3648 16.7647   2
  -1   7  10 49.6784 17.3914   1
   0   8 -11 148.432  22.148   1
   0  -8  11 178.676  22.907   2
   0  -8  11 196.350  22.121   1
  -1   8 -11 172.017  24.361   1
   1  -8  11 122.911  18.976   1
   1  -8  11 123.127  19.889   2
  -2   8 -11 570.298  35.297   1
   2  -8  11 579.954  31.501   1
   2  -8  11 566.745  31.360   2
  -3   8 -11 287.650  29.436   1
   3  -8  11 270.488  25.525   2
  -4   8 -11 334.008  31.026   1
  -5   8 -11 237.093  27.155   1
   5  -8  11 256.738  83.555   5
  -2  -7  11 187.210  24.610   2
  -2  -7  11 229.753  24.883   1
  -1  -7  11 352.664  28.248   1
  -1  -7  11 269.585  26.868   2
   0   7 -11 271.450  24.872   1
   0  -7  11 289.541  26.648   2
   0  -7  11 255.596  24.191   1
  -1   7 -11 325.375  27.436   1
   1  -7  11 372.414  28.733   2
   1  -7  11 346.163  26.772   1
  -2   7 -11 425.998  32.067   1
   2  -7  11 328.667  26.548   2
   2  -7  11 381.816  26.132   1
  -3   7 -11 445.135  29.332   1
   3  -7  11 423.397  27.456   2
   3  -7  11 439.649  26.040   1
  -4   7 -11 279.270  27.465   1
   4  -7  11 200.255  21.182   2
  -5   7 -11 260.290  27.509   1
  -6   7 -11 320.675  29.699   1
   6  -7  11 205.240  75.406   5
   3   6 -11 237.552  64.855   4
  -3  -6  11 275.338  26.228   1
  -3  -6  11 267.608  28.032   2
   2   6 -11 105.772  51.523   4
  -2  -6  11 164.814  21.939   2
  -2  -6  11 107.303  18.876   1
  -1  -6  11 339.857  28.205   2
  -1  -6  11 294.420  25.462   1
   0   6 -11 282.046  24.393   1
   0  -6  11 308.662  25.781   2
   0  -6  11 290.889  24.309   1
  -1   6 -11 119.690  18.447   1
   1  -6  11 121.271  18.249   2
   1  -6  11 140.386  17.418   1
  -2   6 -11 297.821  25.732   1
   2  -6  11 316.729  24.485   1
   2  -6  11 269.048  23.875   2
  -3   6 -11 409.444  28.051   1
   3  -6  11 426.403  26.512   1
   3  -6  11 395.328  25.917   2
  -4   6 -11 159.151  22.198   1
   4  -6  11 177.042  20.349   2
  -5   6 -11 443.279  30.430   1
   5  -6  11 482.461  26.918   2
  -6   6 -11 340.718  29.794   1
   6  -6  11 309.775  76.510   5
   4   5 -11 54.2112 46.3607   4
  -4  -5  11 122.522  21.384   2
  -4  -5  11 129.530  20.657   1
   3   5 -11 130.348  52.606   4
  -3  -5  11 91.6084 18.9156   2
  -3  -5  11 90.7149 18.3740   1
  -2  -5  11 76.3672 16.8736   1
  -2  -5  11 95.8297 18.0528   2
  -1  -5  11 287.581  24.402   1
  -1  -5  11 295.771  25.924   2
   0   5 -11 119.653  16.510   1
   0  -5  11 129.610  17.874   1
   0  -5  11 115.684  18.284   2
  -1   5 -11 351.210  23.536   1
   1  -5  11 331.149  24.983   1
   1  -5  11 325.667  22.846   2
  -2   5 -11 497.886  26.960   1
   2  -5  11 482.584  27.900   2
   2  -5  11 471.346  27.477   1
  -3   5 -11 609.079  31.502   1
   3  -5  11 627.839  30.611   1
   3  -5  11 577.294  29.956   2
  -4   5 -11 258.694  24.412   1
   4  -5  11 310.380  24.553   2
   4  -5  11 232.119  20.337   1
  -5   5 -11 683.114  34.362   1
   5  -5  11 874.153 106.521   5
  -6   5 -11 399.883  31.064   1
  -7   5 -11 186.779  24.017   1
   5   4 -11 105.289  55.695   4
  -5  -4  11 72.3822 17.9251   2
  -5  -4  11 54.6190 17.0222   1
   4   4 -11 262.445  68.078   4
  -4  -4  11 310.810  26.764   1
  -4  -4  11 249.413  25.816   2
   3   4 -11 71.0234 47.9426   4
  -3  -4  11 57.2466 15.6478   2
  -3  -4  11 59.1184 14.9591   1
  -2  -4  11 118.040  17.927   1
  -2  -4  11 144.741  19.165   2
   1   4 -11 632.356  26.643   1
  -1  -4  11 606.417  29.174   1
  -1  -4  11 611.769  31.300   2
   0   4 -11 279.254  21.010   1
   0  -4  11 229.604  21.630   2
   0  -4  11 242.312  22.022   1
  -1   4 -11 505.861  25.051   1
   1  -4  11 547.046  26.975   1
   1  -4  11 421.561  25.651   2
  -2   4 -11 864.849  34.276   1
   2  -4  11 875.357  35.127   1
   2  -4  11 832.182  34.444   2
  -3   4 -11 412.781  24.465   1
   3  -4  11 407.478  24.527   1
   3  -4  11 413.140  26.251   2
  -4   4 -11 501.637  28.764   1
   4  -4  11 477.242  25.758   2
   4  -4  11 464.771  25.045   1
  -5   4 -11 275.318  25.712   1
   5  -4  11 268.366  22.400   1
   5  -4  11 263.571  60.575   5
   5  -4  11 330.733  23.374   2
  -6   4 -11 246.196  24.735   1
  -7   4 -11 96.9714 19.1971   1
   6   3 -11 108.654  57.849   4
  -6  -3  11 81.4621 17.8916   1
  -6  -3  11 54.5875 16.6212   2
   5   3 -11 395.055  82.742   4
  -5  -3  11 367.970  29.143   2
  -5  -3  11 362.716  28.453   1
   4   3 -11 198.671  60.512   4
  -4  -3  11 188.183  21.799   2
  -4  -3  11 209.323  22.095   1
   3   3 -11 214.133  60.047   4
  -3  -3  11 213.091  21.188   1
  -3  -3  11 200.037  21.610   2
  -2  -3  11 430.911  27.029   2
  -2  -3  11 494.835  27.077   1
   1   3 -11 464.986  21.908   1
  -1  -3  11 394.063  25.155   1
  -1  -3  11 422.163  25.433   2
   0   3 -11 454.422  22.812   1
   0  -3  11 479.536  27.761   2
   0  -3  11 491.181  27.134   1
  -1   3 -11 151.716  15.826   1
   1  -3  11 120.687  16.588   1
   1  -3  11 144.240  17.797   2
  -2   3 -11 507.838  26.103   1
   2  -3  11 485.370  26.122   1
   2  -3  11 504.911  28.158   2
  -3   3 -11 342.582  22.181   1
   3  -3  11 375.930  23.098   2
   3  -3  11 367.349  23.275   1
  -4   3 -11 171.327  19.786   1
   4  -3  11 190.288  20.183   2
   4  -3  11 193.428  18.931   1
  -5   3 -11 407.004  26.360   1
   5  -3  11 415.218  25.869   2
   5  -3  11 407.761  24.007   1
  -6   3 -11 363.848  29.031   1
   6  -3  11 401.154  25.716   2
  -7   3 -11 167.374  23.122   1
   6   2 -11 270.830  75.016   4
  -6  -2  11 190.626  21.521   2
  -6  -2  11 194.710  21.854   1
   5   2 -11 455.514  85.848   4
  -5  -2  11 442.236  26.644   1
  -5  -2  11 388.991  26.825   2
   4   2 -11 191.199  60.026   4
  -4  -2  11 194.431  21.087   2
  -4  -2  11 194.841  19.950   1
   3   2 -11 138.263  50.067   4
  -3  -2  11 116.850  16.684   1
  -3  -2  11 134.146  18.090   2
  -2  -2  11 247.695  22.685   2
  -2  -2  11 220.180  20.819   1
  -1  -2  11 360.954  23.882   1
  -1  -2  11 342.955  24.437   2
   0   2 -11 25.9235  9.4754   1
   0  -2  11 41.4194 13.4729   1
   0  -2  11 55.9516 13.2927   2
  -1   2 -11 334.504  19.981   1
   1  -2  11 316.910  24.339   1
   1  -2  11 353.341  23.793   2
  -2   2 -11 491.441  24.959   1
   2  -2  11 521.393  26.755   2
   2  -2  11 515.525  26.882   1
  -3   2 -11 386.698  23.422   1
   3  -2  11 330.971  25.831   2
   3  -2  11 360.926  23.654   1
  -4   2 -11 395.329  23.883   1
   4  -2  11 336.634  24.151   2
   4  -2  11 383.858  23.517   1
  -5   2 -11 605.552  31.980   1
   5  -2  11 670.752  31.944   2
   5  -2  11 635.808  30.698   1
  -6   2 -11 309.648  26.717   1
   6  -2  11 326.787  23.329   2
  -7   2 -11 141.139  20.866   1
   7   1 -11 170.762  70.841   4
  -7  -1  11 157.253  19.562   1
  -7  -1  11 189.372  20.649   2
   6   1 -11 45.4924 50.9233   4
  -6  -1  11 122.462  17.349   2
  -6  -1  11 94.7289 16.6890   1
   5   1 -11 123.044  57.751   4
  -5  -1  11 222.194  20.792   1
  -5  -1  11 247.096  22.063   2
   4   1 -11 202.096  63.339   4
  -4  -1  11 161.015  18.723   1
  -4  -1  11 171.596  19.358   2
   3   1 -11 -7.1631 34.0582   4
  -3  -1  11 54.7212 14.0636   2
  -3  -1  11 42.2929 13.2248   1
  -2  -1  11 112.436  16.980   2
  -2  -1  11 116.589  16.593   1
  -1  -1  11 450.585  26.307   1
  -1  -1  11 505.107  27.648   2
   0   1 -11 178.311  15.223   1
   0  -1  11 180.800  19.713   1
   0  -1  11 163.101  19.166   2
  -1   1 -11 527.187  23.183   1
   1  -1  11 571.182  28.276   2
   1  -1  11 561.087  27.371   1
  -2   1 -11 814.839  30.854   1
   2  -1  11 871.484  35.544   2
   2  -1  11 892.043  35.154   1
  -3   1 -11 417.863  23.798   1
   3  -1  11 397.534  25.396   1
   3  -1  11 363.245  24.109   2
  -4   1 -11 287.898  23.013   1
   4  -1  11 292.355  24.236   1
   4  -1  11 222.437  22.156   2
  -5   1 -11 396.960  25.404   1
   5  -1  11 403.580  26.504   2
   5  -1  11 446.429  27.181   1
  -6   1 -11 157.362  20.740   1
   6  -1  11 213.315  22.432   2
   7   0 -11 86.9832 58.9739   4
  -7   0  11 123.698  16.871   2
  -7   0  11 128.584  17.271   1
   6   0 -11 69.3681 55.3230   4
  -6   0  11 100.508  15.795   2
  -6   0  11 116.713  16.610   1
   5   0 -11 162.489  65.415   4
  -5   0  11 282.909  22.342   1
  -5   0  11 274.329  21.904   2
   4   0 -11 143.561  55.650   4
  -4   0  11 138.232  16.872   1
  -4   0  11 85.6535 15.2942   2
   3   0 -11 122.449  52.661   4
  -3   0  11 129.675  17.681   2
  -3   0  11 168.326  18.403   1
  -2   0  11 838.089  34.086   1
  -2   0  11 911.389  35.821   2
  -1   0  11 275.403  23.312   2
  -1   0  11 259.727  22.349   1
   0   0 -11 256.178  16.223   1
   0   0  11 290.066  23.005   1
   0   0  11 269.172  23.052   2
  -1   0 -11 265.215  17.380   1
   1   0  11 313.455  22.320   1
   1   0  11 255.255  22.973   2
  -2   0 -11 550.833  24.564   1
   2   0  11 602.951  31.244   2
   2   0  11 618.639  29.676   1
  -3   0 -11 60.0979 12.8292   1
   3   0  11 91.6891 17.0348   2
   3   0  11 49.4173 13.6061   1
  -4   0 -11 277.066  22.392   1
   4   0  11 249.128  23.575   2
   4   0  11 245.249  22.409   1
  -5   0 -11 302.075  25.524   1
   5   0  11 236.480  23.171   1
   5   0  11 331.818  27.562   2
  -6   0 -11 164.347  21.452   1
   6   0  11 181.951  21.608   2
   7  -1 -11 30.3029 55.9911   4
  -7   1  11 81.0956 14.5694   1
  -7   1  11 80.7538 14.6465   2
   6  -1 -11 609.292 110.428   4
  -6   1  11 401.604  23.093   2
  -6   1  11 404.637  23.732   1
   5  -1 -11 369.080  83.186   4
  -5   1  11 394.138  22.515   2
  -5   1  11 336.076  22.655   1
   4  -1 -11 300.383  70.392   4
  -4   1  11 324.841  21.752   1
  -4   1  11 278.565  21.854   2
   3  -1 -11 189.544  59.246   4
  -3   1  11 176.354  19.071   2
  -3   1  11 195.274  19.957   1
   2  -1 -11 320.087  67.924   4
  -2   1  11 491.776  26.879   2
  -2   1  11 429.666  25.636   1
  -1   1  11 60.6782 14.3753   1
  -1   1  11 36.6343 13.0259   2
   0   1  11 74.8311 14.7544   1
   0   1  11 54.3188 14.4096   2
  -1  -1 -11 333.269  18.650   1
   1   1  11 291.191  24.739   1
   1   1  11 329.467  26.633   2
  -2  -1 -11 145.833  16.042   1
   2   1  11 185.439  21.350   2
   2   1  11 138.467  19.214   1
  -3  -1 -11 187.581  18.285   1
   3   1  11 217.534  21.896   1
   3   1  11 229.270  23.792   2
  -4  -1 -11 296.678  24.194   1
   4   1  11 318.573  26.121   1
   4   1  11 332.311  28.219   2
  -5  -1 -11 315.113  26.042   1
   5   1  11 293.748  27.270   2
   5   1  11 343.384  27.597   1
   7  -2 -11 331.089  88.101   4
  -7   2  11 247.834  19.481   2
  -7   2  11 239.882  19.769   1
   6  -2 -11 295.018  79.634   4
  -6   2  11 249.310  19.646   2
  -6   2  11 201.983  18.635   1
   5  -2 -11 153.479  60.889   4
  -5   2  11 215.873  19.081   2
  -5   2  11 232.629  19.879   1
   4  -2 -11 89.0430 49.8167   4
  -4   2  11 99.5778 15.8972   1
  -4   2  11 94.4975 14.9953   2
   3  -2 -11 40.7800 41.7945   4
  -3   2  11 85.9251 15.5828   1
  -3   2  11 68.2839 13.9292   2
   2  -2 -11 42.3720 40.2640   4
  -2   2  11 42.4617 13.9581   1
  -2   2  11 66.9441 14.3608   2
  -1   2  11 245.268  22.248   2
  -1   2  11 286.197  23.889   1
   0   2  11 129.432  18.496   2
   0   2  11 154.977  19.553   1
   1   2  11 329.200  27.287   2
   1   2  11 316.842  25.761   1
  -2  -2 -11 391.039  21.274   1
   2   2  11 291.403  26.022   1
   2   2  11 323.328  27.746   2
  -3  -2 -11 229.164  20.011   1
   3   2  11 218.674  24.168   2
   3   2  11 182.178  22.165   1
  -4  -2 -11 243.412  21.684   1
   4   2  11 251.930  25.336   1
   4   2  11 190.552  23.704   2
  -5  -2 -11 193.277  21.905   1
   5   2  11 226.748  24.888   1
   5   2  11 225.180  25.941   2
   7  -3 -11 92.3591 63.3517   4
  -7   3  11 79.1106 12.8483   2
  -7   3  11 102.534  14.751   1
   6  -3 -11 17.3513 51.5109   4
  -6   3  11 107.313  14.939   1
  -6   3  11 99.6865 13.6585   2
   5  -3 -11 201.016  65.071   4
  -5   3  11 166.984  16.309   2
  -5   3  11 140.433  16.701   1
   4  -3 -11 -15.026  35.567   4
  -4   3  11 62.7665 13.1989   2
  -4   3  11 63.2188 13.9224   1
   3  -3 -11 317.283  68.810   4
  -3   3  11 294.159  20.750   2
  -3   3  11 291.905  22.855   1
   2  -3 -11 399.288  71.278   4
  -2   3  11 327.282  23.952   2
  -2   3  11 341.701  24.235   1
   1  -3 -11 165.962  50.106   4
  -1   3  11 147.567  18.432   2
  -1   3  11 173.971  20.162   1
   0   3  11 203.497  22.775   1
   0   3  11 187.928  21.633   2
   1   3  11 264.322  25.515   1
   1   3  11 325.440  27.736   2
   2   3  11 121.613  19.822   1
   2   3  11 199.185  23.340   2
   3   3  11 78.7545 19.1706   2
   3   3  11 58.9912 18.0103   1
   4   3  11 136.110  22.617   1
   4   3  11 132.373  21.500   2
   7  -4 -11 72.8511 59.6200   4
  -7   4  11 130.724  14.487   1
   6  -4 -11 184.748  66.925   4
  -6   4  11 275.476  18.340   2
  -6   4  11 266.400  18.924   1
   5  -4 -11 335.745  79.449   4
  -5   4  11 285.877  19.299   2
  -5   4  11 323.468  21.380   1
   4  -4 -11 277.827  69.801   4
  -4   4  11 257.456  18.500   2
  -4   4  11 285.863  21.948   1
   3  -4 -11 72.5334 42.5794   4
  -3   4  11 86.9217 14.9186   2
  -3   4  11 122.956  17.273   1
   2  -4 -11 284.755  63.403   4
  -2   4  11 217.825  21.813   1
  -2   4  11 214.224  20.552   2
   1  -4 -11 94.7131 43.1890   4
  -1   4  11 102.187  17.479   2
  -1   4  11 107.879  18.498   1
   0  -4 -11 30.3319 34.4179   4
   0   4  11 48.1391 15.1067   1
   0   4  11 18.1683 13.9107   2
  -1  -4 -11 209.522  54.044   4
   1   4  11 130.142  20.449   1
   1   4  11 142.722  21.203   2
   2   4  11 72.3527 19.0391   2
   2   4  11 65.7918 19.0873   1
   3   4  11 64.2249 19.7501   1
   3   4  11 78.3052 20.0616   2
   6  -5 -11 232.899  72.539   4
  -6   5  11 255.017  19.056   1
  -6   5  11 241.849  17.402   2
   5  -5 -11 106.001  59.184   4
  -5   5  11 188.280  16.680   2
  -5   5  11 185.719  18.335   1
   4  -5 -11 13.3259 37.1905   4
  -4   5  11 36.1484 13.4554   1
  -4   5  11 30.3405 11.4905   2
   3  -5 -11 89.8825 47.3229   4
  -3   5  11 90.6554 14.7750   2
  -3   5  11 42.7962 14.0227   1
   2  -5 -11 30.7965 37.0972   4
  -2   5  11 65.3943 16.1232   1
  -2   5  11 47.8482 14.7875   2
   1  -5 -11  1.5066 31.2201   4
  -1   5  11 53.4639 15.5037   2
  -1   5  11 43.7004 16.5344   1
   0   5  11 89.8323 18.5737   2
   0   5  11 139.457  21.194   1
   1   5  11 102.593  20.874   2
   1   5  11 51.4748 18.0627   1
   2   5  11 92.8316 20.9543   1
   2   5  11 135.499  22.752   2
   5  -6 -11 15.6738 47.9198   4
  -5   6  11 78.4421 13.5802   2
  -5   6  11 89.7467 15.6116   1
   4  -6 -11 35.7063 43.5352   4
  -4   6  11 43.6939 12.8401   2
  -4   6  11 19.6381 13.8915   1
   3  -6 -11 189.510  59.129   4
  -3   6  11 144.242  20.011   1
  -3   6  11 203.459  20.272   2
  -2   6  11 95.7641 17.3993   2
  -2   6  11 109.599  19.534   1
  -1   6  11 85.6381 17.8093   2
  -1   6  11 105.435  20.129   1
   0   6  11 64.3571 19.4573   1
   0   6  11 90.2681 18.3485   2
   0  -7  12 192.071  24.187   2
   0  -7  12 187.520  22.752   1
  -1   7 -12 98.6399 19.0345   1
   1  -7  12 131.462  20.290   1
   1  -7  12 116.555  19.255   2
  -2   7 -12 253.463  26.675   1
   2  -7  12 271.302  25.348   1
   2  -7  12 242.278  24.200   2
  -3   7 -12 212.865  25.694   1
   3  -7  12 225.637  23.740   2
  -4   7 -12 91.0702 20.5845   1
   4  -7  12 79.0737 17.0933   2
   2   6 -12 353.201  76.585   4
  -2  -6  12 368.459  30.755   1
  -2  -6  12 361.584  31.894   2
  -1  -6  12 289.736  27.050   1
  -1  -6  12 258.124  26.314   2
   0  -6  12 103.725  18.688   1
   0  -6  12 108.440  19.158   2
  -1   6 -12 80.0412 17.1436   1
   1  -6  12 50.7573 16.0804   2
   1  -6  12 42.6341 13.9937   1
  -2   6 -12 244.007  24.248   1
   2  -6  12 274.162  25.336   1
   2  -6  12 309.449  26.962   2
  -3   6 -12 111.657  19.986   1
   3  -6  12 109.316  18.115   1
   3  -6  12 111.307  18.599   2
  -4   6 -12 71.3645 17.6663   1
   4  -6  12 93.4749 17.5631   2
  -5   6 -12 265.173  27.138   1
   3   5 -12 45.3266 49.1186   4
  -3  -5  12 109.058  20.668   2
  -3  -5  12 98.9876 19.4448   1
   2   5 -12 122.333  54.624   4
  -2  -5  12 132.028  21.026   2
  -2  -5  12 82.7020 18.3953   1
  -1  -5  12 155.087  20.420   1
  -1  -5  12 145.068  20.600   2
   0   5 -12 87.6243 15.3365   1
   0  -5  12 97.8005 17.0532   1
   0  -5  12 105.697  18.508   2
  -1   5 -12 129.608  18.399   1
   1  -5  12 103.132  17.853   2
   1  -5  12 116.330  17.337   1
  -2   5 -12 323.540  26.554   1
   2  -5  12 319.184  26.345   1
   2  -5  12 334.962  27.459   2
  -3   5 -12 289.504  24.989   1
   3  -5  12 237.968  23.250   1
   3  -5  12 232.479  23.519   2
  -4   5 -12 179.485  22.824   1
   4  -5  12 155.377  18.417   1
   4  -5  12 188.808  20.906   2
  -5   5 -12 225.270  24.519   1
   5  -5  12 311.674  26.006   2
   5  -5  12 212.272  62.971   5
  -6   5 -12 264.616  27.061   1
   4   4 -12 145.639  59.735   4
  -4  -4  12 96.9148 19.4818   1
  -4  -4  12 85.1408 18.8019   2
   3   4 -12 156.085  60.018   4
  -3  -4  12 102.253  18.324   2
  -3  -4  12 119.954  19.768   1
  -2  -4  12 217.416  24.013   2
  -2  -4  12 276.842  25.150   1
  -1  -4  12 310.687  27.169   2
  -1  -4  12 356.331  27.575   1
   0   4 -12 217.326  19.936   1
   0  -4  12 192.137  22.517   2
   0  -4  12 190.954  20.933   1
  -1   4 -12 270.910  22.404   1
   1  -4  12 324.464  26.343   1
   1  -4  12 216.571  22.629   2
  -2   4 -12 417.705  25.894   1
   2  -4  12 461.390  28.571   2
   2  -4  12 394.953  27.534   1
  -3   4 -12 87.4795 16.4916   1
   3  -4  12 121.021  18.846   2
   3  -4  12 113.585  18.210   1
  -4   4 -12 117.759  18.936   1
   4  -4  12 177.670  20.531   2
   4  -4  12 131.319  18.526   1
  -5   4 -12 150.248  20.998   1
   5  -4  12 131.687  18.740   2
  -6   4 -12 212.006  24.538   1
   5   3 -12 159.519  63.965   4
  -5  -3  12 227.295  24.470   2
  -5  -3  12 211.826  23.640   1
   4   3 -12 364.308  80.711   4
  -4  -3  12 351.019  28.597   2
  -4  -3  12 400.244  27.748   1
   3   3 -12 344.716  74.939   4
  -3  -3  12 352.551  27.643   1
  -3  -3  12 341.333  25.081   2
  -2  -3  12 408.555  27.751   2
  -2  -3  12 467.869  28.258   1
  -1  -3  12 379.083  25.628   2
  -1  -3  12 367.228  27.818   1
   0   3 -12 43.1953 10.7274   1
   0  -3  12 58.8345 15.3619   1
   0  -3  12 96.1803 17.2694   2
  -1   3 -12 136.529  16.651   1
   1  -3  12 162.687  19.474   1
   1  -3  12 122.762  19.096   2
  -2   3 -12 217.908  20.686   1
   2  -3  12 312.359  25.462   1
   2  -3  12 328.186  27.268   2
  -3   3 -12 81.5103 15.7576   1
   3  -3  12 61.4153 14.4865   1
   3  -3  12 58.1346 14.8891   2
  -4   3 -12 23.2159 12.9180   1
   4  -3  12 46.3346 14.3089   2
   4  -3  12 52.2728 14.4669   1
  -5   3 -12 503.911  29.512   1
   5  -3  12 420.617  26.798   1
   5  -3  12 448.948  28.484   2
  -6   3 -12 87.1672 19.0633   1
   6  -3  12 76.0760 15.9182   2
   5   2 -12 349.799  83.817   4
  -5  -2  12 481.630  28.820   2
  -5  -2  12 426.842  28.724   1
   4   2 -12 464.909  92.222   4
  -4  -2  12 461.131  28.093   1
  -4  -2  12 469.123  28.751   2
   3   2 -12 33.0217 46.1746   4
  -3  -2  12 100.818  17.422   1
  -3  -2  12 74.6859 16.3833   2
  -2  -2  12 316.044  26.704   2
  -2  -2  12 290.991  25.040   1
  -1  -2  12 114.463  18.503   2
  -1  -2  12 118.554  18.260   1
   0  -2  12 84.6036 16.7177   1
   0  -2  12 121.161  19.364   2
  -1   2 -12 185.558  17.690   1
   1  -2  12 153.765  20.197   2
   1  -2  12 180.660  20.902   1
  -2   2 -12 234.146  20.612   1
   2  -2  12 228.389  22.914   2
   2  -2  12 223.026  22.338   1
  -3   2 -12 115.136  16.865   1
   3  -2  12 102.090  17.553   1
   3  -2  12 110.802  17.470   2
  -4   2 -12 236.507  22.524   1
   4  -2  12 247.269  22.837   1
   4  -2  12 290.129  25.655   2
  -5   2 -12 240.032  24.342   1
   5  -2  12 235.878  24.057   2
   5  -2  12 196.828  21.937   1
  -6   2 -12 149.300  21.875   1
   6  -2  12 151.280  20.700   2
   6   1 -12 244.362  78.938   4
  -6  -1  12 227.777  22.957   2
  -6  -1  12 234.285  23.165   1
   5   1 -12 396.633  90.737   4
  -5  -1  12 297.034  25.418   2
  -5  -1  12 358.272  27.103   1
   4   1 -12 66.4697 55.0685   4
  -4  -1  12 152.858  19.120   1
  -4  -1  12 131.960  18.854   2
   3   1 -12 152.633  55.914   4
  -3  -1  12 165.103  20.149   1
  -3  -1  12 188.408  21.310   2
  -2  -1  12 331.831  27.021   2
  -2  -1  12 305.687  24.918   1
  -1  -1  12 257.572  23.779   1
  -1  -1  12 305.847  26.429   2
   0  -1  12 124.890  19.285   2
   0  -1  12 123.677  17.912   1
  -1   1 -12 358.754  20.070   1
   1  -1  12 421.194  27.721   2
   1  -1  12 407.833  26.403   1
  -2   1 -12 248.598  20.058   1
   2  -1  12 259.268  23.143   1
   2  -1  12 283.576  25.617   2
  -3   1 -12 92.0369 15.7153   1
   3  -1  12 141.262  18.906   1
   3  -1  12 133.076  19.726   2
  -4   1 -12 185.192  20.529   1
   4  -1  12 132.523  19.444   1
   4  -1  12 180.470  21.658   2
  -5   1 -12 180.720  21.834   1
   5  -1  12 193.469  21.919   1
   5  -1  12 213.689  22.729   2
   6   0 -12 262.778  82.056   4
  -6   0  12 191.612  20.851   1
  -6   0  12 236.103  21.652   2
   5   0 -12 286.161  81.507   4
  -5   0  12 429.914  25.950   1
  -5   0  12 357.747  24.292   2
   4   0 -12 469.243  89.274   4
  -4   0  12 390.974  26.805   2
  -4   0  12 455.651  27.828   1
   3   0 -12 201.272  61.825   4
  -3   0  12 307.548  24.949   1
  -3   0  12 356.030  24.805   2
   2   0 -12 539.133  88.169   4
  -2   0  12 623.445  31.224   1
  -2   0  12 585.131  31.106   2
  -1   0  12 176.154  21.007   1
  -1   0  12 178.206  21.254   2
   0   0  12 207.613  22.018   1
   0   0  12 250.122  23.906   2
   1   0  12 149.129  19.761   1
   1   0  12 151.583  20.569   2
  -2   0 -12 110.874  15.197   1
   2   0  12 202.593  22.817   1
   2   0  12 144.879  19.729   2
  -3   0 -12 54.3005 13.4787   1
   3   0  12 64.9268 16.6290   2
   3   0  12 30.8787 14.9513   1
  -4   0 -12 94.5463 16.1682   1
   4   0  12 81.4506 16.8603   2
   4   0  12 101.870  17.861   1
  -5   0 -12 119.231  19.332   1
   5   0  12 109.721  19.233   1
   5   0  12 128.813  20.537   2
   6  -1 -12 326.488  89.651   4
  -6   1  12 451.547  26.042   1
  -6   1  12 346.762  23.878   2
   5  -1 -12 735.173 113.930   4
  -5   1  12 681.352  31.099   2
  -5   1  12 673.367  31.816   1
   4  -1 -12 296.552  76.373   4
  -4   1  12 240.218  23.027   2
  -4   1  12 283.169  23.962   1
   3  -1 -12 315.613  76.708   4
  -3   1  12 341.752  24.534   1
  -3   1  12 342.381  24.129   2
   2  -1 -12 250.369  67.285   4
  -2   1  12 128.259  18.079   2
  -2   1  12 198.571  21.291   1
  -1   1  12 395.622  26.831   1
  -1   1  12 337.150  27.256   2
   0   1  12 32.5324 14.0355   2
   0   1  12 39.3263 14.8983   1
   1   1  12 179.404  21.819   1
   1   1  12 104.594  18.701   2
   2   1  12 125.464  19.647   1
   2   1  12 137.107  19.974   2
  -3  -1 -12 99.8401 15.2102   1
   3   1  12 102.884  19.373   2
   3   1  12 82.0919 18.3871   1
  -4  -1 -12 105.030  16.393   1
   4   1  12 100.754  19.622   2
   4   1  12 72.4340 18.1569   1
   6  -2 -12 161.282  72.822   4
  -6   2  12 311.305  23.378   1
  -6   2  12 265.169  21.748   2
   5  -2 -12 358.884  86.336   4
  -5   2  12 353.325  24.530   1
  -5   2  12 351.076  23.750   2
   4  -2 -12 289.851  77.588   4
  -4   2  12 172.546  19.986   1
  -4   2  12 199.553  19.645   2
   3  -2 -12 157.530  58.943   4
  -3   2  12 111.168  16.636   2
  -3   2  12 106.069  17.405   1
   2  -2 -12 497.849  85.652   4
  -2   2  12 410.021  26.248   2
  -2   2  12 406.293  27.136   1
   1  -2 -12 130.129  52.422   4
  -1   2  12 86.0443 16.0480   2
  -1   2  12 94.9793 17.7134   1
   0   2  12 67.4071 17.3155   1
   0   2  12 97.0513 18.5308   2
   1   2  12 286.201  26.778   1
   1   2  12 263.556  26.496   2
   2   2  12 159.905  22.201   2
   2   2  12 158.557  22.159   1
   3   2  12 73.1990 17.5229   1
   3   2  12 38.2991 16.6300   2
   4   2  12 140.950  22.365   2
   4   2  12 126.848  21.743   1
   6  -3 -12 362.545  95.248   4
  -6   3  12 267.765  21.838   1
  -6   3  12 286.067  20.100   2
   5  -3 -12 246.576  76.188   4
  -5   3  12 321.156  22.695   1
  -5   3  12 290.252  20.974   2
   4  -3 -12 146.987  59.916   4
  -4   3  12 187.817  20.316   1
  -4   3  12 172.758  18.569   2
   3  -3 -12 309.816  73.310   4
  -3   3  12 306.724  25.106   1
  -3   3  12 325.259  23.857   2
   2  -3 -12 364.831  73.491   4
  -2   3  12 291.565  24.973   1
  -2   3  12 270.049  24.312   2
   1  -3 -12 184.355  57.516   4
  -1   3  12 181.314  20.934   2
  -1   3  12 189.694  22.787   1
   0  -3 -12 159.399  52.493   4
   0   3  12 174.314  22.041   2
   0   3  12 163.066  21.071   1
   1   3  12 155.906  22.387   2
   1   3  12 126.980  22.073   1
   2   3  12 12.2337 16.0414   1
   2   3  12 70.2324 18.5323   2
   3   3  12 45.0911 17.4083   1
   3   3  12 29.1228 16.7367   2
   6  -4 -12 311.964  88.275   4
  -6   4  12 371.370  20.931   2
  -6   4  12 355.306  21.754   1
   5  -4 -12 377.024  87.630   4
  -5   4  12 351.365  21.741   2
  -5   4  12 340.273  23.132   1
   4  -4 -12 177.055  62.451   4
  -4   4  12 222.909  20.209   2
  -4   4  12 227.085  21.603   1
   3  -4 -12 275.205  69.036   4
  -3   4  12 363.917  25.294   1
  -3   4  12 345.521  24.056   2
   2  -4 -12 233.125  63.307   4
  -2   4  12 215.368  23.288   1
  -2   4  12 265.445  23.317   2
   1  -4 -12 19.5545 36.7521   4
  -1   4  12 74.2708 17.1390   2
  -1   4  12 64.4447 17.7066   1
   0  -4 -12 94.2365 46.8236   4
   0   4  12 97.1158 19.3310   1
   0   4  12 90.3594 18.8374   2
   1   4  12 69.0880 19.9565   1
   1   4  12 52.0468 17.1745   2
   2   4  12 37.9522 17.4810   2
   2   4  12 34.3328 18.1494   1
   5  -5 -12 92.0888 60.6787   4
  -5   5  12 183.166  18.081   2
  -5   5  12 156.162  18.969   1
   4  -5 -12 69.1792 50.2319   4
  -4   5  12 167.279  18.337   2
  -4   5  12 139.387  18.143   1
   3  -5 -12 178.026  59.353   4
  -3   5  12 146.636  18.702   2
  -3   5  12 154.329  20.469   1
   2  -5 -12 127.470  53.713   4
  -2   5  12 89.2757 16.6134   2
  -2   5  12 84.7317 18.0141   1
   1  -5 -12 22.6201 38.8030   4
  -1   5  12 54.8795 16.1322   2
  -1   5  12 40.9331 17.5382   1
   0   5  12 59.4858 19.0293   1
   0   5  12 60.0797 18.4045   2
   0  -6  13 129.818  21.746   2
   0  -6  13 135.578  21.483   1
  -1   6 -13 150.620  21.427   1
   1  -6  13 153.098  21.219   1
   1  -6  13 153.296  22.488   2
  -2   6 -13 141.349  21.444   1
   2  -6  13 126.471  20.515   1
   2  -6  13 146.505  21.713   2
  -3   6 -13 100.015  20.323   1
   3  -6  13 87.6775 17.5741   2
   3  -6  13 119.755  19.776   1
   2   5 -13 233.858  72.500   4
  -2  -5  13 167.083  23.885   2
  -2  -5  13 200.749  24.935   1
  -1  -5  13 303.800  28.160   2
  -1  -5  13 291.729  27.440   1
   0  -5  13 188.528  24.023   2
   0  -5  13 225.759  25.187   1
  -1   5 -13 151.022  19.730   1
   1  -5  13 111.096  18.770   1
   1  -5  13 138.095  21.661   2
  -2   5 -13 378.083  29.042   1
   2  -5  13 380.866  29.628   1
   2  -5  13 337.459  29.338   2
  -3   5 -13 170.578  21.973   1
   3  -5  13 156.733  21.451   2
   3  -5  13 193.242  23.111   1
  -4   5 -13 85.8929 19.0074   1
   4  -5  13 111.004  18.655   1
   3   4 -13 365.801  85.422   4
  -3  -4  13 285.840  28.763   2
  -3  -4  13 347.180  30.120   1
   2   4 -13 375.250  82.787   4
  -2  -4  13 320.665  29.522   2
  -2  -4  13 354.946  29.627   1
  -1  -4  13 546.601  32.555   1
  -1  -4  13 467.574  31.671   2
   0  -4  13 232.363  24.839   2
   0  -4  13 236.411  25.268   1
  -1   4 -13 369.918  24.863   1
   1  -4  13 385.342  29.916   1
   1  -4  13 334.799  29.436   2
  -2   4 -13 263.130  23.592   1
   2  -4  13 274.234  25.612   1
   2  -4  13 282.841  27.194   2
  -3   4 -13 156.693  20.090   1
   3  -4  13 166.403  20.432   2
   3  -4  13 133.579  19.410   1
  -4   4 -13 42.2314 15.6812   1
   4  -4  13 91.8472 16.5092   1
   4  -4  13 56.6464 16.0807   2
  -5   4 -13 148.250  22.861   1
   5  -4  13 182.686  21.993   2
   4   3 -13 457.486  92.971   4
  -4  -3  13 569.242  33.775   2
  -4  -3  13 513.525  32.229   1
   3   3 -13 175.437  65.191   4
  -3  -3  13 228.875  24.803   1
  -3  -3  13 192.317  23.796   2
  -2  -3  13 598.675  33.445   1
  -2  -3  13 599.867  33.271   2
  -1  -3  13 610.461  33.469   1
  -1  -3  13 595.867  32.984   2
   0  -3  13 149.113  22.406   2
   0  -3  13 195.522  23.403   1
   1  -3  13 339.624  28.376   1
   1  -3  13 381.421  30.844   2
  -2   3 -13 193.145  20.977   1
   2  -3  13 145.753  21.689   2
   2  -3  13 172.451  21.457   1
  -3   3 -13 63.8715 15.7833   1
   3  -3  13 56.1648 15.6381   1
   3  -3  13 69.1985 16.5196   2
  -4   3 -13 113.745  19.452   1
   4  -3  13 92.0923 17.3811   1
   4  -3  13 98.9634 18.5808   2
  -5   3 -13 92.8777 19.2876   1
   5  -3  13 65.1572 15.4899   2
   4   2 -13 195.322  71.717   4
  -4  -2  13 289.761  27.011   2
  -4  -2  13 268.046  25.994   1
   3   2 -13 344.788  83.545   4
  -3  -2  13 336.416  28.209   1
  -3  -2  13 332.116  28.280   2
  -2  -2  13 479.983  30.908   2
  -2  -2  13 421.898  28.943   1
  -1  -2  13 334.061  28.923   2
  -1  -2  13 283.010  27.026   1
   0  -2  13 211.021  24.193   2
   0  -2  13 224.021  24.427   1
   1  -2  13 148.600  20.425   1
   1  -2  13 139.721  20.977   2
  -2   2 -13 411.132  24.981   1
   2  -2  13 438.497  28.807   1
   2  -2  13 323.441  28.145   2
  -3   2 -13 141.382  18.210   1
   3  -2  13 145.357  19.794   1
   3  -2  13 135.277  20.694   2
  -4   2 -13 67.0538 16.7483   1
   4  -2  13 105.741  19.299   1
   4  -2  13 99.8798 19.4064   2
  -5   2 -13 241.590  25.613   1
   5  -2  13 179.804  22.460   1
   5  -2  13 153.960  21.615   2
   5   1 -13 305.528  86.059   4
  -5  -1  13 326.331  27.031   1
  -5  -1  13 301.120  26.731   2
   4   1 -13 224.139  76.358   4
  -4  -1  13 155.408  21.303   2
  -4  -1  13 193.728  22.068   1
   3   1 -13 355.351  84.291   4
  -3  -1  13 351.494  29.223   2
  -3  -1  13 335.665  28.085   1
   2   1 -13 487.846  87.783   4
  -2  -1  13 476.315  30.070   1
  -2  -1  13 450.566  30.253   2
  -1  -1  13 391.245  28.074   1
  -1  -1  13 380.456  30.600   2
   0  -1  13 290.957  27.154   1
   0  -1  13 210.960  24.157   2
   1  -1  13 512.565  31.177   2
   1  -1  13 541.188  30.948   1
   2  -1  13 283.009  26.457   1
   2  -1  13 319.131  27.735   2
  -3   1 -13 156.793  19.379   1
   3  -1  13 120.992  20.057   1
   3  -1  13 86.6688 19.1298   2
  -4   1 -13 124.460  18.754   1
   4  -1  13 153.969  21.466   2
   4  -1  13 107.849  20.150   1
   5   0 -13 436.849 102.482   4
  -5   0  13 370.464  27.260   2
  -5   0  13 409.195  28.288   1
   4   0 -13 302.100  79.673   4
  -4   0  13 330.459  27.483   2
  -4   0  13 350.102  27.969   1
   3   0 -13 330.816  82.277   4
  -3   0  13 412.053  28.518   2
  -3   0  13 410.566  30.819   1
   2   0 -13 739.680 108.888   4
  -2   0  13 649.488  34.588   2
  -2   0  13 763.413  36.007   1
  -1   0  13 587.541  32.720   1
  -1   0  13 654.210  33.194   2
   0   0  13 223.819  23.674   1
   0   0  13 200.741  23.505   2
   1   0  13 364.658  29.406   1
   1   0  13 381.074  30.792   2
   2   0  13 172.278  22.672   2
   2   0  13 140.686  21.306   1
   3   0  13 47.8576 16.9313   1
   3   0  13 56.3589 17.8450   2
  -4   0 -13 53.0302 15.8629   1
   4   0  13 87.5909 19.7128   1
   4   0  13 66.2880 18.1233   2
   5  -1 -13 563.759 110.000   4
  -5   1  13 561.518  30.783   1
  -5   1  13 519.038  28.827   2
   4  -1 -13 286.922  81.609   4
  -4   1  13 356.034  25.562   2
  -4   1  13 440.851  28.725   1
   3  -1 -13 489.274  93.040   4
  -3   1  13 470.934  29.314   1
  -3   1  13 492.239  29.191   2
   2  -1 -13 568.326  99.119   4
  -2   1  13 526.050  30.878   2
  -2   1  13 519.304  30.797   1
  -1   1  13 117.026  19.886   2
  -1   1  13 129.496  20.451   1
   0   1  13 173.507  22.749   2
   0   1  13 172.210  22.755   1
   1   1  13 232.925  25.954   1
   1   1  13 209.052  24.665   2
   2   1  13 138.762  22.190   2
   2   1  13 172.917  23.368   1
   3   1  13  7.4682 14.9675   2
   3   1  13 51.7320 17.6425   1
   5  -2 -13 225.587  81.089   4
  -5   2  13 180.253  20.067   2
  -5   2  13 205.030  22.011   1
   4  -2 -13 252.809  78.979   4
  -4   2  13 233.993  23.612   1
  -4   2  13 257.804  23.558   2
   3  -2 -13 344.698  84.350   4
  -3   2  13 232.712  23.755   2
  -3   2  13 301.756  26.531   1
   2  -2 -13 426.741  86.388   4
  -2   2  13 332.520  28.442   1
  -2   2  13 339.715  28.181   2
   1  -2 -13 142.967  58.624   4
  -1   2  13 110.958  20.369   1
  -1   2  13 123.569  20.189   2
   0   2  13 346.820  29.834   2
   0   2  13 351.306  29.710   1
   1   2  13 285.221  28.290   2
   1   2  13 267.351  27.460   1
   2   2  13 99.1183 21.2746   1
   2   2  13 108.684  21.952   2
   5  -3 -13 208.616  78.105   4
  -5   3  13 218.487  22.109   1
  -5   3  13 215.889  20.798   2
   4  -3 -13 154.926  68.804   4
  -4   3  13 236.466  23.166   1
  -4   3  13 195.216  20.941   2
   3  -3 -13 301.980  78.335   4
  -3   3  13 375.047  27.112   1
  -3   3  13 340.855  24.459   2
   2  -3 -13 397.952  81.925   4
  -2   3  13 388.981  27.265   2
  -2   3  13 439.273  29.725   1
   1  -3 -13 285.656  68.889   4
  -1   3  13 369.065  30.026   1
  -1   3  13 383.371  28.097   2
   0  -3 -13 50.0297 45.4128   4
   0   3  13 202.496  24.152   2
   0   3  13 183.539  23.752   1
   1   3  13 249.349  27.908   2
   1   3  13 176.440  24.762   1
   4  -4 -13 352.653  87.051   4
  -4   4  13 199.740  20.401   2
  -4   4  13 234.920  23.295   1
   3  -4 -13 422.761  86.425   4
  -3   4  13 416.970  27.732   1
  -3   4  13 369.172  25.052   2
   2  -4 -13 165.298  60.996   4
  -2   4  13 168.886  22.655   1
  -2   4  13 221.312  23.629   2
   1  -4 -13 82.9243 50.0238   4
  -1   4  13 137.557  20.853   2
  -1   4  13 154.780  22.429   1
   0  -4 -13 121.260  55.415   4
   0   4  13 141.312  23.313   1
   0   4  13 130.757  21.866   2
   1  -5  14 407.681  33.176   1
  -1  -4  14 405.811  29.273   1
  -1  -4  14 366.591  32.267   2
   0  -4  14 352.931  30.953   1
   0  -4  14 301.342  29.071   2
   1  -4  14 450.623  34.565   1
   1  -4  14 457.560  32.825   2
   2  -4  14 419.068  30.219   2
   2  -4  14 487.817  33.244   1
  -3   4 -14 209.168  23.049   1
   3  -4  14 202.281  23.807   2
   3  -4  14 190.357  23.127   1
   2   3 -14 536.032 101.048   4
  -2  -3  14 487.386  32.597   1
  -2  -3  14 493.817  33.339   2
  -1  -3  14 448.375  34.420   1
  -1  -3  14 341.411  30.860   2
   0  -3  14 322.650  29.752   1
   0  -3  14 298.015  29.989   2
   1  -3  14 308.135  30.212   2
   1  -3  14 423.297  33.468   1
   2  -3  14 304.481  28.144   1
   2  -3  14 362.084  30.757   2
  -3   3 -14 143.819  19.224   1
   3  -3  14 149.182  22.555   2
   3  -3  14 142.183  22.275   1
   3   2 -14 252.702  79.790   4
  -3  -2  14 203.387  25.355   2
  -3  -2  14 244.300  26.790   1
   2   2 -14 308.579  82.993   4
  -2  -2  14 302.447  28.917   1
  -1  -2  14 273.062  27.773   1
  -1  -2  14 261.134  27.713   2
   0  -2  14 239.487  26.852   1
   0  -2  14 255.288  27.433   2
   1  -2  14 446.382  30.286   2
   1  -2  14 404.782  32.087   1
   2  -2  14 327.293  30.668   2
   3  -2  14 136.825  21.900   2
   3  -2  14 202.569  24.894   1
   3   1 -14 81.2261 61.4640   4
  -3  -1  14 154.932  23.386   2
  -3  -1  14 150.521  22.486   1
   2   1 -14 620.592 105.675   4
  -2  -1  14 420.771  30.631   1
  -2  -1  14 472.508  31.908   2
  -1  -1  14 309.399  29.440   1
  -1  -1  14 309.482  30.090   2
   0  -1  14 431.967  30.184   2
   0  -1  14 384.270  31.430   1
   1  -1  14 501.831  33.054   1
   1  -1  14 412.250  34.491   2
   2  -1  14 347.235  30.802   2
   2  -1  14 341.072  30.724   1
   3  -1  14 189.562  24.391   1
   3  -1  14 205.618  25.488   2
   4   0 -14 222.202  78.208   4
  -4   0  14 146.052  21.841   1
  -4   0  14 189.052  23.905   2
   3   0 -14 511.277 104.038   4
  -3   0  14 341.056  29.309   2
  -3   0  14 355.350  30.363   1
   2   0 -14 471.797  98.049   4
  -2   0  14 503.418  32.288   2
  -2   0  14 455.286  31.074   1
  -1   0  14 313.971  28.510   1
  -1   0  14 356.694  30.908   2
   0   0  14 303.208  29.474   2
   0   0  14 263.446  27.651   1
   1   0  14 338.634  31.294   2
   1   0  14 430.345  30.505   1
   2   0  14 244.425  26.847   1
   2   0  14 148.632  23.167   2
  -4   1  14 231.482  24.386   1
   3  -1 -14 145.383  67.544   4
  -3   1  14 202.628  23.605   2
  -3   1  14 193.027  23.713   1
   2  -1 -14 215.686  74.298   4
  -2   1  14 272.868  27.203   2
  -2   1  14 280.828  28.043   1
   1  -1 -14 253.152  72.219   4
  -1   1  14 158.153  23.632   2
  -1   1  14 187.960  24.485   1
   0   1  14 321.199  30.116   1
   0   1  14 285.924  29.213   2
   1   1  14 189.534  24.861   1
   1   1  14 190.537  25.550   2
   3  -2 -14 194.947  74.095   4
  -3   2  14 200.383  23.158   2
  -3   2  14 220.037  25.422   1
   2  -2 -14 293.434  77.950   4
  -2   2  14 215.800  26.144   1
  -2   2  14 227.873  25.197   2
   1  -2 -14 160.614  62.965   4
  -1   2  14 278.710  28.504   1
  -1   2  14 256.026  27.546   2
   0   2  14 146.297  22.819   2
   0   2  14 171.194  23.715   1
   0   0   0    0.00    0.00   0
;
_shelx_hkl_checksum     51786
_shelx_res_file
;
TITL CafPt in P-1
    zv2027.res
    created by SHELXL-2018/3 at 14:58:35 on 24-May-2023
REM OMIT 1 0 3
CELL 0.71073 7.88 8.1542 10.5374 95.784 91.525 112.472
ZERR 1 0.0002 0.0002 0.0003 0.002 0.002 0.001
LATT 1
SFAC C H Cl N O Pt
UNIT 16 22 6 8 4 1
EQIV $1 1-X,1-Y,-Z
EQIV $2 1-X,-Y,1-Z
DFIX 0.87 N1 H1
L.S. 10
PLAN  1
SIZE 0.18 0.08 0.02
TEMP 23(2)
HTAB N1 Cl3_$1
CONF
HTAB C3 Cl2_$1
HTAB C5 Cl2
HTAB C7 O1_$2
BOND $H
HTAB
MORE -1
fmap 2
acta
SHEL 6 0.5
OMIT -2 60
OMIT 1 0 3
REM <olex2.extras>
REM <HklSrc "%.\\CafPt.hkl">
REM </olex2.extras>
WGHT    0.017100
FVAR       0.73740   0.38104   0.05068   0.09652
PT1   6    0.000000    0.000000    0.000000    10.50000    0.02068    0.02260 =
         0.01919    0.00678    0.00384    0.00823
CL1   3   -0.047843    0.010256    0.215990    11.00000    0.04153    0.04483 =
         0.02143    0.00811    0.00780    0.01643
CL2   3    0.303043    0.039780    0.046846    11.00000    0.02315    0.04577 =
         0.03956    0.01248    0.00153    0.01356
CL3   3    0.089893    0.308033    0.013763    11.00000    0.04195    0.02355 =
         0.04098    0.00881    0.01226    0.01143
O1    5    0.539396    0.118698    0.368332    11.00000    0.04881    0.04189 =
         0.06222    0.02579    0.01215    0.02424
O2    5    0.151013    0.401012    0.468469    11.00000    0.05839    0.05187 =
         0.05692    0.02009    0.03444    0.02943
N1    4    0.564215    0.618687    0.171296    11.00000    0.03417    0.03172 =
         0.03514    0.01313    0.01087    0.00880
H1    2    0.656324    0.646372    0.126453    11.00000    0.05287
N2    4    0.337784    0.648663    0.269600    11.00000    0.03369    0.02533 =
         0.03567    0.00538    0.00188    0.01058
N3    4    0.575814    0.362752    0.269997    11.00000    0.02847    0.02887 =
         0.03267    0.00850    0.00655    0.01096
N4    4    0.350246    0.264141    0.420366    11.00000    0.03313    0.02783 =
         0.02585    0.00898    0.00522    0.01026
C1    1    0.364788    0.505544    0.312612    11.00000    0.02795    0.02176 =
         0.03028    0.00397    0.00152    0.00792
C2    1    0.507274    0.488009    0.251021    11.00000    0.02876    0.02363 =
         0.02510    0.00491    0.00090    0.00623
C3    1    0.458925    0.713488    0.185949    11.00000    0.04530    0.02805 =
         0.03928    0.01289    0.00478    0.01104
H3    2    0.475294    0.811669    0.150080    11.00000    0.04617
C4    1    0.198431    0.717124    0.311519    11.00000    0.04297    0.03958 =
         0.07117    0.00917    0.00776    0.02426
AFIX 123
H4A   2    0.127241    0.645910    0.373253    21.00000   -1.20000
H4B   2    0.258237    0.838989    0.349513    21.00000   -1.20000
H4C   2    0.118735    0.711220    0.239191    21.00000   -1.20000
H4D   2    0.208901    0.818169    0.268052   -21.00000   -1.20000
H4E   2    0.077905    0.625090    0.291792   -21.00000   -1.20000
H4F   2    0.217407    0.752859    0.402113   -21.00000   -1.20000
AFIX   0
C5    1    0.729855    0.345970    0.202319    11.00000    0.03684    0.04569 =
         0.06194    0.01341    0.02063    0.02008
AFIX 137
H5A   2    0.817041    0.334293    0.262454    11.00000   41.00000
H5B   2    0.788825    0.450488    0.160388    11.00000   41.00000
H5C   2    0.684455    0.242150    0.139850    11.00000   41.00000
AFIX   0
C6    1    0.274591    0.391466    0.405923    11.00000    0.03284    0.02877 =
         0.02833    0.00328    0.00428    0.00965
C7    1    0.264987    0.136017    0.510508    11.00000    0.04330    0.03776 =
         0.03204    0.01715    0.00983    0.00874
AFIX 137
H7A   2    0.226895    0.194389    0.581227    11.00000   31.00000
H7B   2    0.352395    0.090814    0.541266    11.00000   31.00000
H7C   2    0.159753    0.038818    0.468151    11.00000   31.00000
AFIX   0
C8    1    0.490129    0.239827    0.353615    11.00000    0.02903    0.02955 =
         0.03294    0.00819    0.00014    0.00813
HKLF 4
REM  CafPt in P-1
REM wR2 = 0.0414, GooF = S = 1.036, Restrained GooF = 1.036 for all data
REM R1 = 0.0220 for 3573 Fo > 4sig(Fo) and 0.0229 for all 3616 data
REM 173 parameters refined using 1 restraints
END
WGHT      0.0171      0.0000
REM Instructions for potential hydrogen bonds
HTAB N1 Cl3_$1
EQIV $4 x, y+1, z
HTAB C3 Cl2_$4
HTAB C3 Cl2_$1
HTAB C4 O2
HTAB C4 O1_$4
HTAB C5 Cl3_$1
HTAB C5 Cl2
EQIV $5 -x+1, -y, -z
HTAB C5 Cl2_$5
EQIV $6 -x, -y, -z+1
HTAB C7 Cl1_$6
HTAB C7 O1_$2
REM Highest difference peak  0.449,  deepest hole -0.886,  1-sigma level  0.108
Q1    1   0.0554 -0.0574 -0.0313  11.00000  0.05    0.45
;
_shelx_res_checksum     23147
