# Supplementary material for: Synthesis, crystal structure and Hirshfeld surface analysis of bis­(caffeinium) hexa­chlorido­platinum(IV) in comparison with some related compounds
Source: Acta Crystallogr E Crystallogr Commun. 2023 Jun 16;79(Pt 7):644–7. doi: 10.1107/S2056989023005157 (PMC10439422; doi:10.1107/S2056989023005157)
Supplement: Supplementary file 2 [file e-79-00644-Isup2.hkl]

data_I                                                                          
_shelx_title ' CafPt in P-1'                                                    
_shelx_refln_list_code          4                                               
_shelx_F_calc_maximum      133.47                                               
_exptl_crystal_F_000       386.00                                               
_reflns_d_resolution_high  0.7107                                               
                                                                                
loop_                                                                           
 _space_group_symop_operation_xyz                                               
 'x, y, z'                                                                      
 '-x, -y, -z'                                                                   
                                                                                
_cell_length_a     7.8800                                                       
_cell_length_b     8.1542                                                       
_cell_length_c    10.5374                                                       
_cell_angle_alpha  95.784                                                       
_cell_angle_beta   91.525                                                       
_cell_angle_gamma 112.472                                                       
                                                                                
_shelx_F_squared_multiplier     1.000                                           
                                                                                
loop_                                                                           
 _refln_index_h                                                                 
 _refln_index_k                                                                 
 _refln_index_l                                                                 
 _refln_F_squared_calc                                                          
 _refln_F_squared_meas                                                          
 _refln_F_squared_sigma                                                         
 _refln_observed_status                                                         
   2   0   0       6119.69       6072.21        42.97 o                         
   3   0   0       5390.25       5375.68        40.53 o                         
   4   0   0       3540.62       3571.20        39.55 o                         
   5   0   0        215.06        202.11        11.11 o                         
   6   0   0       1325.13       1402.83        44.76 o                         
   7   0   0        915.80        884.30        37.38 o                         
   8   0   0        254.52        213.62        34.43 o                         
   9   0   0        312.97        322.75        35.53 o                         
  10   0   0        377.35        381.03        36.60 o                         
 -10   1   0        337.44        332.96        32.64 o                         
  -9   1   0        251.20        212.28        25.43 o                         
  -8   1   0        177.36        210.82        53.38 o                         
  -7   1   0        968.81        984.63        49.79 o                         
  -6   1   0       1489.23       1479.57        56.99 o                         
  -5   1   0       1006.32        993.75        18.09 o                         
  -4   1   0      10724.62      10938.95        97.15 o                         
  -3   1   0      11260.15      11350.76        85.48 o                         
  -2   1   0       8445.42       8605.80        53.48 o                         
   1   1   0       6795.76       6657.32        59.66 o                         
   2   1   0       1994.33       1833.63        30.57 o                         
   3   1   0       5487.04       5407.54        73.51 o                         
   4   1   0       2096.31       2107.89        34.23 o                         
   5   1   0       1334.16       1383.09        42.08 o                         
   6   1   0       1832.86       1822.47       167.99 o                         
   7   1   0       1542.89       1494.59        89.36 o                         
   8   1   0        265.05        254.50        28.51 o                         
   9   1   0        346.19        319.20        67.20 o                         
 -10   2   0        510.96        447.69        36.05 o                         
  -9   2   0        175.36        163.63        44.64 o                         
  -8   2   0        670.43        642.15        47.54 o                         
  -7   2   0       2204.79       2076.24       105.73 o                         
  -6   2   0       2533.02       2378.46        49.65 o                         
  -5   2   0       1501.92       1517.72        39.42 o                         
  -4   2   0       5859.49       5914.37        56.02 o                         
  -3   2   0       3340.10       3265.60        28.39 o                         
  -2   2   0        987.54        966.96        14.88 o                         
  -1   2   0       8678.00       8323.83        59.01 o                         
   0   2   0       5602.51       5405.08       103.89 o                         
   1   2   0       3976.58       3676.02        59.05 o                         
   2   2   0       7145.13       7004.55        81.70 o                         
   3   2   0       9580.71       9454.94       110.93 o                         
   4   2   0       2379.12       2332.69        52.95 o                         
   5   2   0       1577.55       1610.91        33.57 o                         
   6   2   0       1475.02       1406.44        48.44 o                         
   7   2   0        833.98        788.80        54.96 o                         
   8   2   0        178.29        199.04        28.11 o                         
   9   2   0        175.25        250.27        50.39 o                         
 -10   3   0        552.15        531.51        63.14 o                         
  -9   3   0        348.40        354.65        25.30 o                         
  -8   3   0        470.80        480.12        36.61 o                         
  -7   3   0       1955.91       1828.70       103.55 o                         
  -6   3   0        320.10        309.97        14.78 o                         
  -5   3   0        735.82        780.14        15.82 o                         
  -4   3   0       1455.66       1393.42        29.20 o                         
  -3   3   0       3257.06       3214.69        28.95 o                         
  -2   3   0       3831.34       3847.32        36.88 o                         
  -1   3   0      13748.70      13493.62       162.77 o                         
   0   3   0      17545.95      16843.75       194.06 o                         
   1   3   0       4798.54       4697.51        58.24 o                         
   2   3   0       3041.11       2893.49        43.16 o                         
   3   3   0       6761.78       6799.97        86.06 o                         
   4   3   0       1305.63       1334.10        30.58 o                         
   5   3   0        533.21        559.57        21.93 o                         
   6   3   0        774.82        793.78        40.56 o                         
   7   3   0        535.65        513.79        39.39 o                         
   8   3   0         20.75          7.16        21.04 o                         
 -11   4   0        256.78         42.82        99.59 o                         
 -10   4   0        555.13        542.64        70.86 o                         
  -9   4   0         64.80         53.58        35.54 o                         
  -8   4   0        460.82        411.15        31.01 o                         
  -7   4   0        164.69        172.00        15.02 o                         
  -6   4   0       1875.51       1902.88        57.29 o                         
  -5   4   0       1038.20       1043.21        16.08 o                         
  -4   4   0       6555.10       6615.65        73.62 o                         
  -3   4   0       5912.97       5833.97        54.06 o                         
  -2   4   0       5629.50       5745.30        63.58 o                         
  -1   4   0       5998.86       5824.38        69.22 o                         
   0   4   0       3976.56       3657.65       120.98 o                         
   1   4   0       3030.43       2939.53        43.55 o                         
   2   4   0       2585.32       2549.48        51.08 o                         
   3   4   0       1817.15       1746.19        35.82 o                         
   4   4   0        425.81        450.48        40.94 o                         
   5   4   0        697.70        712.52        26.59 o                         
   6   4   0       1339.69       1277.13       114.41 o                         
   7   4   0        167.78        209.89        31.27 o                         
   8   4   0        340.74        303.11        83.07 o                         
 -11   5   0        145.11        147.41        38.33 o                         
 -10   5   0        325.18        349.60        45.11 o                         
  -9   5   0        163.09        168.15        38.23 o                         
  -8   5   0        516.04        530.04        23.70 o                         
  -7   5   0       2977.40       2821.09        93.24 o                         
  -6   5   0        754.79        781.03        27.10 o                         
  -5   5   0       1636.28       1618.76        27.18 o                         
  -4   5   0       3865.71       3933.51        50.78 o                         
  -3   5   0       2786.21       2827.01        42.25 o                         
  -2   5   0        336.09        302.33        12.91 o                         
  -1   5   0       4988.07       4969.33        81.90 o                         
   0   5   0       1666.17       1664.05        33.35 o                         
   1   5   0       1281.00       1270.44        28.25 o                         
   2   5   0       2612.76       2577.51        45.58 o                         
   3   5   0       2129.10       2163.91        44.80 o                         
   4   5   0        911.42        900.48        29.70 o                         
   5   5   0       1182.35       1201.68        35.83 o                         
   6   5   0        684.60        682.97        46.60 o                         
   7   5   0        389.37        417.53        44.11 o                         
 -10   6   0        336.82        329.18        22.68 o                         
  -9   6   0        302.64        333.41        21.43 o                         
  -8   6   0        748.19        770.70        28.33 o                         
  -7   6   0       1379.35       1451.07        81.36 o                         
  -6   6   0        118.08        118.71        30.44 o                         
  -5   6   0        900.34        928.28        90.13 o                         
  -4   6   0        668.61        665.71        26.82 o                         
  -3   6   0       1557.75       1592.69        23.24 o                         
  -2   6   0       1291.57       1251.78        54.41 o                         
  -1   6   0       3228.98       3188.59        59.13 o                         
   0   6   0       3023.09       2982.10        52.12 o                         
   1   6   0       1766.43       1661.89        46.45 o                         
   2   6   0       2420.40       2428.73        49.69 o                         
   3   6   0       1915.64       1937.95        68.36 o                         
   4   6   0        806.53        844.17        32.63 o                         
   5   6   0        329.95        306.16        24.80 o                         
   6   6   0        388.86        411.62        42.67 o                         
 -10   7   0        272.68        227.97        76.09 o                         
  -9   7   0         83.04         46.12        34.30 o                         
  -8   7   0        219.39        211.10        69.70 o                         
  -7   7   0        447.48        430.22        35.43 o                         
  -6   7   0        223.60        238.90        19.70 o                         
  -5   7   0       1091.30       1115.97        39.17 o                         
  -4   7   0       1936.44       2051.20       141.23 o                         
  -3   7   0       1244.15       1230.39        60.69 o                         
  -2   7   0       2094.62       2125.00        39.73 o                         
  -1   7   0       3025.16       3017.17        51.54 o                         
   0   7   0       1472.91       1460.77        36.35 o                         
   1   7   0       1778.65       1795.26        87.38 o                         
   2   7   0        687.57        644.25        43.73 o                         
   3   7   0        417.32        415.42        27.02 o                         
   4   7   0        247.36        267.11        23.40 o                         
   5   7   0        268.82        241.76        34.53 o                         
 -10   8   0         83.14         22.24        60.40 o                         
  -9   8   0        156.92        187.16        29.51 o                         
  -8   8   0        683.17        666.07        41.72 o                         
  -7   8   0        541.52        556.26        28.79 o                         
  -6   8   0        456.53        457.74        46.41 o                         
  -5   8   0        964.56        878.96        73.36 o                         
  -4   8   0       2058.30       2107.75       108.31 o                         
  -3   8   0        803.63        821.81        62.45 o                         
  -2   8   0        718.28        681.63        38.26 o                         
  -1   8   0        760.09        827.03        27.72 o                         
   0   8   0       1191.93       1158.52        33.88 o                         
   1   8   0         31.03         34.56        19.72 o                         
   2   8   0        919.67        951.95        35.42 o                         
   3   8   0        479.92        546.02        41.83 o                         
   4   8   0        255.38        234.34        24.57 o                         
  -9   9   0        263.14        291.58        25.40 o                         
  -8   9   0        509.03        503.61        37.32 o                         
  -7   9   0        495.81        456.59        72.80 o                         
  -6   9   0        252.46        250.58        36.44 o                         
  -5   9   0        390.51        391.82        31.53 o                         
  -4   9   0        500.32        454.92        34.82 o                         
  -3   9   0        157.46        288.67       104.66 o                         
  -2   9   0        437.10        432.20        89.64 o                         
  -1   9   0        753.41        780.63       105.69 o                         
   0   9   0        296.81        356.66        37.00 o                         
   1   9   0        783.18        767.20        54.67 o                         
   2   9   0        700.28        688.32        57.16 o                         
  -8  10   0        233.16        174.01        24.63 o                         
  -7  10   0        121.48        134.73        35.12 o                         
  -6  10   0        120.70        121.77        56.43 o                         
  -5  10   0        311.71        331.85        81.94 o                         
  -4  10   0        331.52        313.96       148.73 o                         
  -3  10   0        242.57        245.64        31.32 o                         
  -2  10   0        821.47        856.72        96.95 o                         
  -1  10   0        828.43        854.93        96.20 o                         
   0  10   0        511.39        533.33        51.54 o                         
   1  10   0        352.81        357.37        46.11 o                         
  -6  11   0        165.20        145.62        49.96 o                         
  -5  11   0        555.69        553.22        43.14 o                         
  -4  11   0        465.86        492.14        97.32 o                         
  -3  11   0        296.08        293.59        36.92 o                         
  -2  11   0        332.91        349.80        39.54 o                         
   2 -11   1        337.94        329.37        58.31 o                         
   3 -11   1        518.71        598.98        92.32 o                         
   4 -11   1        638.84        681.62        55.19 o                         
   5 -11   1        513.07        493.62        42.57 o                         
   6 -11   1        339.42        385.88        36.84 o                         
  -1 -10   1        321.66        232.10        41.12 o                         
   0 -10   1        624.84        656.48        52.53 o                         
   1 -10   1        722.60        744.36        50.55 o                         
   2 -10   1        863.10        910.58        51.85 o                         
   3 -10   1        505.55        527.72        42.97 o                         
   4 -10   1        786.19        826.04        82.34 o                         
   5 -10   1        349.27        394.19        35.92 o                         
   6 -10   1        146.30        106.97        31.14 o                         
   7 -10   1        266.95        279.27       102.73 o                         
   8 -10   1        151.09        194.18        29.39 o                         
  -3  -9   1        358.34        422.89        62.43 o                         
  -2  -9   1        673.68        604.45        46.59 o                         
  -1  -9   1        385.38        365.95        27.32 o                         
   0  -9   1        792.61        768.82        60.57 o                         
   1  -9   1        849.92        800.59        59.26 o                         
   2  -9   1        399.89        369.17        35.52 o                         
   3  -9   1        304.10        297.48        31.81 o                         
   4  -9   1        645.95        620.58        43.32 o                         
   5  -9   1        729.81        665.53        59.88 o                         
   6  -9   1        450.19        483.41        60.36 o                         
   7  -9   1        849.39        902.43       199.32 o                         
   8  -9   1        783.60        834.34        38.93 o                         
   9  -9   1        218.66        202.64        46.98 o                         
  -4  -8   1        221.96        241.71        25.26 o                         
  -3  -8   1        458.60        449.83        29.67 o                         
  -2  -8   1        299.22        273.72        23.87 o                         
  -1  -8   1        614.53        646.89        39.92 o                         
   0  -8   1        142.25        154.90        22.37 o                         
   1  -8   1       1239.25       1246.68        57.60 o                         
   2  -8   1        826.78        783.38        39.87 o                         
   3  -8   1       2210.21       2340.12        66.75 o                         
   4  -8   1       1146.23       1168.82        76.57 o                         
   5  -8   1       2729.47       2661.23        68.82 o                         
   6  -8   1        801.67        825.03        35.31 o                         
   7  -8   1       1067.42       1103.10        40.08 o                         
   8  -8   1        578.89        591.21        59.42 o                         
   9  -8   1         91.30         68.17        17.24 o                         
  10  -8   1        205.23        242.00        28.21 o                         
  -5  -7   1        316.82        402.89        41.03 o                         
  -4  -7   1         22.26         42.12        24.50 o                         
  -3  -7   1        454.05        467.08        27.37 o                         
  -2  -7   1        933.09        921.79        33.08 o                         
  -1  -7   1        656.29        673.77        26.64 o                         
   0  -7   1       1398.87       1391.23        36.20 o                         
   1  -7   1       4043.26       4080.39        87.77 o                         
   2  -7   1       2642.73       2654.97        64.95 o                         
   3  -7   1       1951.40       2045.29        38.28 o                         
   4  -7   1       4139.37       4163.98        77.69 o                         
   5  -7   1        540.46        599.39        29.13 o                         
   6  -7   1        522.17        538.52        30.40 o                         
   7  -7   1        757.76        799.56        45.68 o                         
   8  -7   1        436.66        399.29        25.37 o                         
   9  -7   1        297.51        324.20        39.23 o                         
  10  -7   1        334.56        317.42        25.54 o                         
  -6  -6   1        312.95        327.48        39.29 o                         
  -5  -6   1        153.34        125.17        27.64 o                         
  -4  -6   1        524.64        470.61        43.99 o                         
  -3  -6   1       1371.69       1321.91        37.18 o                         
  -2  -6   1       1825.69       1780.79        41.53 o                         
  -1  -6   1       1625.70       1511.27        66.52 o                         
   0  -6   1       3855.75       3785.77        61.52 o                         
   1  -6   1       3533.21       3563.25        57.16 o                         
   2  -6   1        776.59        760.50        41.98 o                         
   3  -6   1        917.67        943.80        24.65 o                         
   4  -6   1       2426.99       2523.34        56.71 o                         
   5  -6   1       1579.69       1603.55        68.15 o                         
   6  -6   1        830.33        881.92        31.22 o                         
   7  -6   1       1817.17       1795.44        45.75 o                         
   8  -6   1       1195.93       1185.62        37.57 o                         
   9  -6   1        253.29        253.63        60.44 o                         
  10  -6   1        619.99        591.02        30.02 o                         
  -7  -5   1        185.81        196.36        34.23 o                         
  -6  -5   1        881.63        818.72        49.56 o                         
  -5  -5   1        511.17        529.76        38.12 o                         
  -4  -5   1        712.60        709.38        26.88 o                         
  -3  -5   1       2280.74       2257.93        44.29 o                         
  -2  -5   1       1570.94       1561.21        33.66 o                         
  -1  -5   1        185.89        172.39        14.78 o                         
   0  -5   1       2107.50       2120.20        39.47 o                         
   1  -5   1       2009.45       1954.00        35.55 o                         
   2  -5   1       1994.63       1971.82        32.85 o                         
   3  -5   1       4442.22       4513.33        46.29 o                         
   4  -5   1       4896.03       4851.31        42.63 o                         
   5  -5   1       2598.10       2618.80        39.19 o                         
   6  -5   1       3701.76       3615.23        67.52 o                         
   7  -5   1       1348.43       1364.52        38.42 o                         
   8  -5   1       1103.42       1110.61        99.48 o                         
   9  -5   1        281.46        261.19        21.91 o                         
  10  -5   1        429.03        481.84        28.63 o                         
  11  -5   1        183.83        130.45        29.81 o                         
  -8  -4   1        153.50        154.51        30.96 o                         
  -7  -4   1        665.08        736.14        86.42 o                         
  -6  -4   1        437.45        429.37        36.44 o                         
  -5  -4   1        354.10        385.93        22.07 o                         
  -4  -4   1        145.34        132.48        38.01 o                         
  -3  -4   1       2003.09       2014.00        38.80 o                         
  -2  -4   1        138.70        138.70        23.69 o                         
  -1  -4   1       1947.77       1954.30        33.06 o                         
   0  -4   1       6010.21       5775.31        77.00 o                         
   1  -4   1       7605.20       7475.46        93.87 o                         
   2  -4   1       7747.52       8073.36        97.84 o                         
   3  -4   1       4616.53       4116.19        92.58 o                         
   4  -4   1      10972.34      11154.91        97.42 o                         
   5  -4   1       1039.57        970.84        38.41 o                         
   6  -4   1        968.36        996.50        62.05 o                         
   7  -4   1       2636.93       2526.43        68.47 o                         
   8  -4   1        589.30        574.07        79.18 o                         
   9  -4   1        160.35        120.83        18.03 o                         
  10  -4   1        471.85        452.54        60.62 o                         
  11  -4   1        308.56        313.15        29.34 o                         
  -8  -3   1         87.41         96.13        33.38 o                         
  -7  -3   1        423.59        446.05        52.62 o                         
  -6  -3   1        279.57        320.43        28.83 o                         
  -5  -3   1        135.60        150.36        14.85 o                         
  -4  -3   1       1591.39       1588.79        33.24 o                         
  -3  -3   1       1537.71       1503.19        36.34 o                         
  -2  -3   1       5847.66       5902.71        67.24 o                         
  -1  -3   1       4197.28       4191.84        47.50 o                         
   0  -3   1      15647.63      15533.88       180.16 o                         
   1  -3   1       4968.61       4828.19        54.73 o                         
   2  -3   1        791.31        706.48        14.77 o                         
   3  -3   1       6351.62       6403.91        58.84 o                         
   4  -3   1       5522.40       5480.55        51.58 o                         
   5  -3   1       1602.15       1613.61        27.29 o                         
   6  -3   1       1312.23       1267.07        34.63 o                         
   7  -3   1       2438.52       2373.85       185.39 o                         
   8  -3   1        666.63        659.86        43.56 o                         
   9  -3   1        523.42        482.60        35.89 o                         
  10  -3   1        813.64        781.53       111.19 o                         
  -9  -2   1        243.59        251.99        55.57 o                         
  -8  -2   1        143.93        104.12        24.47 o                         
  -7  -2   1        235.39        208.52        36.07 o                         
  -6  -2   1       2156.10       2154.95       179.58 o                         
  -5  -2   1        747.77        771.79        42.10 o                         
  -4  -2   1       2895.48       2841.25        35.89 o                         
  -3  -2   1       4433.07       4372.42       115.36 o                         
  -2  -2   1       2401.65       2408.66        33.95 o                         
  -1  -2   1        320.26        302.24        10.12 o                         
   0  -2   1       8861.23       8657.20       142.53 o                         
   1  -2   1       2125.78       2116.87        20.49 o                         
   2  -2   1       4568.94       4544.18        36.78 o                         
   3  -2   1       8288.41       8396.92        73.73 o                         
   4  -2   1       4329.49       4284.50        42.93 o                         
   5  -2   1       2687.73       2681.89        32.86 o                         
   6  -2   1       4050.92       4105.80       104.90 o                         
   7  -2   1       3049.91       3029.63        82.52 o                         
   8  -2   1        483.35        467.57        47.38 o                         
   9  -2   1        822.84        816.68        73.42 o                         
  10  -2   1        462.51        375.81        33.50 o                         
  -9  -1   1        252.94        248.30        61.27 o                         
  -8  -1   1        683.74        614.00        36.51 o                         
  -7  -1   1       1247.16       1231.83        45.97 o                         
  -6  -1   1       1029.39       1029.54       100.85 o                         
  -5  -1   1        387.25        386.60        13.88 o                         
  -4  -1   1        936.98        944.29        22.23 o                         
  -3  -1   1       1587.71       1610.17        57.47 o                         
  -2  -1   1        155.93        143.55         7.47 o                         
  -1  -1   1       3467.34       3361.70        42.91 o                         
   1  -1   1       5754.44       5941.76        56.22 o                         
   2  -1   1       6899.96       6737.95        53.70 o                         
   3  -1   1      16582.05      16881.60       131.14 o                         
   4  -1   1       7250.36       7300.76        79.55 o                         
   5  -1   1       1689.10       1671.10        40.66 o                         
   6  -1   1       3559.65       3662.22        58.03 o                         
   7  -1   1       2155.78       2005.33       235.87 o                         
   8  -1   1        334.49        301.73        42.95 o                         
   9  -1   1        196.23        162.14        56.69 o                         
  10  -1   1        484.21        433.49        37.13 o                         
 -10   0   1        531.09        558.83        38.42 o                         
  -9   0   1        499.81        499.27        34.37 o                         
  -8   0   1         59.16         50.09        18.00 o                         
  -7   0   1       1064.38       1055.20       184.39 o                         
  -6   0   1        587.77        571.04        31.49 o                         
  -5   0   1         82.81         92.14         7.07 o                         
  -4   0   1       2855.16       3018.83        42.42 o                         
  -3   0   1       3201.40       3251.07        32.99 o                         
  -2   0   1       4593.88       4228.94       130.96 o                         
   1   0   1       7202.08       7363.33        87.22 o                         
   2   0   1       8593.96       8533.17        67.65 o                         
   3   0   1      11051.51      11393.25       114.04 o                         
   4   0   1       1856.35       1870.22        29.40 o                         
   5   0   1       2554.52       2546.41        62.30 o                         
   6   0   1       1051.68       1063.54        34.06 o                         
   7   0   1       1263.64       1239.29       148.46 o                         
   8   0   1        459.91        508.17        47.81 o                         
   9   0   1        531.75        534.48        37.09 o                         
  10   0   1        645.07        599.29        44.61 o                         
 -10   1   1        545.85        502.39        71.41 o                         
  -9   1   1         87.89         68.07        22.57 o                         
  -8   1   1        197.94        147.48        44.94 o                         
  -7   1   1        987.78        937.97        35.10 o                         
  -6   1   1       1249.84       1220.94        45.61 o                         
  -5   1   1       2406.19       2525.93        32.32 o                         
  -4   1   1       1418.64       1305.24        25.46 o                         
  -3   1   1       7651.43       7639.72        86.93 o                         
  -2   1   1       1545.27       1545.58        50.51 o                         
   1   1   1       7647.22       7718.44        75.08 o                         
   2   1   1        887.97        830.30        18.31 o                         
   3   1   1       4601.07       4466.97        57.44 o                         
   4   1   1       2739.28       2709.05        65.80 o                         
   5   1   1       1409.16       1450.44        30.22 o                         
   6   1   1       3685.97       3647.61        56.87 o                         
   7   1   1       1512.99       1510.85       151.60 o                         
   8   1   1        367.75        404.23        35.08 o                         
   9   1   1        904.18        907.33       112.42 o                         
 -10   2   1        569.13        570.32        45.84 o                         
  -9   2   1        252.67        309.30        33.73 o                         
  -8   2   1       1283.73       1212.18        62.11 o                         
  -7   2   1       1862.00       1814.05        54.56 o                         
  -6   2   1        741.78        754.86        16.22 o                         
  -5   2   1        545.79        554.86        13.67 o                         
  -4   2   1       3951.46       4063.85        31.11 o                         
  -3   2   1       1734.48       1721.38        78.89 o                         
  -2   2   1        101.21        127.97         5.87 o                         
  -1   2   1       3206.73       3186.39        26.56 o                         
   0   2   1       4432.27       4317.48        39.19 o                         
   1   2   1       2764.63       2551.69        37.71 o                         
   2   2   1       3044.53       3049.63        65.64 o                         
   3   2   1       8635.01       8705.55       152.04 o                         
   4   2   1       3426.53       3230.71       105.04 o                         
   5   2   1       2515.25       2556.43        48.90 o                         
   6   2   1       2191.41       2212.63        56.03 o                         
   7   2   1       1084.90       1109.73        55.88 o                         
   8   2   1        204.30        198.63        89.86 o                         
   9   2   1        232.88        202.37        55.79 o                         
 -10   3   1        687.86        647.94        33.76 o                         
  -9   3   1        445.51        467.34        67.21 o                         
  -8   3   1        299.64        250.43        30.35 o                         
  -7   3   1       1765.05       1720.73        32.60 o                         
  -6   3   1        241.76        234.26        10.03 o                         
  -5   3   1         86.14         84.06         8.13 o                         
  -4   3   1       1640.16       1632.04        29.59 o                         
  -3   3   1       3188.93       3300.20        36.36 o                         
  -2   3   1        527.81        513.53        12.99 o                         
  -1   3   1       3599.65       3551.51        39.16 o                         
   0   3   1       7702.93       7648.16        74.70 o                         
   1   3   1       3486.69       3388.51        49.72 o                         
   2   3   1       7102.17       6967.43        91.76 o                         
   3   3   1       4640.08       4596.68       111.68 o                         
   4   3   1       1217.00       1267.06        48.27 o                         
   5   3   1        854.04        836.35        26.78 o                         
   6   3   1       1215.53       1255.63        62.94 o                         
   7   3   1        169.37        150.70        40.33 o                         
   8   3   1        450.54        410.12        43.13 o                         
 -11   4   1        401.69        473.96        91.07 o                         
 -10   4   1        397.14        339.40        24.56 o                         
  -9   4   1        117.14        114.53        44.11 o                         
  -8   4   1        400.52        356.75        23.41 o                         
  -7   4   1       1267.87       1221.64       122.29 o                         
  -6   4   1        300.93        311.31        18.70 o                         
  -5   4   1       1240.12       1240.48        14.83 o                         
  -4   4   1       2197.10       2098.51        54.96 o                         
  -3   4   1       2654.68       2642.10        37.77 o                         
  -2   4   1       1216.56       1156.54        23.89 o                         
  -1   4   1       8250.02       8339.94        78.64 o                         
   0   4   1       4291.51       4083.96        58.26 o                         
   1   4   1        415.17        416.63        17.33 o                         
   2   4   1       1987.16       1978.12        36.65 o                         
   3   4   1        888.67        864.41        25.91 o                         
   4   4   1       1476.54       1440.27        34.31 o                         
   5   4   1        525.92        595.92        48.18 o                         
   6   4   1       1251.04       1281.58        68.21 o                         
   7   4   1        596.85        689.79        45.15 o                         
 -11   5   1        515.40        381.40       173.90 o                         
 -10   5   1        285.29        305.53        40.09 o                         
  -9   5   1        315.63        292.53        31.96 o                         
  -8   5   1       1080.96        985.74        33.58 o                         
  -7   5   1       1441.52       1474.77        62.87 o                         
  -6   5   1        189.51        198.63        18.21 o                         
  -5   5   1       2544.12       2554.33        30.88 o                         
  -4   5   1       3680.70       3714.10        54.10 o                         
  -3   5   1        127.71        125.19         6.18 o                         
  -2   5   1       1147.57       1214.72        69.24 o                         
  -1   5   1        811.87        806.01        20.60 o                         
   0   5   1        852.91        893.08        38.48 o                         
   1   5   1        660.11        665.20        44.18 o                         
   2   5   1       1406.19       1398.03        56.93 o                         
   3   5   1       3066.25       2959.31       100.82 o                         
   4   5   1        812.27        778.07        27.70 o                         
   5   5   1       1299.70       1313.37        82.41 o                         
   6   5   1        835.18        798.36        49.25 o                         
   7   5   1        430.21        418.99        44.70 o                         
 -10   6   1        514.05        446.91        92.24 o                         
  -9   6   1        433.00        394.90        24.14 o                         
  -8   6   1        873.63        858.59        26.50 o                         
  -7   6   1        725.83        654.56        54.61 o                         
  -6   6   1        710.69        669.55        35.19 o                         
  -5   6   1        101.17        140.10        24.88 o                         
  -4   6   1        874.36        841.11        33.72 o                         
  -3   6   1        300.32        334.98        43.53 o                         
  -2   6   1        355.99        374.27        59.15 o                         
  -1   6   1       1627.22       1685.05        40.42 o                         
   0   6   1       2041.28       2110.77        40.14 o                         
   1   6   1       1376.48       1371.58        39.14 o                         
   2   6   1       2896.63       2843.77       172.06 o                         
   3   6   1       1275.19       1346.54        42.40 o                         
   4   6   1        419.86        448.89        27.00 o                         
   5   6   1        531.39        593.82        29.32 o                         
   6   6   1        372.73        301.79        38.67 o                         
 -10   7   1        253.16        128.68        68.14 o                         
  -9   7   1        155.68        131.29        61.01 o                         
  -8   7   1        714.23        679.06        29.76 o                         
  -7   7   1        232.10        240.27        50.26 o                         
  -6   7   1        146.81        175.55        16.68 o                         
  -5   7   1        699.46        768.75       113.29 o                         
  -4   7   1        859.50        900.65        99.25 o                         
  -3   7   1        809.77        803.76        35.62 o                         
  -2   7   1       1808.24       1785.12        41.02 o                         
  -1   7   1       2331.75       2329.71        49.37 o                         
   0   7   1        987.27        990.92        56.26 o                         
   1   7   1        294.97        300.93        19.95 o                         
   2   7   1        821.81        828.40        31.62 o                         
   3   7   1        429.72        378.74        26.34 o                         
   4   7   1        214.78        198.61        21.83 o                         
   5   7   1        200.05        158.96        30.30 o                         
 -10   8   1        203.57        160.13        75.67 o                         
  -9   8   1        187.47        195.04        94.56 o                         
  -8   8   1        396.68        381.97        23.26 o                         
  -7   8   1        607.40        605.26        49.93 o                         
  -6   8   1        618.07        684.25        31.62 o                         
  -5   8   1        964.34        985.37        39.30 o                         
  -4   8   1       1859.26       1838.11        55.03 o                         
  -3   8   1         68.81        101.71        19.77 o                         
  -2   8   1        740.42        698.11        51.28 o                         
  -1   8   1        394.41        317.45        55.21 o                         
   0   8   1        116.28        118.92        15.36 o                         
   1   8   1        257.32        187.42        18.83 o                         
   2   8   1        640.23        670.36        32.46 o                         
   3   8   1        244.92        267.85        27.09 o                         
   4   8   1        281.05        302.08        27.87 o                         
  -9   9   1        281.08        281.28       131.42 o                         
  -8   9   1        753.38        799.25        52.30 o                         
  -7   9   1        424.07        407.59        83.80 o                         
  -6   9   1        247.48        268.52        46.45 o                         
  -5   9   1        381.15        360.98        58.57 o                         
  -4   9   1         63.43        107.27        20.85 o                         
  -3   9   1        298.88        288.60        69.39 o                         
  -2   9   1         85.91         78.69        22.05 o                         
  -1   9   1        434.78        421.13        38.38 o                         
   0   9   1        275.02        247.46        36.00 o                         
   1   9   1        801.88        791.77        54.68 o                         
   2   9   1        337.92        339.50        43.08 o                         
  -8  10   1        327.06        389.97        50.21 o                         
  -7  10   1         66.05         59.15        19.98 o                         
  -6  10   1         77.84         90.99        22.15 o                         
  -5  10   1        251.23        275.94        65.28 o                         
  -4  10   1        229.86        250.42        77.63 o                         
  -3  10   1        336.86        343.79        35.58 o                         
  -2  10   1        510.77        438.32       100.29 o                         
  -1  10   1        570.27        655.86        53.90 o                         
   0  10   1        263.23        293.46        42.88 o                         
  -6  11   1        212.70        198.06        29.40 o                         
  -5  11   1        418.68        396.84        48.96 o                         
  -4  11   1        349.65        316.29        93.77 o                         
  -3  11   1        169.81        195.51        57.35 o                         
  -2  11   1        246.98        182.82        35.00 o                         
   2 -11   2        450.66        563.74        50.11 o                         
   3 -11   2        445.52        414.74       138.66 o                         
   4 -11   2        511.45        487.24        44.34 o                         
   5 -11   2        627.96        656.18       207.23 o                         
   6 -11   2        488.20        540.76        44.91 o                         
  -1 -10   2        279.46        240.88        42.31 o                         
   0 -10   2        490.31        576.58        81.14 o                         
   1 -10   2        806.57        819.21        53.36 o                         
   2 -10   2        562.32        648.61        49.82 o                         
   3 -10   2        484.65        511.46        46.82 o                         
   4 -10   2        530.64        513.36       123.36 o                         
   5 -10   2        377.63        355.02        35.04 o                         
   6 -10   2        150.55        115.02        25.90 o                         
   7 -10   2        431.33        498.33        50.92 o                         
   8 -10   2        475.64        445.38        35.57 o                         
  -3  -9   2        370.91        361.09        29.70 o                         
  -2  -9   2        620.47        608.33        35.46 o                         
  -1  -9   2        319.15        308.46        25.77 o                         
   0  -9   2        385.58        363.05        42.17 o                         
   1  -9   2        474.19        542.48        46.75 o                         
   2  -9   2        209.16        177.16        32.95 o                         
   3  -9   2        193.57        176.57        27.68 o                         
   4  -9   2       1026.65        988.01        47.65 o                         
   5  -9   2        815.80        839.35        42.93 o                         
   6  -9   2        513.02        616.90        38.28 o                         
   7  -9   2        859.84        812.97        60.52 o                         
   8  -9   2        861.51        836.23        43.09 o                         
   9  -9   2        319.56        341.21        30.33 o                         
  -4  -8   2        224.33        232.49        24.92 o                         
  -3  -8   2        287.95        267.89        24.59 o                         
  -2  -8   2        178.48        159.58        19.22 o                         
  -1  -8   2        127.83        130.35        17.97 o                         
   0  -8   2        110.03         92.67        15.32 o                         
   1  -8   2       1466.23       1456.91        57.27 o                         
   2  -8   2        528.27        528.58        38.35 o                         
   3  -8   2        964.16       1088.88        97.91 o                         
   4  -8   2       2447.51       2518.19        69.93 o                         
   5  -8   2       1390.32       1448.62        51.47 o                         
   6  -8   2       1096.82       1179.39        75.38 o                         
   7  -8   2       1226.93       1235.71        43.39 o                         
   8  -8   2        664.11        678.51        37.26 o                         
   9  -8   2        254.21        246.56        24.94 o                         
  10  -8   2        289.27        283.99        26.94 o                         
  -5  -7   2         83.90         47.19        25.58 o                         
  -4  -7   2         92.55         64.87        17.46 o                         
  -3  -7   2        446.33        448.22        27.69 o                         
  -2  -7   2        386.31        348.93        38.34 o                         
  -1  -7   2        136.39        151.76        16.95 o                         
   0  -7   2       3736.95       3669.35        64.31 o                         
   1  -7   2        886.83        894.01        27.82 o                         
   2  -7   2       1779.10       1744.23        54.91 o                         
   3  -7   2       1840.02       1889.12        31.91 o                         
   4  -7   2       2495.33       2585.96        91.39 o                         
   5  -7   2        544.89        610.68        32.29 o                         
   6  -7   2        925.42        983.09        37.09 o                         
   7  -7   2       1145.47       1129.20        64.03 o                         
   8  -7   2        772.06        862.42        37.19 o                         
   9  -7   2        171.06        173.01        42.08 o                         
  10  -7   2        456.79        537.57       101.60 o                         
  -6  -6   2        249.70        299.46        38.83 o                         
  -5  -6   2        324.69        311.37        35.17 o                         
  -4  -6   2        404.32        386.53        53.11 o                         
  -3  -6   2       1170.22       1154.38        34.85 o                         
  -2  -6   2       1588.45       1573.43        72.17 o                         
  -1  -6   2       1192.04       1125.06        97.24 o                         
   0  -6   2        925.57        915.43        27.39 o                         
   1  -6   2       1662.02       1742.87        36.44 o                         
   2  -6   2        761.91        748.04        22.35 o                         
   3  -6   2        999.80       1008.88        18.73 o                         
   4  -6   2       2687.08       2776.13        58.25 o                         
   5  -6   2        605.89        591.50        28.64 o                         
   6  -6   2       1019.86        984.16       105.16 o                         
   7  -6   2       1935.39       1957.37       109.54 o                         
   8  -6   2       1219.13       1229.26        40.98 o                         
   9  -6   2        688.12        683.95        32.18 o                         
  10  -6   2        821.12        807.60        36.66 o                         
  -7  -5   2        342.72        393.42        41.55 o                         
  -6  -5   2       1081.06        989.41        53.48 o                         
  -5  -5   2        481.07        484.78        38.56 o                         
  -4  -5   2       1052.35       1052.72        42.02 o                         
  -3  -5   2        686.17        673.75        65.79 o                         
  -2  -5   2        471.64        495.58        49.07 o                         
  -1  -5   2        325.33        337.41        15.62 o                         
   0  -5   2       1570.08       1555.56        59.55 o                         
   1  -5   2        767.50        731.42        21.46 o                         
   2  -5   2        890.30        940.96        17.22 o                         
   3  -5   2       2249.86       2146.77        27.72 o                         
   4  -5   2       3208.23       3331.57        40.07 o                         
   5  -5   2       3186.68       3235.68        70.11 o                         
   6  -5   2       1950.96       2053.45        56.02 o                         
   7  -5   2       3518.15       3442.28        70.04 o                         
   8  -5   2        807.65        744.67        34.38 o                         
   9  -5   2        465.77        468.55        57.47 o                         
  10  -5   2        598.05        540.33        30.79 o                         
  -8  -4   2        282.34        239.85        43.37 o                         
  -7  -4   2        640.35        656.48        43.92 o                         
  -6  -4   2        461.95        484.42        75.71 o                         
  -5  -4   2        380.36        387.43        21.04 o                         
  -4  -4   2        224.41        253.73        23.53 o                         
  -3  -4   2        963.27        958.82        25.05 o                         
  -2  -4   2        621.79        642.59        23.82 o                         
  -1  -4   2        268.32        289.26        15.41 o                         
   0  -4   2       3483.36       3364.67        50.90 o                         
   1  -4   2       4209.61       4198.52       132.85 o                         
   2  -4   2        991.95        883.98        15.56 o                         
   3  -4   2       9488.13       9806.58        87.68 o                         
   4  -4   2       3645.21       3400.39        45.00 o                         
   5  -4   2       1594.80       1644.35        35.00 o                         
   6  -4   2       1738.38       1832.50        71.58 o                         
   7  -4   2       2814.32       2630.76        95.08 o                         
   8  -4   2        115.92        125.66        18.09 o                         
   9  -4   2        644.27        594.43        67.82 o                         
  10  -4   2        686.20        604.80        35.57 o                         
  -8  -3   2        237.07        221.09        42.38 o                         
  -7  -3   2        203.62        173.88        45.82 o                         
  -6  -3   2       1466.34       1402.94        52.46 o                         
  -5  -3   2         82.70         96.99         9.65 o                         
  -4  -3   2        836.10        865.10        20.00 o                         
  -3  -3   2       3291.95       3317.70        47.07 o                         
  -2  -3   2       2277.22       2233.01        33.71 o                         
  -1  -3   2       1145.61       1121.40        22.19 o                         
   0  -3   2       3272.55       3209.19        54.91 o                         
   1  -3   2       6080.02       6156.08        76.43 o                         
   2  -3   2       2403.96       2352.36        28.30 o                         
   3  -3   2       2861.34       2869.60        31.29 o                         
   4  -3   2       1739.75       1757.83        22.13 o                         
   5  -3   2        516.70        535.41        22.65 o                         
   6  -3   2       2416.68       2428.27        52.75 o                         
   7  -3   2       1301.28       1283.58        95.53 o                         
   8  -3   2       1727.16       1586.88        47.20 o                         
   9  -3   2        669.76        592.52        32.54 o                         
  10  -3   2       1024.81       1069.40        46.34 o                         
  -9  -2   2        276.93        253.86        34.48 o                         
  -8  -2   2        151.88        163.71        28.81 o                         
  -7  -2   2       1909.31       1665.36       190.56 o                         
  -6  -2   2       1168.97       1130.68        39.12 o                         
  -5  -2   2        831.94        848.46        25.67 o                         
  -4  -2   2       2563.47       2678.25        41.01 o                         
  -3  -2   2       3315.18       3337.98        45.06 o                         
  -2  -2   2        187.22        174.88         9.50 o                         
  -1  -2   2       3494.70       3603.70        66.98 o                         
   0  -2   2       3517.23       3352.54        62.64 o                         
   1  -2   2         84.92         85.74         5.30 o                         
   2  -2   2        106.04        117.04        22.07 o                         
   3  -2   2       3722.48       3750.34        39.10 o                         
   4  -2   2       3190.64       3283.03        42.92 o                         
   5  -2   2       3310.98       3403.77        32.79 o                         
   6  -2   2       3000.37       2743.26       173.76 o                         
   7  -2   2       3393.29       3319.64        70.22 o                         
   8  -2   2        657.39        626.08        73.56 o                         
   9  -2   2        820.24        724.52        39.25 o                         
  10  -2   2        612.43        573.84       130.04 o                         
  -9  -1   2        515.43        542.30       133.34 o                         
  -8  -1   2        713.71        691.41        71.86 o                         
  -7  -1   2       1687.18       1652.38        38.09 o                         
  -6  -1   2       1132.98       1129.51        63.52 o                         
  -5  -1   2        830.24        813.99        17.43 o                         
  -4  -1   2       1442.15       1472.50        25.83 o                         
  -3  -1   2       2715.35       2804.04        37.35 o                         
  -2  -1   2        749.74        805.76        17.02 o                         
  -1  -1   2        151.63        149.17         7.31 o                         
   0  -1   2       4919.70       4943.67        87.96 o                         
   1  -1   2       4690.53       4603.23        46.46 o                         
   2  -1   2       1560.81       1582.90        21.66 o                         
   3  -1   2      10688.70      10760.82        98.13 o                         
   4  -1   2       4735.03       4740.31        55.69 o                         
   5  -1   2       1882.99       1872.25        40.50 o                         
   6  -1   2       2556.01       2555.47        45.52 o                         
   7  -1   2       1344.07       1318.65        45.65 o                         
   8  -1   2        362.65        406.39        31.70 o                         
   9  -1   2        488.58        414.74       135.04 o                         
  10  -1   2        628.84        616.93        69.47 o                         
 -10   0   2        716.54        644.53        48.49 o                         
  -9   0   2        331.46        390.64        35.84 o                         
  -8   0   2        585.45        557.31        65.77 o                         
  -7   0   2       1686.29       1724.12       124.51 o                         
  -6   0   2        462.32        486.90        24.44 o                         
  -5   0   2        533.17        443.40        52.32 o                         
  -4   0   2       1029.56        959.72        50.08 o                         
  -3   0   2       3834.02       3951.86        46.66 o                         
  -2   0   2        210.09        187.77        20.75 o                         
  -1   0   2       6420.94       6589.79        61.98 o                         
   0   0   2       3291.89       3445.78        31.79 o                         
   1   0   2      16598.14      16756.12       207.38 o                         
   2   0   2        426.64        427.55        12.22 o                         
   3   0   2       4077.21       4054.53        43.12 o                         
   4   0   2       1400.25       1439.69        19.38 o                         
   5   0   2        305.57        299.00        15.11 o                         
   6   0   2       2064.89       2056.91        38.41 o                         
   7   0   2       1262.55       1207.22       161.33 o                         
   8   0   2        539.20        455.57        87.62 o                         
   9   0   2        758.45        717.05        58.33 o                         
  10   0   2        467.64        472.96        41.96 o                         
 -10   1   2        398.94        397.56        86.62 o                         
  -9   1   2        391.54        348.13        28.71 o                         
  -8   1   2        664.43        669.96        24.70 o                         
  -7   1   2       1872.49       1863.46        44.73 o                         
  -6   1   2       1026.54       1034.40        25.18 o                         
  -5   1   2       1253.70       1221.15        22.59 o                         
  -4   1   2       5804.91       5779.57        61.85 o                         
  -3   1   2       4072.02       4034.41        67.46 o                         
  -2   1   2       1813.00       1800.32        20.27 o                         
  -1   1   2       3664.36       3636.61        33.92 o                         
   0   1   2      13715.67      13887.43       146.13 o                         
   1   1   2      15693.48      16197.95       152.27 o                         
   2   1   2       5275.75       5511.37        58.70 o                         
   3   1   2       2321.59       2332.76        28.96 o                         
   4   1   2       1644.18       1663.22        32.74 o                         
   5   1   2        916.23        966.13        32.00 o                         
   6   1   2       3199.24       3268.67        54.21 o                         
   7   1   2       1139.73       1204.94       124.19 o                         
   8   1   2        659.75        647.65        40.45 o                         
   9   1   2        586.99        552.18        43.53 o                         
 -10   2   2        701.09        726.34        51.58 o                         
  -9   2   2        573.25        584.66        34.75 o                         
  -8   2   2        996.70       1035.17        28.31 o                         
  -7   2   2       2918.22       2851.14       108.86 o                         
  -6   2   2       2097.73       2075.68        26.64 o                         
  -5   2   2       1815.80       1836.63        30.57 o                         
  -4   2   2       4547.33       4683.89       120.49 o                         
  -3   2   2         55.34         29.40        19.86 o                         
  -2   2   2         57.38         65.94         8.15 o                         
  -1   2   2        665.48        609.87         8.78 o                         
   0   2   2       1195.37       1135.45        17.28 o                         
   1   2   2       1587.22       1553.11        21.29 o                         
   2   2   2       2685.57       2680.19        32.95 o                         
   3   2   2       4404.89       4540.49        65.67 o                         
   4   2   2       1875.73       1881.34        50.50 o                         
   5   2   2       1505.79       1516.15        33.77 o                         
   6   2   2       1856.40       1907.40        42.28 o                         
   7   2   2        651.55        699.51        39.35 o                         
   8   2   2        233.74        441.04       131.62 o                         
   9   2   2        419.97        441.94       128.18 o                         
 -10   3   2        898.79        944.41        62.94 o                         
  -9   3   2        538.72        594.51        57.17 o                         
  -8   3   2       1612.10       1619.65        44.97 o                         
  -7   3   2       1549.13       1532.40        60.65 o                         
  -6   3   2        577.73        589.42        11.70 o                         
  -5   3   2        356.93        335.34        22.12 o                         
  -4   3   2       2270.35       2210.51        89.61 o                         
  -3   3   2        199.94        195.63        13.19 o                         
  -2   3   2       1558.24       1565.04        15.80 o                         
  -1   3   2       5559.41       5744.06        53.77 o                         
   0   3   2       2927.47       2908.18        28.51 o                         
   1   3   2       2190.52       2239.04        34.68 o                         
   2   3   2       2934.19       2864.47        46.98 o                         
   3   3   2       1561.75       1539.21        33.82 o                         
   4   3   2        465.47        506.74        29.07 o                         
   5   3   2        766.72        798.40        31.11 o                         
   6   3   2        848.83        878.22        29.66 o                         
   7   3   2        376.93        374.28        35.82 o                         
   8   3   2        236.61        251.31        34.03 o                         
 -11   4   2        447.75        369.86       132.56 o                         
 -10   4   2        447.36        478.87        26.48 o                         
  -9   4   2        406.95        414.43        24.44 o                         
  -8   4   2        811.29        849.60        26.65 o                         
  -7   4   2       1416.13       1330.68        40.92 o                         
  -6   4   2        287.57        281.99        23.36 o                         
  -5   4   2       2975.13       3093.70        64.89 o                         
  -4   4   2       3452.57       3370.44        41.67 o                         
  -3   4   2       3308.51       3342.09        41.40 o                         
  -2   4   2       2274.12       2316.96        33.25 o                         
  -1   4   2       2840.85       2753.87        56.39 o                         
   0   4   2        817.19        787.29        25.55 o                         
   1   4   2         57.44         51.12         8.51 o                         
   2   4   2       1163.70       1100.60        28.74 o                         
   3   4   2       1309.44       1268.32        32.47 o                         
   4   4   2        108.81        118.40        14.09 o                         
   5   4   2        685.15        717.88        53.55 o                         
   6   4   2        975.77       1042.33       103.47 o                         
   7   4   2        456.05        440.14        65.31 o                         
 -10   5   2        443.15        371.28       125.38 o                         
  -9   5   2        275.07        281.20        44.99 o                         
  -8   5   2       1766.00       1713.01        43.15 o                         
  -7   5   2       1589.80       1610.15        27.79 o                         
  -6   5   2       3734.91       3731.64        39.90 o                         
  -5   5   2        791.93        790.39        14.32 o                         
  -4   5   2       2794.68       2789.16        33.56 o                         
  -3   5   2        297.63        300.75        14.21 o                         
  -2   5   2        508.86        535.94        25.51 o                         
  -1   5   2        405.57        376.89        25.51 o                         
   0   5   2        690.83        715.15        22.51 o                         
   1   5   2        415.20        403.68        32.24 o                         
   2   5   2        957.42        955.80        28.23 o                         
   3   5   2        945.73        919.55        28.84 o                         
   4   5   2        673.50        668.98        27.03 o                         
   5   5   2       1010.58       1014.49       105.00 o                         
   6   5   2        666.64        725.91        45.69 o                         
   7   5   2        129.16        179.11        33.91 o                         
 -10   6   2        838.40        842.69       130.64 o                         
  -9   6   2        564.98        528.18       116.41 o                         
  -8   6   2       1475.54       1499.56        32.28 o                         
  -7   6   2       1316.02       1319.12        60.99 o                         
  -6   6   2        176.93        214.45        25.56 o                         
  -5   6   2        887.98        864.82        28.35 o                         
  -4   6   2       1175.17       1155.65        35.28 o                         
  -3   6   2        152.48        160.28        12.27 o                         
  -2   6   2        569.53        598.00        72.41 o                         
  -1   6   2       2387.04       2383.76        51.78 o                         
   0   6   2        471.62        498.58        19.45 o                         
   1   6   2       1170.84       1142.03        63.60 o                         
   2   6   2       1298.60       1275.06        44.30 o                         
   3   6   2        601.72        632.30        57.26 o                         
   4   6   2        337.07        397.04        30.07 o                         
   5   6   2        438.55        497.08        30.66 o                         
   6   6   2        171.16        133.38        31.69 o                         
 -10   7   2        242.45        205.40        72.29 o                         
  -9   7   2        371.50        367.64        81.67 o                         
  -8   7   2        681.76        758.60        24.46 o                         
  -7   7   2        523.52        537.02        22.40 o                         
  -6   7   2        247.07        278.65        19.52 o                         
  -5   7   2       1596.75       1509.26        42.56 o                         
  -4   7   2       1163.47       1088.71        37.67 o                         
  -3   7   2       1468.84       1469.95        46.57 o                         
  -2   7   2        837.99        813.89        37.02 o                         
  -1   7   2       1431.25       1445.64        33.16 o                         
   0   7   2        510.64        571.23        37.28 o                         
   1   7   2        315.55        302.76        21.18 o                         
   2   7   2        503.74        479.40        25.73 o                         
   3   7   2        171.28        185.18        22.15 o                         
   4   7   2         84.52         85.71        29.61 o                         
   5   7   2        196.57        157.38        29.71 o                         
 -10   8   2        109.65         59.86        64.64 o                         
  -9   8   2        274.27        166.72        68.88 o                         
  -8   8   2        951.70       1008.85        58.96 o                         
  -7   8   2       1088.45       1171.29        91.00 o                         
  -6   8   2        709.57        775.84        84.94 o                         
  -5   8   2       1375.25       1459.60        80.71 o                         
  -4   8   2        774.41        792.85       116.08 o                         
  -3   8   2        523.48        526.54        33.52 o                         
  -2   8   2        485.87        430.40        33.24 o                         
  -1   8   2        335.04        343.38        49.49 o                         
   0   8   2         69.69         74.96        51.94 o                         
   1   8   2        284.02        267.46        22.21 o                         
   2   8   2         73.85         75.63        17.39 o                         
   3   8   2        348.01        360.80        49.97 o                         
  -9   9   2        544.99        852.77       187.53 o                         
  -8   9   2        671.55        740.17       264.88 o                         
  -7   9   2        371.31        349.44        78.56 o                         
  -6   9   2        434.42        426.94        28.70 o                         
  -5   9   2        581.93        537.87        36.94 o                         
  -4   9   2        329.89        307.64        28.54 o                         
  -3   9   2         57.42         88.54        31.94 o                         
  -2   9   2        232.56        261.00        30.57 o                         
  -1   9   2        404.76        377.22        42.32 o                         
   0   9   2        312.18        263.77        36.18 o                         
   1   9   2        110.78         63.95        27.97 o                         
   2   9   2        763.89        694.31        57.57 o                         
  -8  10   2        253.18         85.70       112.09 o                         
  -7  10   2        191.20        179.77        50.89 o                         
  -6  10   2        158.14        157.34        48.40 o                         
  -5  10   2        381.27        347.70        31.91 o                         
  -4  10   2        346.81        410.00        36.24 o                         
  -3  10   2        263.69        312.11        57.60 o                         
  -2  10   2        509.36        509.82        43.77 o                         
  -1  10   2        413.12        369.28        42.43 o                         
   0  10   2        193.26        162.16        35.85 o                         
  -5  11   2        433.71        458.02        40.15 o                         
  -4  11   2        318.30        355.83        69.87 o                         
  -3  11   2        259.52        236.16        35.51 o                         
   2 -11   3        227.58        255.79        42.90 o                         
   3 -11   3        220.23        155.49        36.98 o                         
   4 -11   3        717.03        699.04        52.36 o                         
   5 -11   3        443.96        454.13        44.05 o                         
   6 -11   3        149.04         97.55        35.81 o                         
  -1 -10   3        252.78        317.32        45.55 o                         
   0 -10   3        434.09        433.59        47.26 o                         
   1 -10   3        639.91        693.34        52.83 o                         
   2 -10   3        338.71        302.85        37.64 o                         
   3 -10   3        373.03        384.42        40.00 o                         
   4 -10   3        359.58        365.56        39.82 o                         
   5 -10   3        214.94        166.76        41.42 o                         
   6 -10   3        167.67        216.67        31.20 o                         
   7 -10   3        288.34        288.16        35.22 o                         
   8 -10   3        360.30        397.48        35.86 o                         
  -2  -9   3        622.33        645.07        36.22 o                         
  -1  -9   3        204.04        186.68        22.18 o                         
   0  -9   3        422.19        428.63        33.48 o                         
   1  -9   3        259.73        219.52        33.61 o                         
   2  -9   3        249.35        248.74        34.35 o                         
   3  -9   3        114.14        133.59        55.63 o                         
   4  -9   3        526.73        621.91        62.93 o                         
   5  -9   3        209.34        283.18        31.00 o                         
   6  -9   3        551.54        535.61        87.20 o                         
   7  -9   3        900.96        901.06        44.27 o                         
   8  -9   3        614.63        628.09        85.77 o                         
   9  -9   3        475.78        512.69        95.45 o                         
  -4  -8   3        268.46        231.17        33.61 o                         
  -3  -8   3        296.31        336.07        34.29 o                         
  -2  -8   3        395.72        319.97        77.63 o                         
  -1  -8   3         78.17         72.34        15.87 o                         
   0  -8   3        601.46        583.05        37.08 o                         
   1  -8   3        176.83        165.11        20.19 o                         
   2  -8   3        355.90        356.60        17.14 o                         
   3  -8   3        844.61        880.01        28.23 o                         
   4  -8   3       1835.94       1851.42        93.63 o                         
   5  -8   3        816.56        839.65        41.25 o                         
   6  -8   3        780.75        807.76        62.29 o                         
   7  -8   3       1029.16       1129.31        43.95 o                         
   8  -8   3        427.52        400.67        36.59 o                         
   9  -8   3        176.93        205.21        25.70 o                         
  10  -8   3        357.64        348.14        66.06 o                         
  -5  -7   3        108.37        130.65        30.45 o                         
  -4  -7   3        337.55        388.18        34.38 o                         
  -3  -7   3        422.13        460.30        61.76 o                         
  -2  -7   3        453.47        519.14        26.69 o                         
  -1  -7   3        708.47        677.43        28.58 o                         
   0  -7   3        705.00        756.34        33.27 o                         
   1  -7   3       2688.14       2640.58        86.03 o                         
   2  -7   3        838.08        822.75        21.21 o                         
   3  -7   3       1522.79       1581.56        27.88 o                         
   4  -7   3        545.15        656.43        36.22 o                         
   5  -7   3       1326.75       1215.04        41.49 o                         
   6  -7   3         70.18        100.68        21.16 o                         
   7  -7   3        941.71        952.55        39.04 o                         
   8  -7   3        344.13        323.88        27.54 o                         
   9  -7   3        289.99        256.69        25.52 o                         
  10  -7   3        671.74        674.34        37.08 o                         
  -6  -6   3        431.00        448.12        44.62 o                         
  -5  -6   3        544.46        455.52        40.79 o                         
  -4  -6   3        334.43        397.95        25.45 o                         
  -3  -6   3       2681.11       2628.13       118.22 o                         
  -2  -6   3       1278.49       1284.76        35.10 o                         
  -1  -6   3        851.16        822.15        27.40 o                         
   0  -6   3       1772.96       1692.76        56.79 o                         
   1  -6   3       1994.33       2022.83        40.92 o                         
   2  -6   3         48.10         54.73         7.87 o                         
   3  -6   3        422.92        430.16        15.89 o                         
   4  -6   3        820.08        808.53        25.75 o                         
   5  -6   3        124.54        117.39        19.17 o                         
   6  -6   3       1323.87       1336.97        43.35 o                         
   7  -6   3       1602.21       1650.45        48.57 o                         
   8  -6   3        716.61        644.98        32.76 o                         
   9  -6   3        658.31        661.09        36.14 o                         
  10  -6   3        572.77        620.63        68.73 o                         
  -7  -5   3        617.92        585.56        49.29 o                         
  -6  -5   3        994.53       1049.68        53.87 o                         
  -5  -5   3        734.49        789.11        45.58 o                         
  -4  -5   3       1565.69       1577.31        61.59 o                         
  -3  -5   3       1823.92       1872.91        39.82 o                         
  -2  -5   3        807.64        782.24        24.30 o                         
  -1  -5   3        402.58        360.58        30.81 o                         
   0  -5   3        776.22        738.03        23.71 o                         
   1  -5   3        325.88        295.01        39.58 o                         
   2  -5   3         76.87         79.48         9.69 o                         
   3  -5   3       2904.76       2899.61        36.00 o                         
   4  -5   3       2968.28       3049.16        36.75 o                         
   5  -5   3       1050.86       1151.07        35.77 o                         
   6  -5   3       1196.77       1238.57        40.27 o                         
   7  -5   3       2273.74       2273.98        69.93 o                         
   8  -5   3        464.10        414.11        27.75 o                         
   9  -5   3        372.34        345.60        38.17 o                         
  10  -5   3        706.01        678.93        90.21 o                         
  -8  -4   3        266.74        266.15        38.94 o                         
  -7  -4   3        906.39        927.73        49.74 o                         
  -6  -4   3       1408.23       1394.17        70.90 o                         
  -5  -4   3        264.65        274.32        27.05 o                         
  -4  -4   3       1085.98       1117.33        29.17 o                         
  -3  -4   3       1478.03       1506.10        31.00 o                         
  -2  -4   3        212.39        266.20        23.98 o                         
  -1  -4   3        622.83        561.08        19.40 o                         
   0  -4   3       5817.04       5968.37        80.90 o                         
   1  -4   3       2491.44       2263.42        30.95 o                         
   2  -4   3       1700.97       1643.96        24.73 o                         
   3  -4   3       3552.11       3653.09        42.90 o                         
   4  -4   3       1613.53       1565.84        22.87 o                         
   5  -4   3        880.17        906.42        26.67 o                         
   6  -4   3        963.62        936.34        39.21 o                         
   7  -4   3        470.37        489.39        61.36 o                         
   8  -4   3        745.87        792.62        35.17 o                         
   9  -4   3        317.02        273.83        26.10 o                         
  10  -4   3        670.64        677.99        66.41 o                         
  -8  -3   3        294.73        298.78        51.89 o                         
  -7  -3   3        921.32        954.85        47.62 o                         
  -6  -3   3        468.94        493.99        34.42 o                         
  -5  -3   3        993.63        999.46        53.14 o                         
  -4  -3   3       1633.24       1757.87        34.01 o                         
  -3  -3   3       5631.55       5679.04        70.25 o                         
  -2  -3   3        809.93        758.61        19.00 o                         
  -1  -3   3       9263.83       9310.22       164.54 o                         
   0  -3   3       4121.40       3878.75       109.74 o                         
   1  -3   3       1562.67       1587.29        23.01 o                         
   2  -3   3        256.69        252.19         9.57 o                         
   3  -3   3        574.94        540.54        18.06 o                         
   4  -3   3       1908.59       2065.78        27.35 o                         
   5  -3   3         41.50         58.91         8.78 o                         
   6  -3   3       1894.11       1937.94        49.53 o                         
   7  -3   3       1700.63       1670.30       137.78 o                         
   8  -3   3        329.79        297.70        47.36 o                         
   9  -3   3        606.32        576.27        47.83 o                         
  10  -3   3        919.15        826.98        88.18 o                         
  -9  -2   3        313.62        386.28        38.78 o                         
  -8  -2   3        476.84        543.62        79.30 o                         
  -7  -2   3       1776.38       1764.45        50.01 o                         
  -6  -2   3       1159.44       1188.97        51.84 o                         
  -5  -2   3       3163.56       3226.70        48.85 o                         
  -4  -2   3       5129.60       5088.69        64.82 o                         
  -3  -2   3       3362.89       3270.20        44.77 o                         
  -2  -2   3       3302.98       3506.60        52.06 o                         
  -1  -2   3        476.04        457.55        13.93 o                         
   0  -2   3       1701.42       1673.49        22.65 o                         
   1  -2   3        208.05        235.07         8.93 o                         
   2  -2   3        683.02        680.62        13.77 o                         
   3  -2   3       4992.48       5010.38        51.88 o                         
   4  -2   3       1304.07       1265.82        36.41 o                         
   5  -2   3        451.20        469.58        13.27 o                         
   6  -2   3       2326.62       2365.65        27.48 o                         
   7  -2   3       1915.18       1857.44        93.22 o                         
   8  -2   3        412.43        327.38        28.01 o                         
   9  -2   3        613.32        623.85       123.68 o                         
  10  -2   3        585.99        548.92        41.51 o                         
  -9  -1   3        522.34        547.50       102.47 o                         
  -8  -1   3        760.85        755.10        36.23 o                         
  -7  -1   3       2580.18       2497.02        47.91 o                         
  -6  -1   3       3372.95       3389.18        70.60 o                         
  -5  -1   3        537.39        520.86        17.38 o                         
  -4  -1   3       2941.98       2899.80        74.95 o                         
  -3  -1   3       1481.06       1494.84        24.71 o                         
  -2  -1   3        704.72        688.95        14.87 o                         
  -1  -1   3       1696.18       1768.43        42.90 o                         
   0  -1   3      10096.34      10281.51       120.91 o                         
   1  -1   3        277.14        274.66         9.00 o                         
   2  -1   3       3693.55       3701.72        63.18 o                         
   3  -1   3       3704.10       3610.25        40.03 o                         
   4  -1   3       1629.86       1638.55        26.75 o                         
   5  -1   3        988.15       1039.88        20.16 o                         
   6  -1   3       1586.44       1671.51        44.65 o                         
   7  -1   3        596.29        671.38        36.11 o                         
   8  -1   3        186.65        217.85        46.00 o                         
   9  -1   3        628.10        611.40        48.51 o                         
  10  -1   3        272.03        294.52        34.37 o                         
 -10   0   3        708.23        741.97       127.35 o                         
  -9   0   3        428.46        497.94        36.65 o                         
  -8   0   3       1099.41       1131.42        32.56 o                         
  -7   0   3        871.42        920.89        27.60 o                         
  -6   0   3       1153.61       1110.38        58.78 o                         
  -5   0   3       1363.53       1407.95        25.05 o                         
  -4   0   3       4106.53       4024.10        42.47 o                         
  -3   0   3       4715.22       4791.01        55.60 o                         
  -2   0   3       4320.74       4384.40        41.08 o                         
  -1   0   3       9699.32       9819.71        80.44 o                         
   0   0   3       7561.25       7897.18        94.66 o                         
   2   0   3       2763.37       2785.23        42.57 o                         
   3   0   3       2422.72       2462.63        32.04 o                         
   4   0   3        245.31        241.51        11.01 o                         
   5   0   3        199.29        198.54        10.97 o                         
   6   0   3       1704.22       1728.70        68.63 o                         
   7   0   3        328.99        313.07        29.03 o                         
   8   0   3        222.18        245.35        28.82 o                         
   9   0   3        612.30        560.61        43.56 o                         
 -10   1   3        436.59        390.45        32.85 o                         
  -9   1   3        292.01        258.24        38.85 o                         
  -8   1   3        548.50        536.70        22.45 o                         
  -7   1   3       3295.05       3272.73        66.21 o                         
  -6   1   3       1688.91       1686.75        40.36 o                         
  -5   1   3       3086.87       3052.26        40.86 o                         
  -4   1   3      13475.16      13867.69       139.26 o                         
  -3   1   3       2744.78       2461.72        30.52 o                         
  -2   1   3       4300.17       4356.10        58.71 o                         
  -1   1   3       2655.76       2691.38        25.25 o                         
   0   1   3        880.05        808.07        13.92 o                         
   1   1   3       1113.37       1175.06        23.00 o                         
   2   1   3       1387.43       1439.06        22.93 o                         
   3   1   3        697.58        702.52        28.70 o                         
   4   1   3        221.82        229.18        10.47 o                         
   5   1   3       1251.55       1279.24        51.50 o                         
   6   1   3        983.85       1069.08        50.26 o                         
   7   1   3       1014.98        952.73       154.18 o                         
   8   1   3        358.50        309.88        33.04 o                         
   9   1   3        470.35        427.59        40.33 o                         
 -10   2   3        565.34        609.02        35.00 o                         
  -9   2   3        397.17        417.02        21.43 o                         
  -8   2   3       2139.65       2191.12        41.60 o                         
  -7   2   3       3715.74       3731.39        56.45 o                         
  -6   2   3       2529.10       2500.61        50.99 o                         
  -5   2   3       1963.35       1874.42        25.07 o                         
  -4   2   3       2638.64       2447.05        28.70 o                         
  -3   2   3       5447.45       5666.84        49.05 o                         
  -2   2   3        638.00        598.41        20.41 o                         
  -1   2   3       3016.71       3026.51        27.42 o                         
   0   2   3       2181.32       2119.77        26.10 o                         
   1   2   3        717.12        703.26        15.63 o                         
   2   2   3        996.25        916.83        24.10 o                         
   3   2   3       3660.39       3734.04        41.86 o                         
   4   2   3        944.73       1018.89        27.57 o                         
   5   2   3        942.48        986.00        28.30 o                         
   6   2   3       1185.97       1178.59        33.00 o                         
   7   2   3        194.70        164.56        26.15 o                         
   8   2   3        194.45        223.88        34.41 o                         
 -10   3   3        762.45        737.43        33.27 o                         
  -9   3   3        496.42        526.01        43.31 o                         
  -8   3   3       1759.64       1674.63        33.88 o                         
  -7   3   3        935.16        945.14        40.27 o                         
  -6   3   3       1278.29       1264.58        36.63 o                         
  -5   3   3       2255.83       2295.93       102.91 o                         
  -4   3   3       4176.60       4112.47       117.60 o                         
  -3   3   3       1495.12       1447.34        20.94 o                         
  -2   3   3       2570.50       2563.24        27.96 o                         
  -1   3   3       6916.27       6851.68        63.55 o                         
   0   3   3       2964.04       2933.53        33.47 o                         
   1   3   3       1878.57       1930.92        24.60 o                         
   2   3   3       1975.81       1927.61        27.19 o                         
   3   3   3       2022.32       1998.59        60.03 o                         
   4   3   3        121.89        142.67        21.31 o                         
   5   3   3        422.27        458.57        35.11 o                         
   6   3   3        366.73        402.44        30.42 o                         
   7   3   3        179.26        131.46        53.72 o                         
   8   3   3        102.09         99.67        99.81 o                         
 -10   4   3        309.86        405.35       132.44 o                         
  -9   4   3        263.39        283.77        18.04 o                         
  -8   4   3        982.61        944.83        70.79 o                         
  -7   4   3       2271.69       2300.88        61.71 o                         
  -6   4   3        919.91        852.16        36.81 o                         
  -5   4   3       3207.46       3170.13       111.06 o                         
  -4   4   3       6738.35       6873.70        62.54 o                         
  -3   4   3       3405.42       3391.62        36.07 o                         
  -2   4   3       2000.87       2009.49        33.59 o                         
  -1   4   3       4817.25       4830.18        44.31 o                         
   0   4   3       1970.76       1954.86        27.18 o                         
   1   4   3        430.25        450.02        16.17 o                         
   2   4   3        720.71        684.67        22.98 o                         
   3   4   3        270.25        268.23        18.19 o                         
   4   4   3        102.34         87.58        41.86 o                         
   5   4   3        594.41        601.14        27.76 o                         
   6   4   3        473.32        445.77        37.25 o                         
   7   4   3        184.75        172.83        43.31 o                         
 -10   5   3        362.19        270.76        79.23 o                         
  -9   5   3        512.01        499.88        90.15 o                         
  -8   5   3       1842.43       1897.44        98.38 o                         
  -7   5   3       2221.46       2180.23        71.69 o                         
  -6   5   3       1209.57       1187.54        42.65 o                         
  -5   5   3       3241.06       3208.81        35.76 o                         
  -4   5   3       3287.40       3374.71        70.26 o                         
  -3   5   3       2080.75       2053.18        32.89 o                         
  -2   5   3        787.55        776.85        45.76 o                         
  -1   5   3       2445.26       2545.01        38.56 o                         
   0   5   3        119.31        117.02        10.79 o                         
   1   5   3        276.94        277.98        16.82 o                         
   2   5   3       1503.53       1471.58        54.59 o                         
   3   5   3        642.06        649.82        26.16 o                         
   4   5   3        730.18        726.38        28.23 o                         
   5   5   3        306.34        360.00        30.77 o                         
   6   5   3        553.73        500.17        41.43 o                         
 -10   6   3        229.50        183.71        74.42 o                         
  -9   6   3        741.85        701.98       104.61 o                         
  -8   6   3       1238.94       1257.07        47.88 o                         
  -7   6   3        999.09        974.94        56.87 o                         
  -6   6   3        663.87        641.09        46.00 o                         
  -5   6   3       2966.00       2911.16        79.08 o                         
  -4   6   3        589.88        576.58        30.77 o                         
  -3   6   3        384.38        394.55        36.58 o                         
  -2   6   3       2121.78       2231.65        30.67 o                         
  -1   6   3       1568.10       1576.42        36.61 o                         
   0   6   3       1276.84       1264.60        30.73 o                         
   1   6   3       1128.82       1093.56        48.56 o                         
   2   6   3       1131.97       1144.74        34.79 o                         
   3   6   3        746.58        782.74        31.05 o                         
   4   6   3         83.71         92.43        21.61 o                         
   5   6   3        299.72        323.73        26.34 o                         
 -10   7   3        244.57        288.09        80.55 o                         
  -9   7   3        307.41        212.89        71.90 o                         
  -8   7   3        594.12        667.43        97.11 o                         
  -7   7   3        649.82        626.03        19.85 o                         
  -6   7   3        641.66        609.02        41.59 o                         
  -5   7   3       1071.59       1117.83        28.10 o                         
  -4   7   3       2478.38       2452.12        96.04 o                         
  -3   7   3       1269.98       1249.67        29.31 o                         
  -2   7   3       1759.66       1814.41        64.94 o                         
  -1   7   3       2055.06       1936.35        59.13 o                         
   0   7   3        695.67        748.39        30.66 o                         
   1   7   3        349.82        406.84        33.14 o                         
   2   7   3        379.06        363.41        31.77 o                         
   3   7   3         66.88         91.24        17.42 o                         
   4   7   3         86.84        109.60        19.82 o                         
  -9   8   3        367.95        448.15       139.12 o                         
  -8   8   3        768.66        651.66       152.48 o                         
  -7   8   3        509.17        521.84        67.92 o                         
  -6   8   3       1176.39       1180.89        38.74 o                         
  -5   8   3       1778.64       1846.53        52.28 o                         
  -4   8   3       1153.25       1134.06        42.26 o                         
  -3   8   3        967.96        931.85       155.92 o                         
  -2   8   3        649.18        677.07        37.82 o                         
  -1   8   3        378.64        353.03        32.77 o                         
   0   8   3        104.21         90.54        26.05 o                         
   1   8   3        167.84        168.12        31.85 o                         
   2   8   3        447.80        455.75        46.76 o                         
   3   8   3        152.54        177.30        38.92 o                         
  -9   9   3        365.79        412.72       142.36 o                         
  -8   9   3        644.88        682.70       159.33 o                         
  -7   9   3        656.33        748.78       143.99 o                         
  -6   9   3        466.57        458.99        57.26 o                         
  -5   9   3        512.07        550.36        44.42 o                         
  -4   9   3        406.05        428.35        32.71 o                         
  -3   9   3         58.90         55.80        20.51 o                         
  -2   9   3        942.22        977.74        47.68 o                         
  -1   9   3        227.39        214.76        32.82 o                         
   0   9   3        342.91        346.22        41.73 o                         
   1   9   3        449.20        309.69        41.17 o                         
   2   9   3        393.24        464.76        50.79 o                         
  -7  10   3        119.34        122.38        76.10 o                         
  -6  10   3        219.35        220.41        26.77 o                         
  -5  10   3        399.05        442.87        35.62 o                         
  -4  10   3        372.62        374.65       111.79 o                         
  -3  10   3        613.17        520.75        40.92 o                         
  -2  10   3        413.69        349.76        39.38 o                         
  -1  10   3        579.46        591.98        50.86 o                         
   0  10   3        253.95        321.03        43.10 o                         
   2 -11   4        242.83        242.06        39.72 o                         
   3 -11   4        512.73        512.35        65.02 o                         
   4 -11   4        489.45        441.28        45.32 o                         
   5 -11   4        283.75        289.32        38.87 o                         
   6 -11   4        141.43        117.21        82.29 o                         
  -1 -10   4        330.45        368.88        48.21 o                         
   0 -10   4        581.04        636.03        56.45 o                         
   1 -10   4       1006.18        977.54        60.33 o                         
   2 -10   4        345.82        390.25       129.24 o                         
   3 -10   4        236.19        229.93        34.63 o                         
   4 -10   4        299.13        298.46        37.14 o                         
   5 -10   4        230.14        207.69        31.54 o                         
   6 -10   4         74.00         80.06        30.91 o                         
   7 -10   4        142.46        133.77        61.23 o                         
   8 -10   4        340.22        354.17        87.97 o                         
  -2  -9   4        472.41        523.90        33.21 o                         
  -1  -9   4        618.62        633.32        33.86 o                         
   0  -9   4        512.37        486.78        30.12 o                         
   1  -9   4        430.65        376.09        42.34 o                         
   2  -9   4        112.02        125.51        17.16 o                         
   3  -9   4        231.66        264.73        66.76 o                         
   4  -9   4        368.17        320.41        40.95 o                         
   5  -9   4        395.83        375.54        35.74 o                         
   6  -9   4        323.24        348.83        33.41 o                         
   7  -9   4        763.78        761.85        65.82 o                         
   8  -9   4        341.98        338.99        38.69 o                         
   9  -9   4        168.48        203.39        72.06 o                         
  -4  -8   4        365.33        336.09        40.22 o                         
  -3  -8   4        702.97        698.36        35.21 o                         
  -2  -8   4        358.68        362.14        28.31 o                         
  -1  -8   4        159.78        162.07        19.36 o                         
   0  -8   4        597.19        601.71        29.08 o                         
   1  -8   4        824.81        858.90        38.22 o                         
   2  -8   4        554.56        546.19        22.59 o                         
   3  -8   4       1174.50       1166.75        33.95 o                         
   4  -8   4       1516.75       1573.47        58.14 o                         
   5  -8   4        464.92        477.70        36.59 o                         
   6  -8   4        377.88        399.29        33.52 o                         
   7  -8   4        810.28        821.59        40.67 o                         
   8  -8   4        293.59        271.17        35.34 o                         
   9  -8   4        101.43        116.07        22.97 o                         
  -5  -7   4        207.44        265.38        37.27 o                         
  -4  -7   4        276.24        274.11        34.72 o                         
  -3  -7   4        756.48        737.30        33.38 o                         
  -2  -7   4        812.83        793.45        31.26 o                         
  -1  -7   4       1349.91       1317.37        38.25 o                         
   0  -7   4       1896.32       1839.99        43.80 o                         
   1  -7   4       3557.12       3409.99        81.27 o                         
   2  -7   4        259.62        274.53        26.61 o                         
   3  -7   4       1804.93       1830.33        31.85 o                         
   4  -7   4       1316.21       1343.20        32.64 o                         
   5  -7   4        155.23        154.10        21.34 o                         
   6  -7   4        245.76        199.23        23.01 o                         
   7  -7   4        524.09        534.22        37.57 o                         
   8  -7   4        199.75        238.10        26.36 o                         
   9  -7   4        209.79        202.07        25.73 o                         
  10  -7   4        390.20        357.02        57.96 o                         
  -6  -6   4        438.01        371.35        43.08 o                         
  -5  -6   4        527.52        542.48        45.66 o                         
  -4  -6   4       1362.31       1360.35        39.62 o                         
  -3  -6   4       2420.35       2447.90        52.82 o                         
  -2  -6   4       1462.96       1507.25        38.63 o                         
  -1  -6   4       2181.66       2176.93        46.25 o                         
   0  -6   4       4168.12       4124.09       139.45 o                         
   1  -6   4        100.63        112.05        10.58 o                         
   2  -6   4       1348.87       1297.67        24.61 o                         
   3  -6   4        813.26        806.24        19.14 o                         
   4  -6   4        753.28        777.87        33.12 o                         
   5  -6   4        147.45        151.13        19.78 o                         
   6  -6   4       1001.71       1011.20        40.27 o                         
   7  -6   4        773.39        802.00        80.12 o                         
   8  -6   4        403.55        452.63        59.00 o                         
   9  -6   4        271.35        273.97        32.23 o                         
  10  -6   4        705.73        680.85       121.88 o                         
  -7  -5   4        774.99        737.74        52.59 o                         
  -6  -5   4        927.12        995.73        52.89 o                         
  -5  -5   4       1203.93       1126.03        52.07 o                         
  -4  -5   4       1509.84       1513.73        39.08 o                         
  -3  -5   4       2487.94       2426.38        45.87 o                         
  -2  -5   4       1036.54       1045.43        27.66 o                         
  -1  -5   4        820.32        844.18        26.74 o                         
   0  -5   4       1941.18       1800.86        38.00 o                         
   1  -5   4       2065.87       2074.39        32.12 o                         
   2  -5   4        979.08        958.18        24.13 o                         
   3  -5   4       2014.36       1918.50        29.59 o                         
   4  -5   4       2245.43       2223.20        30.95 o                         
   5  -5   4        302.81        312.20        12.48 o                         
   6  -5   4       1913.74       1935.12        65.60 o                         
   7  -5   4       1108.72       1104.20        81.99 o                         
   8  -5   4        330.74        348.20        28.21 o                         
   9  -5   4        202.18        197.80        24.75 o                         
  10  -5   4        405.44        405.19        53.91 o                         
  -7  -4   4        814.35        768.55       173.07 o                         
  -6  -4   4        952.59        967.27        47.69 o                         
  -5  -4   4        303.73        254.35        27.17 o                         
  -4  -4   4       1522.54       1535.82        48.12 o                         
  -3  -4   4       1371.01       1393.52        38.84 o                         
  -2  -4   4       2766.21       2770.30        45.27 o                         
  -1  -4   4       3013.53       3155.12        90.95 o                         
   0  -4   4       4891.51       4758.61        68.55 o                         
   1  -4   4       2453.89       2444.27        34.03 o                         
   2  -4   4       3982.46       4007.10        47.95 o                         
   3  -4   4       3288.05       3156.30        40.14 o                         
   4  -4   4       2556.56       2596.32        34.29 o                         
   5  -4   4        440.07        408.84        13.39 o                         
   6  -4   4        578.85        502.40        75.70 o                         
   7  -4   4        763.53        705.49        71.90 o                         
   8  -4   4         64.00         55.50        18.11 o                         
   9  -4   4        278.89        224.00        25.75 o                         
  10  -4   4        488.46        447.64        37.37 o                         
  -8  -3   4        139.23        114.90        46.51 o                         
  -7  -3   4        662.15        657.42       141.02 o                         
  -6  -3   4        646.58        629.88        46.28 o                         
  -5  -3   4       1560.76       1560.63        50.39 o                         
  -4  -3   4       2508.12       2613.23        61.00 o                         
  -3  -3   4       5145.69       5168.72        66.00 o                         
  -2  -3   4       4019.69       4081.00        67.50 o                         
  -1  -3   4       4854.30       4603.41        89.31 o                         
   0  -3   4       9856.70       9937.05       100.49 o                         
   1  -3   4       2229.05       2329.96        31.30 o                         
   2  -3   4       1880.87       1811.41        26.29 o                         
   3  -3   4       4151.66       4261.53        49.53 o                         
   4  -3   4         93.80        111.22         9.65 o                         
   5  -3   4        343.13        357.56        20.89 o                         
   6  -3   4        998.27       1045.34        32.98 o                         
   7  -3   4        831.11        839.90        65.48 o                         
   8  -3   4         66.24         45.21        18.34 o                         
   9  -3   4       1093.09        989.60        83.26 o                         
  10  -3   4        362.16        363.65        35.24 o                         
  -9  -2   4        103.38        106.48        27.49 o                         
  -8  -2   4        503.98        503.09        26.41 o                         
  -7  -2   4       1156.48       1192.43        42.29 o                         
  -6  -2   4       3007.52       2913.99        71.71 o                         
  -5  -2   4        714.45        745.61        89.23 o                         
  -4  -2   4       6666.10       6661.10        80.75 o                         
  -3  -2   4       5869.41       6018.42        71.74 o                         
  -2  -2   4       2393.35       2333.55        37.52 o                         
  -1  -2   4       2628.83       2521.69        66.65 o                         
   0  -2   4       8740.85       8907.92       109.92 o                         
   1  -2   4       2243.53       2286.27        29.72 o                         
   2  -2   4        517.29        503.05        25.17 o                         
   3  -2   4       2462.10       2441.58        32.70 o                         
   4  -2   4       1502.39       1530.05        29.06 o                         
   5  -2   4       1155.40       1150.44        21.71 o                         
   6  -2   4       2282.42       2342.83        33.37 o                         
   7  -2   4        638.03        584.06        31.78 o                         
   8  -2   4        515.25        488.69        32.99 o                         
   9  -2   4        223.20        185.07        27.45 o                         
  10  -2   4        373.45        307.58        93.88 o                         
  -9  -1   4        305.73        314.45        23.39 o                         
  -8  -1   4        779.16        845.84        65.17 o                         
  -7  -1   4       2364.61       2308.71        63.27 o                         
  -6  -1   4        734.23        766.21        70.04 o                         
  -5  -1   4       1470.34       1528.53       104.50 o                         
  -4  -1   4       4926.88       5077.32        62.79 o                         
  -3  -1   4       2848.18       2859.42        39.00 o                         
  -2  -1   4       2323.09       2362.35        33.99 o                         
  -1  -1   4       6532.92       6760.29        68.77 o                         
   0  -1   4       4071.27       4210.52        46.20 o                         
   1  -1   4       2817.06       2900.32        35.11 o                         
   2  -1   4       7795.72       7939.57        81.44 o                         
   3  -1   4       6172.34       6209.85        63.66 o                         
   4  -1   4       1839.85       1822.41        27.57 o                         
   5  -1   4        969.26        965.29        27.76 o                         
   6  -1   4        852.78        883.03        20.20 o                         
   7  -1   4        487.84        512.75        33.93 o                         
   8  -1   4         55.43         55.80        47.74 o                         
   9  -1   4        386.81        363.49        72.66 o                         
  10  -1   4        198.77        208.12        57.22 o                         
 -10   0   4        374.19        357.13        34.41 o                         
  -9   0   4        176.34        201.54        19.31 o                         
  -8   0   4        557.19        576.00        25.03 o                         
  -7   0   4       1235.79       1167.67        91.30 o                         
  -6   0   4        900.82        913.05        65.64 o                         
  -5   0   4       1690.82       1652.15        40.95 o                         
  -4   0   4       4499.12       4613.75        83.15 o                         
  -3   0   4       4474.85       4377.76        53.26 o                         
  -2   0   4       3394.89       3381.86        31.44 o                         
  -1   0   4      17815.19      18064.19       168.56 o                         
   0   0   4      13280.39      13746.48       131.17 o                         
   1   0   4       3943.49       4058.67        73.23 o                         
   2   0   4       3425.04       3397.21        49.98 o                         
   3   0   4       3722.15       3557.48        41.82 o                         
   4   0   4        181.25        184.47        10.53 o                         
   5   0   4        402.64        457.14        20.09 o                         
   6   0   4        692.24        732.04        63.30 o                         
   7   0   4        321.36        351.31        58.71 o                         
   8   0   4        208.98        181.92        27.19 o                         
   9   0   4        474.36        489.54        42.16 o                         
 -10   1   4        194.75        169.45        24.47 o                         
  -9   1   4         99.12         80.41        29.65 o                         
  -8   1   4        941.24        904.83        28.08 o                         
  -7   1   4       1535.26       1535.53       104.52 o                         
  -6   1   4       1027.24       1016.57        31.26 o                         
  -5   1   4       3919.24       3984.00        51.02 o                         
  -4   1   4       6853.47       6811.81        76.42 o                         
  -3   1   4       9051.72       9211.36        84.48 o                         
  -2   1   4       3101.08       3163.93        33.86 o                         
  -1   1   4      12673.93      12900.95       106.02 o                         
   0   1   4       2966.39       2898.42        34.74 o                         
   1   1   4       3876.85       3986.25        52.85 o                         
   2   1   4         61.67         68.36         7.89 o                         
   3   1   4       4688.94       4810.96        57.47 o                         
   4   1   4        463.67        478.08        20.74 o                         
   5   1   4        942.46        960.19        20.14 o                         
   6   1   4       1481.36       1494.58       124.25 o                         
   7   1   4        445.23        452.32        36.24 o                         
   8   1   4        205.82        272.09        33.37 o                         
   9   1   4        375.24        416.55       243.34 o                         
 -10   2   4        372.79        376.96        22.73 o                         
  -9   2   4        491.29        502.97        23.14 o                         
  -8   2   4       1062.37       1053.99        69.99 o                         
  -7   2   4       1954.19       1954.33        57.66 o                         
  -6   2   4       1378.40       1325.24        31.87 o                         
  -5   2   4       4021.13       3899.03        96.29 o                         
  -4   2   4       5361.10       5381.51        49.75 o                         
  -3   2   4       2251.00       2210.51        31.45 o                         
  -2   2   4       1283.02       1316.37        14.84 o                         
  -1   2   4       5821.36       5660.22        56.09 o                         
   0   2   4       3260.03       3174.97        61.97 o                         
   1   2   4        275.47        224.03        10.61 o                         
   2   2   4      13407.85      13543.74       136.39 o                         
   3   2   4       1496.44       1523.75        28.16 o                         
   4   2   4       1041.38       1046.34        21.46 o                         
   5   2   4        946.35       1000.79        30.09 o                         
   6   2   4       1079.12       1115.36        33.42 o                         
   7   2   4        103.89        100.50        40.24 o                         
   8   2   4        164.15        134.77        37.27 o                         
 -10   3   4        285.80        267.52        27.71 o                         
  -9   3   4        332.76        315.52        17.59 o                         
  -8   3   4        938.36        953.00        42.21 o                         
  -7   3   4       1620.01       1469.46        58.17 o                         
  -6   3   4        447.01        472.64        27.64 o                         
  -5   3   4       1419.62       1459.54        16.57 o                         
  -4   3   4       2759.75       2767.76        28.62 o                         
  -3   3   4       1601.20       1554.47        26.86 o                         
  -2   3   4       6001.22       6157.00        59.45 o                         
  -1   3   4       9097.62       8954.13        81.32 o                         
   0   3   4       5840.57       5711.48        59.85 o                         
   1   3   4       3226.59       3187.60        45.55 o                         
   2   3   4       3148.95       3163.94        38.86 o                         
   3   3   4       1616.31       1689.72        27.94 o                         
   4   3   4        301.05        315.07        25.20 o                         
   5   3   4        406.94        406.54        23.86 o                         
   6   3   4        411.14        464.61        59.51 o                         
   7   3   4         83.51         56.18        26.93 o                         
   8   3   4        151.20        188.17        35.42 o                         
 -10   4   4        150.31        121.87        37.15 o                         
  -9   4   4        125.71        131.18        24.82 o                         
  -8   4   4        718.97        682.51        52.26 o                         
  -7   4   4        584.07        574.01        83.78 o                         
  -6   4   4        925.03        969.22        82.10 o                         
  -5   4   4       2992.93       2945.89        29.60 o                         
  -4   4   4       5590.21       5684.37        54.58 o                         
  -3   4   4       3037.43       3075.36        34.86 o                         
  -2   4   4       6413.36       6471.60        76.20 o                         
  -1   4   4       4613.95       4728.95        50.52 o                         
   0   4   4       1528.16       1527.05        24.72 o                         
   1   4   4       1239.23       1206.91        20.97 o                         
   2   4   4       1218.03       1197.34        28.13 o                         
   3   4   4        554.25        555.06        23.18 o                         
   4   4   4        420.12        507.47        25.84 o                         
   5   4   4        534.65        564.88        27.89 o                         
   6   4   4        436.62        504.67        54.14 o                         
   7   4   4        169.39        129.51        30.45 o                         
 -10   5   4        186.30        155.49        28.17 o                         
  -9   5   4        368.00        433.05        51.75 o                         
  -8   5   4        817.89        728.46        50.34 o                         
  -7   5   4       1459.23       1409.01        49.18 o                         
  -6   5   4       1170.89       1134.58       107.36 o                         
  -5   5   4       4402.26       4426.24        72.50 o                         
  -4   5   4       1445.77       1421.79        35.36 o                         
  -3   5   4       1563.45       1586.94        36.00 o                         
  -2   5   4       1344.44       1350.08        23.11 o                         
  -1   5   4       1855.27       1905.49        28.50 o                         
   0   5   4        885.69        943.32        21.10 o                         
   1   5   4       1327.40       1287.60        32.98 o                         
   2   5   4       2096.89       1976.85        43.96 o                         
   3   5   4        769.46        749.65        29.20 o                         
   4   5   4        359.06        339.48        23.84 o                         
   5   5   4        861.34        873.46        60.51 o                         
   6   5   4        323.32        364.47        94.97 o                         
 -10   6   4        156.19        183.10        73.22 o                         
  -9   6   4        462.01        467.57        45.04 o                         
  -8   6   4       1133.70       1143.15        47.79 o                         
  -7   6   4        476.44        508.91       125.61 o                         
  -6   6   4        687.40        683.48        19.08 o                         
  -5   6   4        162.14        199.09        19.49 o                         
  -4   6   4       2045.81       2023.46        46.41 o                         
  -3   6   4        721.50        770.43        30.90 o                         
  -2   6   4       2153.40       2118.65        51.60 o                         
  -1   6   4       2038.77       1994.31        35.92 o                         
   0   6   4       2220.57       2216.18        42.35 o                         
   1   6   4       1144.42       1203.56        34.45 o                         
   2   6   4       1550.21       1559.15        41.19 o                         
   3   6   4        574.43        559.89        37.38 o                         
   4   6   4        301.28        343.17        25.74 o                         
   5   6   4        256.08        250.97        24.65 o                         
 -10   7   4        150.64        116.49       105.17 o                         
  -9   7   4         59.35         27.17        28.02 o                         
  -8   7   4        445.51        349.67        32.50 o                         
  -7   7   4        209.88        218.63        13.14 o                         
  -6   7   4        380.06        374.58        37.64 o                         
  -5   7   4       1609.94       1589.69        33.75 o                         
  -4   7   4       1596.68       1604.74        34.47 o                         
  -3   7   4       1023.70       1007.11        26.84 o                         
  -2   7   4       2648.67       2718.31        70.60 o                         
  -1   7   4       1694.00       1792.77        57.58 o                         
   0   7   4        580.51        494.92        40.43 o                         
   1   7   4        860.75        874.03        81.39 o                         
   2   7   4        400.20        430.55        26.74 o                         
   3   7   4        168.29        170.94        21.55 o                         
   4   7   4        170.24        180.84        22.79 o                         
  -9   8   4        223.06        192.21       110.17 o                         
  -8   8   4        447.84        447.61       133.31 o                         
  -7   8   4        470.58        476.04        45.67 o                         
  -6   8   4        802.20        793.39        25.13 o                         
  -5   8   4       1403.86       1400.43        47.14 o                         
  -4   8   4        737.82        750.74        24.93 o                         
  -3   8   4        685.74        595.65        36.36 o                         
  -2   8   4        563.01        544.89        42.44 o                         
  -1   8   4        664.58        624.65        42.19 o                         
   0   8   4        257.31        236.66        32.22 o                         
   1   8   4        341.85        366.96        42.25 o                         
   2   8   4        405.75        479.64        47.58 o                         
   3   8   4        155.11        165.32        35.59 o                         
  -8   9   4        482.88        397.57       138.11 o                         
  -7   9   4        193.41        218.74        49.90 o                         
  -6   9   4        188.96        183.89        35.12 o                         
  -5   9   4        480.90        503.06        32.10 o                         
  -4   9   4        241.52        246.81        27.26 o                         
  -3   9   4        345.99        339.01        31.56 o                         
  -2   9   4        375.06        365.04        37.00 o                         
  -1   9   4        448.84        477.11        43.81 o                         
   0   9   4        399.85        349.02        41.78 o                         
   1   9   4        538.57        524.62        51.82 o                         
  -7  10   4         87.57         61.63        19.16 o                         
  -6  10   4        225.10        265.43        27.89 o                         
  -5  10   4        270.57        318.26        33.70 o                         
  -4  10   4        272.06        275.15        46.03 o                         
  -3  10   4        365.01        351.35        37.48 o                         
  -2  10   4        658.53        603.99        49.10 o                         
  -1  10   4        466.15        389.56        43.01 o                         
   3 -11   5        431.71        431.15        49.59 o                         
   4 -11   5        520.88        564.17       104.17 o                         
   5 -11   5        369.31        366.73        87.58 o                         
   0 -10   5        544.89        554.39        35.22 o                         
   1 -10   5        894.97        750.89        61.87 o                         
   2 -10   5        430.88        383.62        46.85 o                         
   3 -10   5        558.38        515.73        46.52 o                         
   4 -10   5        654.57        654.30        96.73 o                         
   5 -10   5         91.87         38.86        49.29 o                         
   6 -10   5        133.00        165.29        31.02 o                         
   7 -10   5        402.48        393.16        67.22 o                         
  -2  -9   5        722.06        730.17        53.60 o                         
  -1  -9   5        516.19        594.61        33.22 o                         
   0  -9   5        674.15        700.88        41.16 o                         
   1  -9   5        658.02        732.72        40.66 o                         
   2  -9   5        240.28        234.51        22.17 o                         
   3  -9   5        630.16        595.38        48.22 o                         
   4  -9   5        580.81        485.76        58.39 o                         
   5  -9   5        394.76        403.29       113.57 o                         
   6  -9   5        466.64        495.75        40.72 o                         
   7  -9   5        669.08        719.48        43.72 o                         
   8  -9   5        357.89        366.07        99.74 o                         
  -4  -8   5        282.12        274.46        38.61 o                         
  -3  -8   5        627.99        595.55        33.05 o                         
  -2  -8   5        313.30        327.47        26.02 o                         
  -1  -8   5        303.19        250.90        22.52 o                         
   0  -8   5       1184.44       1209.20        39.18 o                         
   1  -8   5        918.30        913.58        26.39 o                         
   2  -8   5       1019.11        982.65        26.46 o                         
   3  -8   5       1201.01       1217.96        50.17 o                         
   4  -8   5       1958.97       1941.45       128.31 o                         
   5  -8   5        706.53        667.35       140.00 o                         
   6  -8   5       1080.81       1030.70        48.07 o                         
   7  -8   5        561.45        521.51        36.40 o                         
   8  -8   5        192.43        160.15        33.69 o                         
   9  -8   5        117.72        110.92        26.22 o                         
  -5  -7   5        109.95         90.96        30.17 o                         
  -4  -7   5        260.19        264.29        35.84 o                         
  -3  -7   5        773.28        765.44        39.22 o                         
  -2  -7   5       1038.20       1053.86        36.45 o                         
  -1  -7   5        892.58        890.07        33.00 o                         
   0  -7   5       3157.87       3089.32        63.22 o                         
   1  -7   5       1439.03       1409.48        30.51 o                         
   2  -7   5       3205.75       3147.75        61.94 o                         
   3  -7   5       2004.05       2059.38        35.63 o                         
   4  -7   5       1573.53       1622.58        66.79 o                         
   5  -7   5        182.38        190.23        23.35 o                         
   6  -7   5        770.76        816.51        40.38 o                         
   7  -7   5        425.07        408.05        74.53 o                         
   8  -7   5        173.62        207.77        47.14 o                         
   9  -7   5        199.50        191.97        27.52 o                         
  -6  -6   5        277.29        316.00        40.20 o                         
  -5  -6   5        220.72        224.64        33.88 o                         
  -4  -6   5       1337.00       1299.78        58.62 o                         
  -3  -6   5       1258.02       1270.94        37.94 o                         
  -2  -6   5       2256.31       2251.24        49.46 o                         
  -1  -6   5       2046.81       2059.85        46.20 o                         
   0  -6   5       2887.58       2943.25        55.01 o                         
   1  -6   5       2744.08       2640.01        52.90 o                         
   2  -6   5        654.27        679.23        31.18 o                         
   3  -6   5       1520.36       1528.78        28.51 o                         
   4  -6   5       1023.01        972.99        33.13 o                         
   5  -6   5       1099.07       1068.67        30.22 o                         
   6  -6   5        376.86        375.12        44.25 o                         
   7  -6   5       1776.88       1770.15        56.23 o                         
   8  -6   5        282.75        311.08        29.08 o                         
   9  -6   5        414.37        412.19        37.59 o                         
  10  -6   5        450.89        415.32        35.37 o                         
  -7  -5   5        471.33        450.85        45.99 o                         
  -6  -5   5        657.47        610.24        48.57 o                         
  -5  -5   5        577.68        562.70        39.45 o                         
  -4  -5   5       1076.13       1167.43        49.44 o                         
  -3  -5   5       2929.79       2880.25        52.19 o                         
  -2  -5   5        433.92        469.33        20.62 o                         
  -1  -5   5       1471.94       1508.14        50.13 o                         
   0  -5   5       3087.50       3117.10        54.44 o                         
   1  -5   5       1696.14       1710.30        29.72 o                         
   2  -5   5        829.04        812.67        20.76 o                         
   3  -5   5       4800.55       4818.11        58.31 o                         
   4  -5   5       3184.96       3243.50        58.00 o                         
   5  -5   5       1524.75       1549.24        27.12 o                         
   6  -5   5       2227.15       2174.87        58.32 o                         
   7  -5   5        835.63        796.84        89.11 o                         
   8  -5   5        225.00        198.64        65.48 o                         
   9  -5   5        325.43        293.32        29.92 o                         
  10  -5   5        238.25        217.68        28.69 o                         
  -7  -4   5        393.04        408.08        39.89 o                         
  -6  -4   5        453.40        422.71        50.90 o                         
  -5  -4   5        344.80        315.72        30.43 o                         
  -4  -4   5       1105.90       1095.51        29.96 o                         
  -3  -4   5       1122.53       1129.32        29.19 o                         
  -2  -4   5        941.86        880.96        25.16 o                         
  -1  -4   5       2679.77       2682.47        47.73 o                         
   0  -4   5       6248.41       6291.45        71.39 o                         
   1  -4   5       5354.15       5475.63        63.39 o                         
   2  -4   5       4845.42       4618.38        54.97 o                         
   3  -4   5       7479.23       7394.02        80.72 o                         
   4  -4   5       1707.73       1790.16        28.69 o                         
   5  -4   5        763.16        771.51        18.82 o                         
   6  -4   5       1336.39       1327.55        45.13 o                         
   7  -4   5        897.53        917.69        39.63 o                         
   8  -4   5         46.85         39.82        18.66 o                         
   9  -4   5        453.90        460.31        45.16 o                         
  10  -4   5        324.34        309.17        33.81 o                         
  -8  -3   5        146.25        103.74        27.68 o                         
  -7  -3   5        592.27        586.48        40.75 o                         
  -6  -3   5        304.16        314.41        29.23 o                         
  -5  -3   5        119.00        128.16        20.06 o                         
  -4  -3   5       3220.97       3273.44        52.74 o                         
  -3  -3   5       2614.32       2546.99        50.57 o                         
  -2  -3   5       3147.16       3215.64        52.05 o                         
  -1  -3   5       8176.44       8169.48       166.08 o                         
   0  -3   5      10224.42      10474.92       107.04 o                         
   1  -3   5       1768.61       1685.75        26.51 o                         
   2  -3   5       2873.47       2922.50        51.23 o                         
   3  -3   5       4208.92       4160.38        50.58 o                         
   4  -3   5       1043.24       1039.58        29.20 o                         
   5  -3   5       1174.57       1185.74        23.32 o                         
   6  -3   5       1138.30       1129.06        29.16 o                         
   7  -3   5        956.43        857.31        38.37 o                         
   8  -3   5        610.98        641.15        58.41 o                         
   9  -3   5        301.07        248.36        77.40 o                         
  10  -3   5        426.07        403.39        38.78 o                         
  -9  -2   5         62.07         77.51        40.59 o                         
  -8  -2   5        286.12        278.98        24.71 o                         
  -7  -2   5        814.15        749.14        52.55 o                         
  -6  -2   5        663.95        630.82        41.79 o                         
  -5  -2   5       1964.37       2018.45       123.06 o                         
  -4  -2   5       3222.49       3306.59        48.60 o                         
  -3  -2   5       4293.77       4271.89        58.92 o                         
  -2  -2   5        723.65        661.84        18.90 o                         
  -1  -2   5       9049.06       9512.44        96.92 o                         
   0  -2   5        974.40        862.47        18.00 o                         
   1  -2   5       2617.95       2658.17        34.88 o                         
   2  -2   5       2824.66       2867.12        37.62 o                         
   3  -2   5       6336.03       6396.76       115.20 o                         
   4  -2   5       3302.10       3354.21        42.43 o                         
   5  -2   5       1185.98       1192.36        23.67 o                         
   6  -2   5       3304.24       3427.80        45.63 o                         
   7  -2   5        756.92        747.75        68.13 o                         
   8  -2   5        220.39        189.51        27.08 o                         
   9  -2   5        524.70        583.93        40.87 o                         
  10  -2   5        266.46        243.74        34.85 o                         
  -9  -1   5        354.65        353.58        24.87 o                         
  -8  -1   5        508.83        505.82        39.13 o                         
  -7  -1   5       1088.03       1068.69        42.38 o                         
  -6  -1   5        430.82        434.91        41.28 o                         
  -5  -1   5       2017.12       2004.02        50.16 o                         
  -4  -1   5        667.47        678.01        39.77 o                         
  -3  -1   5        987.90        970.18        21.36 o                         
  -2  -1   5       1695.89       1820.51        25.91 o                         
  -1  -1   5       4137.16       4218.65        47.82 o                         
   0  -1   5       8336.90       8661.91        88.05 o                         
   1  -1   5       6093.81       6106.98        85.34 o                         
   2  -1   5       8343.59       8168.38        85.65 o                         
   3  -1   5       7024.75       7225.44        78.85 o                         
   4  -1   5       1522.03       1444.87        27.00 o                         
   5  -1   5       1777.00       1782.89        30.01 o                         
   6  -1   5       2150.64       2208.05        34.96 o                         
   7  -1   5        390.66        394.89        40.06 o                         
   8  -1   5        107.31        119.74        27.46 o                         
   9  -1   5        390.23        341.39        36.85 o                         
  -9   0   5        150.20        149.85        20.73 o                         
  -8   0   5        342.38        351.61        21.37 o                         
  -7   0   5        840.23        790.64        49.31 o                         
  -6   0   5         66.11         85.98        15.40 o                         
  -5   0   5        171.72        165.22        16.58 o                         
  -4   0   5       4151.36       4368.12        54.99 o                         
  -3   0   5       3015.93       2879.95        87.47 o                         
  -2   0   5       5114.98       5190.48        54.98 o                         
  -1   0   5      10667.95      10668.41       104.84 o                         
   0   0   5       9000.40       9069.34        91.52 o                         
   1   0   5       2125.04       2233.62        47.12 o                         
   2   0   5       7098.61       7272.12        78.56 o                         
   3   0   5       3336.59       3278.72        53.91 o                         
   4   0   5       1115.51       1055.62        21.85 o                         
   5   0   5       1035.32       1026.38        43.41 o                         
   6   0   5       1177.82       1264.19        23.70 o                         
   7   0   5        401.05        380.96        33.55 o                         
   8   0   5        298.72        269.74        32.53 o                         
   9   0   5        456.78        426.98        50.39 o                         
 -10   1   5        207.75        210.93        24.05 o                         
  -9   1   5         50.24         47.80        16.97 o                         
  -8   1   5        394.76        361.24        43.80 o                         
  -7   1   5        495.21        514.33        33.66 o                         
  -6   1   5       1563.56       1491.42        39.62 o                         
  -5   1   5       1885.14       1903.79        60.50 o                         
  -4   1   5       4013.02       4020.86        52.66 o                         
  -3   1   5       3588.04       3709.68        33.97 o                         
  -2   1   5       2992.69       2919.43        48.10 o                         
  -1   1   5       5732.09       5836.04        61.78 o                         
   0   1   5       2768.65       2725.98        35.11 o                         
   1   1   5       1232.98       1164.27        21.66 o                         
   2   1   5       5626.74       5623.13        64.89 o                         
   3   1   5       2289.46       2262.27        35.33 o                         
   4   1   5       1100.44       1158.15        51.83 o                         
   5   1   5       1790.92       1856.74        29.53 o                         
   6   1   5       1869.15       1969.78        45.40 o                         
   7   1   5        237.67        296.37        32.59 o                         
   8   1   5        460.81        468.27        41.60 o                         
 -10   2   5        237.47        228.13        19.08 o                         
  -9   2   5        267.54        267.83        25.16 o                         
  -8   2   5        900.69        904.01        55.97 o                         
  -7   2   5       1776.52       1697.06        95.49 o                         
  -6   2   5        301.06        332.45        18.24 o                         
  -5   2   5       1693.77       1682.93        34.93 o                         
  -4   2   5       2088.96       2093.56        25.74 o                         
  -3   2   5         60.12         65.59        15.65 o                         
  -2   2   5       3735.31       3936.36        43.33 o                         
  -1   2   5       2583.81       2524.38        32.71 o                         
   0   2   5       3793.33       3703.17        48.44 o                         
   1   2   5       3738.70       3577.18        45.97 o                         
   2   2   5       4151.80       4131.11       101.30 o                         
   3   2   5       2563.98       2561.92        40.22 o                         
   4   2   5       2231.09       2298.01        33.60 o                         
   5   2   5       1746.07       1795.96        35.02 o                         
   6   2   5        773.60        763.06        29.79 o                         
   7   2   5        331.52        265.51        32.67 o                         
   8   2   5        130.09        144.13        30.55 o                         
 -10   3   5        201.84        162.92        27.90 o                         
  -9   3   5        258.72        274.42        16.70 o                         
  -8   3   5        817.14        776.80        22.08 o                         
  -7   3   5        286.53        304.23        15.92 o                         
  -6   3   5         40.56         42.23         5.99 o                         
  -5   3   5        664.04        659.68        17.18 o                         
  -4   3   5       2270.60       2220.63        31.84 o                         
  -3   3   5       2188.13       2193.50        36.99 o                         
  -2   3   5       1587.99       1615.90        29.33 o                         
  -1   3   5       5735.54       5638.43        59.62 o                         
   0   3   5       3961.93       3848.27        48.58 o                         
   1   3   5       2869.84       2767.31        40.21 o                         
   2   3   5       3801.15       3831.55        52.34 o                         
   3   3   5       2282.83       2311.04        65.26 o                         
   4   3   5        500.36        536.42        22.25 o                         
   5   3   5        749.63        779.80        62.43 o                         
   6   3   5        503.13        519.87        40.32 o                         
   7   3   5        120.30        163.81        30.40 o                         
 -10   4   5        134.30        120.23        26.31 o                         
  -9   4   5         74.70         80.37        22.84 o                         
  -8   4   5        530.99        528.72        35.00 o                         
  -7   4   5        219.52        240.15        55.16 o                         
  -6   4   5       1067.30       1001.37        33.10 o                         
  -5   4   5       1196.46       1206.28        31.88 o                         
  -4   4   5       2188.23       2224.12        46.47 o                         
  -3   4   5       1523.49       1506.31        39.59 o                         
  -2   4   5       3497.06       3487.29        48.33 o                         
  -1   4   5       3204.59       3220.70        39.45 o                         
   0   4   5       1375.17       1393.09        24.28 o                         
   1   4   5       1363.97       1378.41        33.63 o                         
   2   4   5       1546.58       1542.90        29.26 o                         
   3   4   5        919.05        931.57        30.56 o                         
   4   4   5        372.73        366.78        23.42 o                         
   5   4   5        924.30        932.24        34.88 o                         
   6   4   5        455.99        521.11        80.21 o                         
   7   4   5        233.49        232.69        34.43 o                         
 -10   5   5        119.23        167.50        31.30 o                         
  -9   5   5        313.85        264.82        31.23 o                         
  -8   5   5        938.83       1025.75       132.36 o                         
  -7   5   5        680.23        754.67        99.49 o                         
  -6   5   5        379.98        403.74        26.03 o                         
  -5   5   5       1569.11       1616.12        27.21 o                         
  -4   5   5       1365.31       1407.21        27.41 o                         
  -3   5   5        262.92        274.27        15.25 o                         
  -2   5   5       1100.13       1109.09        45.11 o                         
  -1   5   5       1666.50       1666.28        33.14 o                         
   0   5   5        699.61        711.13        24.50 o                         
   1   5   5        859.31        858.88        24.30 o                         
   2   5   5       1643.18       1604.09        53.72 o                         
   3   5   5       1084.03       1061.90        34.86 o                         
   4   5   5        801.16        800.61        32.34 o                         
   5   5   5        835.47        922.34        65.50 o                         
   6   5   5        241.72        180.84        29.66 o                         
 -10   6   5        306.22        276.64        36.34 o                         
  -9   6   5        265.31        287.03        46.32 o                         
  -8   6   5        590.61        670.42        42.34 o                         
  -7   6   5        158.88        132.16        24.22 o                         
  -6   6   5        151.35        166.11        25.05 o                         
  -5   6   5        759.96        796.51        20.74 o                         
  -4   6   5        499.31        511.35        18.97 o                         
  -3   6   5        250.59        243.98        16.10 o                         
  -2   6   5        885.07        927.65        27.59 o                         
  -1   6   5       2065.92       2075.45        42.06 o                         
   0   6   5        757.29        734.98        34.72 o                         
   1   6   5       1843.91       1783.25        95.72 o                         
   2   6   5       1536.47       1509.77        41.39 o                         
   3   6   5        463.58        465.67        28.37 o                         
   4   6   5        430.90        466.38        29.77 o                         
   5   6   5        196.36        249.70        30.11 o                         
  -9   7   5        306.56        285.68        33.47 o                         
  -8   7   5        186.56        195.53        28.73 o                         
  -7   7   5        119.56        139.52        39.67 o                         
  -6   7   5        276.54        277.62        18.34 o                         
  -5   7   5        826.72        887.77        26.03 o                         
  -4   7   5        205.73        182.72        42.07 o                         
  -3   7   5       1409.55       1404.37        43.78 o                         
  -2   7   5       1624.69       1624.25       145.06 o                         
  -1   7   5        793.31        802.76        44.66 o                         
   0   7   5        675.46        681.67        45.96 o                         
   1   7   5        582.11        536.22        45.48 o                         
   2   7   5        416.64        429.88        44.92 o                         
   3   7   5        235.47        283.83        82.44 o                         
   4   7   5        114.11        148.20        21.73 o                         
  -9   8   5        187.13        161.36        52.47 o                         
  -8   8   5        324.89        313.80        33.93 o                         
  -7   8   5        322.30        325.69        22.35 o                         
  -6   8   5        371.20        366.56        19.79 o                         
  -5   8   5        747.97        738.19        25.42 o                         
  -4   8   5        611.93        640.13        24.29 o                         
  -3   8   5        202.75        209.16        25.47 o                         
  -2   8   5        512.77        493.72        39.18 o                         
  -1   8   5        340.42        367.92        37.52 o                         
   0   8   5        114.79         89.24        28.30 o                         
   1   8   5        319.93        362.55        42.70 o                         
   2   8   5        344.85        257.83        40.75 o                         
  -8   9   5        226.98        354.58       136.54 o                         
  -7   9   5        157.71        153.55        29.68 o                         
  -6   9   5        298.96        293.80        19.92 o                         
  -5   9   5        163.04        182.09        23.32 o                         
  -4   9   5         66.32         51.74        35.98 o                         
  -3   9   5        172.63        185.80        28.02 o                         
  -2   9   5        177.77        177.87        31.15 o                         
  -1   9   5        372.89        321.02        38.32 o                         
   0   9   5        274.93        336.51        43.60 o                         
   1   9   5        444.31        479.55        50.21 o                         
  -6  10   5         54.98         84.11        46.62 o                         
  -5  10   5        175.28        202.85        32.17 o                         
  -4  10   5        195.25        179.38        29.92 o                         
  -3  10   5        233.97        223.33        33.26 o                         
  -2  10   5        595.06        523.35        46.57 o                         
   0 -10   6        925.77       1003.30        43.31 o                         
   1 -10   6        615.22        679.71        52.72 o                         
   2 -10   6        634.59        674.43        58.81 o                         
   3 -10   6        558.38        592.67        54.85 o                         
   4 -10   6        375.80        382.87        79.40 o                         
   5 -10   6        232.21        275.68        36.51 o                         
   6 -10   6        320.44        265.20        97.59 o                         
   7 -10   6        422.48        406.34        40.93 o                         
  -2  -9   6        448.81        466.30        33.27 o                         
  -1  -9   6        268.43        250.94        25.50 o                         
   0  -9   6        724.14        781.78        32.52 o                         
   1  -9   6        438.13        464.40        29.42 o                         
   2  -9   6        153.65        134.80        22.14 o                         
   3  -9   6        635.77        662.12        53.89 o                         
   4  -9   6        939.07       1002.51       127.81 o                         
   5  -9   6        568.49        551.52        44.21 o                         
   6  -9   6        578.72        539.11        47.20 o                         
   7  -9   6        874.14        823.89        84.17 o                         
   8  -9   6        515.64        556.77        44.23 o                         
  -3  -8   6        285.99        283.28        36.88 o                         
  -2  -8   6        117.11        107.18        18.85 o                         
  -1  -8   6        323.47        297.39        24.99 o                         
   0  -8   6        513.94        535.31        24.61 o                         
   1  -8   6        804.07        824.05        26.30 o                         
   2  -8   6        910.91        964.22        27.31 o                         
   3  -8   6       1918.38       1893.73        62.97 o                         
   4  -8   6       1829.92       1711.40        67.44 o                         
   5  -8   6       1115.19       1084.73        52.57 o                         
   6  -8   6        782.01        824.08        50.43 o                         
   7  -8   6        888.43        807.36       118.40 o                         
   8  -8   6        222.53        221.61        29.84 o                         
   9  -8   6        227.38        241.62        32.56 o                         
  -4  -7   6        188.18        201.59        32.67 o                         
  -3  -7   6        402.64        440.47        69.17 o                         
  -2  -7   6        267.30        226.94        22.21 o                         
  -1  -7   6       1005.91        968.08        34.90 o                         
   0  -7   6       2588.62       2527.67        54.41 o                         
   1  -7   6       1791.58       1817.07        44.29 o                         
   2  -7   6       1405.12       1383.71        30.56 o                         
   3  -7   6       2058.30       2027.65        36.26 o                         
   4  -7   6       1347.01       1379.30        34.71 o                         
   5  -7   6        551.59        588.94        80.03 o                         
   6  -7   6        878.37        891.98        46.03 o                         
   7  -7   6        962.18        953.10        45.83 o                         
   8  -7   6        200.76        194.91        27.77 o                         
   9  -7   6        308.98        245.82        61.78 o                         
  -5  -6   6        204.19        222.16        35.50 o                         
  -4  -6   6        762.11        829.61        48.83 o                         
  -3  -6   6       1420.14       1385.43        40.29 o                         
  -2  -6   6        909.83        897.52        39.73 o                         
  -1  -6   6       1374.92       1292.07        37.11 o                         
   0  -6   6       1569.11       1508.38        41.04 o                         
   1  -6   6       1490.75       1497.04        30.75 o                         
   2  -6   6        117.09        135.02        16.40 o                         
   3  -6   6       4060.66       3920.01        53.24 o                         
   4  -6   6        889.52        866.02        30.30 o                         
   5  -6   6        685.17        742.66        64.82 o                         
   6  -6   6       1650.26       1689.66        73.17 o                         
   7  -6   6       1530.89       1511.96        78.97 o                         
   8  -6   6        415.71        471.10       100.11 o                         
   9  -6   6        553.29        540.12        39.98 o                         
  -6  -5   6        650.65        737.49        50.08 o                         
  -5  -5   6        458.11        440.91        40.79 o                         
  -4  -5   6        806.04        780.15        44.98 o                         
  -3  -5   6        602.50        618.84        25.45 o                         
  -2  -5   6        196.79        191.74        27.55 o                         
  -1  -5   6       1203.83       1228.67        43.39 o                         
   0  -5   6       1071.38       1023.43        24.51 o                         
   1  -5   6        361.76        394.02        16.47 o                         
   2  -5   6       4357.00       4272.08        55.14 o                         
   3  -5   6       2671.49       2602.96        39.45 o                         
   4  -5   6       2386.13       2464.46        38.40 o                         
   5  -5   6       1855.75       1832.94        39.76 o                         
   6  -5   6       2476.25       2488.75       105.34 o                         
   7  -5   6       1097.73       1057.96        64.19 o                         
   8  -5   6        463.15        441.63        40.38 o                         
   9  -5   6        435.53        419.22        78.12 o                         
  10  -5   6        403.62        410.31        97.37 o                         
  -7  -4   6        645.57        714.74        51.21 o                         
  -6  -4   6        152.41        158.09        28.91 o                         
  -5  -4   6        192.62        199.01        30.74 o                         
  -4  -4   6        268.58        285.86        27.09 o                         
  -3  -4   6        691.34        752.45        25.53 o                         
  -2  -4   6        247.78        241.69        35.12 o                         
  -1  -4   6       2556.82       2517.87        38.54 o                         
   0  -4   6       3762.47       3712.29        49.77 o                         
   1  -4   6       2625.66       2717.02        39.21 o                         
   2  -4   6       2760.67       2613.83        89.16 o                         
   3  -4   6       4949.56       5000.69        60.98 o                         
   4  -4   6       2329.85       2372.74        36.69 o                         
   5  -4   6       1147.58       1082.00        28.40 o                         
   6  -4   6       2471.79       2567.89        58.51 o                         
   7  -4   6        518.84        469.00        39.81 o                         
   8  -4   6        341.08        321.54        30.48 o                         
   9  -4   6        437.83        433.03        37.67 o                         
  10  -4   6        433.58        397.36        81.11 o                         
  -8  -3   6        164.02        158.28        31.37 o                         
  -7  -3   6        320.16        306.57        33.04 o                         
  -6  -3   6        155.72        171.38        43.14 o                         
  -5  -3   6        283.81        304.64        59.03 o                         
  -4  -3   6       1970.24       2015.08        70.14 o                         
  -3  -3   6       1367.37       1358.62        30.96 o                         
  -2  -3   6       2077.97       1968.21        38.71 o                         
  -1  -3   6       2054.74       2117.78        47.60 o                         
   0  -3   6       3222.79       3193.91        42.66 o                         
   1  -3   6       2102.40       2114.47        32.25 o                         
   2  -3   6       3171.87       3272.10        47.50 o                         
   3  -3   6       2337.66       2314.32        35.52 o                         
   4  -3   6       1720.38       1708.11        54.38 o                         
   5  -3   6        753.32        762.24        41.86 o                         
   6  -3   6       2309.90       2308.50        56.49 o                         
   7  -3   6       1128.60       1128.05        55.48 o                         
   8  -3   6        432.68        481.89        38.17 o                         
   9  -3   6        741.95        756.73       175.78 o                         
  -8  -2   6        304.35        311.15        34.80 o                         
  -7  -2   6       1133.44       1112.40        59.57 o                         
  -6  -2   6        590.11        568.48        34.15 o                         
  -5  -2   6       1261.25       1276.47        45.81 o                         
  -4  -2   6        876.91        854.68        23.56 o                         
  -3  -2   6       1708.96       1695.19        51.39 o                         
  -2  -2   6        553.22        555.89        15.81 o                         
  -1  -2   6       1584.16       1630.12        26.39 o                         
   0  -2   6       2196.55       2337.68        52.21 o                         
   1  -2   6        550.55        565.06        15.84 o                         
   2  -2   6       3330.22       3357.50        44.19 o                         
   3  -2   6       3439.66       3520.34        82.77 o                         
   4  -2   6       1298.62       1319.39        25.43 o                         
   5  -2   6       3306.33       3286.16        44.60 o                         
   6  -2   6       2543.67       2615.49        39.89 o                         
   7  -2   6       1015.81       1019.70        48.59 o                         
   8  -2   6        435.79        450.81        38.13 o                         
   9  -2   6        918.91        851.39        49.15 o                         
  -9  -1   6        278.65        274.07        22.88 o                         
  -8  -1   6        852.47        768.13        51.16 o                         
  -7  -1   6        788.23        764.72        38.68 o                         
  -6  -1   6        533.74        566.39        37.06 o                         
  -5  -1   6         40.35         44.31        35.44 o                         
  -4  -1   6       2639.09       2706.51        85.84 o                         
  -3  -1   6        132.25        145.92        10.41 o                         
  -2  -1   6        230.84        216.12        13.69 o                         
  -1  -1   6       2501.40       2509.41        33.97 o                         
   0  -1   6       4290.13       4564.84        53.39 o                         
   1  -1   6        905.07        922.47        19.72 o                         
   2  -1   6       4718.36       4584.29        55.22 o                         
   3  -1   6       5960.21       6068.39        70.39 o                         
   4  -1   6       2422.92       2436.93        35.98 o                         
   5  -1   6       1849.01       1885.92        39.44 o                         
   6  -1   6       1716.79       1752.96        33.37 o                         
   7  -1   6        387.02        469.62        39.27 o                         
   8  -1   6        476.28        451.32        39.36 o                         
   9  -1   6        310.41        264.68        35.60 o                         
  -9   0   6        148.31        123.97        17.29 o                         
  -8   0   6        497.10        498.12        31.00 o                         
  -7   0   6        495.26        465.38        34.07 o                         
  -6   0   6         56.47         38.35        14.37 o                         
  -5   0   6        954.46        944.32       120.44 o                         
  -4   0   6       1850.88       1937.42        30.49 o                         
  -3   0   6        315.84        317.93        11.05 o                         
  -2   0   6       1913.64       1924.80        27.34 o                         
  -1   0   6       3819.28       3664.30        43.86 o                         
   0   0   6       3562.91       3736.78        45.96 o                         
   1   0   6       2898.72       3062.68        40.51 o                         
   2   0   6       4236.24       4155.34        70.34 o                         
   3   0   6       1552.58       1567.75        52.25 o                         
   4   0   6        919.20        906.07        33.90 o                         
   5   0   6       1125.65       1128.32        26.90 o                         
   6   0   6       1334.37       1387.54        31.80 o                         
   7   0   6        556.24        528.00        88.67 o                         
   8   0   6        381.31        463.52        52.71 o                         
   9   0   6        566.87        532.53        58.67 o                         
  -9   1   6        174.08        183.10        17.84 o                         
  -8   1   6        809.00        798.95        54.62 o                         
  -7   1   6        795.87        853.74        93.48 o                         
  -6   1   6        463.89        480.52        31.90 o                         
  -5   1   6       1187.33       1182.79        30.25 o                         
  -4   1   6       2507.12       2470.83        32.36 o                         
  -3   1   6        935.41        935.78        14.20 o                         
  -2   1   6       1805.96       1879.27        25.64 o                         
  -1   1   6       2985.52       2966.97        37.86 o                         
   0   1   6        682.81        684.18        20.80 o                         
   1   1   6        347.31        333.30        13.78 o                         
   2   1   6       2475.41       2584.04        38.72 o                         
   3   1   6       1497.16       1508.75        30.35 o                         
   4   1   6       1010.16       1026.10        25.49 o                         
   5   1   6       1934.19       1947.41        51.70 o                         
   6   1   6       1399.88       1480.39        30.74 o                         
   7   1   6        632.93        557.14        42.77 o                         
   8   1   6        447.10        412.40        71.34 o                         
 -10   2   6        170.89        172.62        37.15 o                         
  -9   2   6        492.57        441.37        22.59 o                         
  -8   2   6       1391.24       1386.28        40.14 o                         
  -7   2   6        603.90        611.32        77.58 o                         
  -6   2   6        579.67        586.91        24.68 o                         
  -5   2   6       1472.12       1501.33        34.84 o                         
  -4   2   6        888.63        904.33        17.22 o                         
  -3   2   6        220.97        239.77        10.39 o                         
  -2   2   6        113.87        119.60        10.80 o                         
  -1   2   6       2146.94       2111.52        30.63 o                         
   0   2   6        428.30        409.98        27.58 o                         
   1   2   6       1977.64       1953.43        41.52 o                         
   2   2   6       1575.35       1557.70        29.78 o                         
   3   2   6       5514.10       5449.72        69.01 o                         
   4   2   6        470.85        491.46        20.41 o                         
   5   2   6       1706.24       1705.59        30.79 o                         
   6   2   6        881.72        838.00        31.88 o                         
   7   2   6        267.97        232.43        58.95 o                         
   8   2   6        223.17        223.84        58.60 o                         
 -10   3   6        534.66        488.40        41.05 o                         
  -9   3   6        345.44        416.64        37.26 o                         
  -8   3   6        608.49        656.03        25.54 o                         
  -7   3   6        499.41        547.31        38.52 o                         
  -6   3   6        260.09        269.19        31.09 o                         
  -5   3   6        718.79        732.05        68.22 o                         
  -4   3   6        306.34        307.95        15.42 o                         
  -3   3   6        210.70        207.55        10.46 o                         
  -2   3   6       1394.13       1378.89        25.70 o                         
  -1   3   6       3733.41       3724.46        44.97 o                         
   0   3   6       1171.36       1147.41        23.91 o                         
   1   3   6       1791.66       1755.52        31.94 o                         
   2   3   6       3736.97       3648.95        62.11 o                         
   3   3   6        148.88        156.77        13.62 o                         
   4   3   6        865.91        886.87        28.97 o                         
   5   3   6        776.22        788.10        40.48 o                         
   6   3   6        452.84        466.80        66.96 o                         
   7   3   6        148.98        185.00        39.02 o                         
 -10   4   6        207.78        180.31        29.99 o                         
  -9   4   6        331.51        252.11        34.78 o                         
  -8   4   6        560.86        853.18       153.38 o                         
  -7   4   6        399.87        358.33        22.36 o                         
  -6   4   6        194.90        231.42        16.78 o                         
  -5   4   6       1608.21       1571.41        27.09 o                         
  -4   4   6       1475.49       1438.16        42.60 o                         
  -3   4   6       1007.03       1030.84        60.70 o                         
  -2   4   6       1853.42       1847.43        26.75 o                         
  -1   4   6       1176.49       1185.05        23.03 o                         
   0   4   6        314.39        310.61        14.29 o                         
   1   4   6        522.86        547.17        35.92 o                         
   2   4   6        909.66        961.33        25.98 o                         
   3   4   6        447.93        464.36        22.98 o                         
   4   4   6        382.30        403.03        25.16 o                         
   5   4   6        783.59        847.45        34.05 o                         
   6   4   6        457.83        386.81       105.20 o                         
 -10   5   6        100.16        105.38        27.37 o                         
  -9   5   6        484.32        483.81        44.02 o                         
  -8   5   6        998.17       1017.51        50.18 o                         
  -7   5   6        597.33        444.33        83.97 o                         
  -6   5   6        946.74        945.11        52.73 o                         
  -5   5   6       1125.82       1169.61        24.25 o                         
  -4   5   6        554.77        544.40        20.46 o                         
  -3   5   6         91.27        101.39        16.71 o                         
  -2   5   6        614.75        616.99        30.14 o                         
  -1   5   6        218.80        221.58        17.10 o                         
   0   5   6        213.87        238.38        14.17 o                         
   1   5   6        795.32        812.71        27.47 o                         
   2   5   6        980.34        948.40        40.92 o                         
   3   5   6        674.47        660.57        29.55 o                         
   4   5   6        606.86        626.78        43.83 o                         
   5   5   6        510.62        525.16        31.94 o                         
  -9   6   6        468.30        554.99        46.32 o                         
  -8   6   6        561.23        643.04       108.55 o                         
  -7   6   6        473.00        309.87        74.15 o                         
  -6   6   6        157.73        155.33        37.53 o                         
  -5   6   6        525.26        535.03        36.63 o                         
  -4   6   6         25.38         27.23        10.44 o                         
  -3   6   6        579.96        593.28        22.79 o                         
  -2   6   6        489.86        508.01        23.79 o                         
  -1   6   6        882.32        962.05        32.07 o                         
   0   6   6        550.95        563.51        29.69 o                         
   1   6   6       1045.58        997.44        32.83 o                         
   2   6   6        616.04        611.25        29.09 o                         
   3   6   6        283.62        293.35        24.27 o                         
   4   6   6        293.56        324.06        27.10 o                         
  -9   7   6        362.19        352.76        37.57 o                         
  -8   7   6        205.62        202.69        35.32 o                         
  -7   7   6        110.73        190.23        32.80 o                         
  -6   7   6        322.65        369.35        22.65 o                         
  -5   7   6        441.27        462.58        26.69 o                         
  -4   7   6       1198.75       1196.49        57.05 o                         
  -3   7   6        261.52        282.46        26.09 o                         
  -2   7   6        775.58        812.03        46.70 o                         
  -1   7   6        501.68        492.38        40.50 o                         
   0   7   6        343.35        224.23        31.32 o                         
   1   7   6        174.54        143.83        31.74 o                         
   2   7   6        339.72        326.78        40.50 o                         
   3   7   6         84.23         98.64        32.59 o                         
  -8   8   6        599.40        663.48        44.38 o                         
  -7   8   6        278.29        290.45        19.24 o                         
  -6   8   6        551.73        572.78        38.35 o                         
  -5   8   6        630.66        652.96        56.59 o                         
  -4   8   6        226.76        254.01        41.98 o                         
  -3   8   6        152.59        171.73        25.61 o                         
  -2   8   6        365.67        458.34        39.93 o                         
  -1   8   6         45.80         20.69        22.46 o                         
   0   8   6         97.76         77.14        28.78 o                         
   1   8   6        242.99        201.19        35.89 o                         
   2   8   6        149.25        112.98        31.78 o                         
  -7   9   6        197.81        232.74        32.18 o                         
  -6   9   6        190.40        193.74        26.85 o                         
  -5   9   6        132.03        120.39        75.83 o                         
  -4   9   6         59.42         64.67        34.83 o                         
  -3   9   6        109.61        114.08        26.04 o                         
  -2   9   6        176.43        188.89        31.51 o                         
  -1   9   6        189.68        233.05        35.64 o                         
   0   9   6        158.02        124.37        33.22 o                         
   1 -10   7        243.64        254.62        40.03 o                         
   2 -10   7        351.19        354.67        46.32 o                         
   3 -10   7        324.78        314.52        45.25 o                         
   4 -10   7        399.55        424.77       110.76 o                         
   5 -10   7        241.28        243.08        54.41 o                         
   6 -10   7        214.53        191.09        65.03 o                         
  -1  -9   7        367.05        371.46        24.21 o                         
   0  -9   7        151.08        146.20        17.68 o                         
   1  -9   7        338.78        344.27        22.13 o                         
   2  -9   7        127.86        133.33        40.05 o                         
   3  -9   7        523.15        603.89        51.68 o                         
   4  -9   7        457.60        453.81        46.08 o                         
   5  -9   7        269.10        224.81        34.35 o                         
   6  -9   7        860.52        836.66        51.49 o                         
   7  -9   7        826.83        800.01        50.46 o                         
  -3  -8   7        259.50        193.82        34.38 o                         
  -2  -8   7        162.94        177.15        47.70 o                         
  -1  -8   7        123.16        134.66        18.07 o                         
   0  -8   7        343.96        361.78        28.42 o                         
   1  -8   7        498.50        479.88        23.27 o                         
   2  -8   7        390.85        398.57        21.49 o                         
   3  -8   7       1509.45       1525.21        43.20 o                         
   4  -8   7        817.07        803.19        50.61 o                         
   5  -8   7        780.69        878.94       114.43 o                         
   6  -8   7        881.87        887.90       112.76 o                         
   7  -8   7        790.95        743.28        48.15 o                         
   8  -8   7        233.19        265.33        57.14 o                         
  -4  -7   7        232.10        191.14        34.61 o                         
  -3  -7   7        460.39        411.27        40.65 o                         
  -2  -7   7        183.06        208.47        21.78 o                         
  -1  -7   7        811.37        804.09        26.81 o                         
   0  -7   7       1235.16       1224.46        30.93 o                         
   1  -7   7        703.14        690.94        23.81 o                         
   2  -7   7        823.40        830.32        27.92 o                         
   3  -7   7       1408.08       1419.96        31.41 o                         
   4  -7   7        927.75        927.38        32.07 o                         
   5  -7   7        311.94        309.01        58.58 o                         
   6  -7   7        814.32        752.18        53.74 o                         
   7  -7   7        460.02        506.27        89.21 o                         
   8  -7   7        331.85        328.90        40.77 o                         
   9  -7   7        413.50        380.92        95.90 o                         
  -5  -6   7        211.18        169.15        33.68 o                         
  -4  -6   7        766.78        770.86        49.80 o                         
  -3  -6   7       1101.89       1198.64        38.70 o                         
  -2  -6   7        464.21        520.67        26.03 o                         
  -1  -6   7        702.50        686.46        23.63 o                         
   0  -6   7       1457.73       1537.84        35.75 o                         
   1  -6   7        184.66        184.17        14.34 o                         
   2  -6   7       1040.35        983.80        37.02 o                         
   3  -6   7        253.66        289.32        16.11 o                         
   4  -6   7        722.40        755.26        22.49 o                         
   5  -6   7        461.86        463.40        23.88 o                         
   6  -6   7       1936.79       1972.67       146.76 o                         
   7  -6   7        628.73        581.62        38.35 o                         
   8  -6   7        653.47        619.19        40.12 o                         
   9  -6   7        562.22        582.12        43.12 o                         
  -6  -5   7        306.15        303.48        39.30 o                         
  -5  -5   7        495.25        508.58        45.35 o                         
  -4  -5   7       1200.29       1284.76        94.98 o                         
  -3  -5   7        330.95        331.05        54.58 o                         
  -2  -5   7        594.87        535.72        24.73 o                         
  -1  -5   7        139.25        159.68        13.13 o                         
   0  -5   7        766.95        742.36        24.39 o                         
   1  -5   7        319.96        302.98        15.99 o                         
   2  -5   7        514.63        511.63        19.19 o                         
   3  -5   7       2053.94       2000.06        35.27 o                         
   4  -5   7       1644.02       1659.46        37.37 o                         
   5  -5   7       1236.11       1229.07        31.44 o                         
   6  -5   7       1352.34       1319.83        98.03 o                         
   7  -5   7       1506.32       1542.51        56.50 o                         
   8  -5   7        200.52        198.69        30.75 o                         
   9  -5   7        568.19        561.73        44.43 o                         
  -7  -4   7        578.25        619.39        50.99 o                         
  -6  -4   7        298.42        286.69        36.12 o                         
  -5  -4   7        283.35        246.24        41.00 o                         
  -4  -4   7        756.58        729.38        38.28 o                         
  -3  -4   7        588.72        567.45        23.33 o                         
  -2  -4   7         41.24         44.63         9.63 o                         
  -1  -4   7       1789.40       1768.84        32.11 o                         
   0  -4   7       1842.80       1819.34        32.57 o                         
   1  -4   7        739.14        746.90        20.82 o                         
   2  -4   7       1908.61       1929.51        33.46 o                         
   3  -4   7       3518.81       3494.73        48.92 o                         
   4  -4   7        774.40        760.94        26.57 o                         
   5  -4   7        604.51        597.59        35.97 o                         
   6  -4   7       1241.75       1277.00        35.75 o                         
   7  -4   7        452.90        446.73        36.28 o                         
   8  -4   7        415.79        432.58        79.03 o                         
   9  -4   7        553.50        548.25        43.76 o                         
  -7  -3   7        453.23        424.85        65.69 o                         
  -6  -3   7        537.70        567.63        74.28 o                         
  -5  -3   7        512.41        504.00        36.45 o                         
  -4  -3   7       1341.83       1283.90       144.90 o                         
  -3  -3   7       1137.69       1075.89        28.48 o                         
  -2  -3   7       1212.45       1171.47        25.21 o                         
  -1  -3   7       2603.08       2665.30        39.59 o                         
   0  -3   7       2389.92       2283.73        35.67 o                         
   1  -3   7        394.70        383.54        15.31 o                         
   2  -3   7        641.17        648.46        23.46 o                         
   3  -3   7       1159.69       1094.00        24.81 o                         
   4  -3   7        215.79        228.88        20.20 o                         
   5  -3   7        967.75        985.20        24.00 o                         
   6  -3   7       1602.47       1583.46        49.50 o                         
   7  -3   7        662.96        604.17        39.55 o                         
   8  -3   7        389.80        394.97        45.20 o                         
   9  -3   7        976.46        942.23        51.98 o                         
  -8  -2   7        680.60        694.76        67.97 o                         
  -7  -2   7        979.57       1082.30        49.19 o                         
  -6  -2   7        600.85        559.89        35.27 o                         
  -5  -2   7       1337.24       1305.64        48.20 o                         
  -4  -2   7       3997.12       4023.65        86.44 o                         
  -3  -2   7        341.33        359.35        15.04 o                         
  -2  -2   7        905.24        955.59        21.68 o                         
  -1  -2   7        911.34        909.76        25.85 o                         
   0  -2   7        406.12        442.44        15.61 o                         
   1  -2   7         61.13         97.73         9.96 o                         
   2  -2   7       2044.13       2039.30        33.45 o                         
   3  -2   7       1677.04       1703.01        31.09 o                         
   4  -2   7        751.22        792.18        26.65 o                         
   5  -2   7       1712.33       1643.53        57.23 o                         
   6  -2   7       1468.30       1487.83        52.19 o                         
   7  -2   7        937.94        900.29        48.59 o                         
   8  -2   7        427.59        368.36        62.20 o                         
   9  -2   7        375.25        386.97       111.23 o                         
  -8  -1   7       1263.58       1220.22       105.00 o                         
  -7  -1   7       1119.50       1251.32       118.29 o                         
  -6  -1   7        765.38        809.38       129.07 o                         
  -5  -1   7       1086.94       1062.77        40.69 o                         
  -4  -1   7        926.54        913.45        40.45 o                         
  -3  -1   7        170.80        186.61        10.78 o                         
  -2  -1   7        179.81        190.74        11.06 o                         
  -1  -1   7       3203.35       3261.34        48.57 o                         
   0  -1   7        138.80        157.84        14.39 o                         
   1  -1   7       2424.10       2620.69        38.27 o                         
   2  -1   7       2246.26       2231.26        38.00 o                         
   3  -1   7       2465.61       2457.52        38.67 o                         
   4  -1   7        561.34        565.04        19.06 o                         
   5  -1   7        889.64        895.02        24.64 o                         
   6  -1   7       1396.06       1436.32        31.61 o                         
   7  -1   7        215.86        220.62        31.45 o                         
   8  -1   7        335.93        343.85        72.32 o                         
   9  -1   7        479.16        495.63        82.79 o                         
  -9   0   7        502.60        517.77        27.17 o                         
  -8   0   7        577.73        577.60        34.99 o                         
  -7   0   7        756.85        802.96        37.42 o                         
  -6   0   7        433.62        411.51        32.10 o                         
  -5   0   7       1266.23       1270.39        30.62 o                         
  -4   0   7        473.22        516.89        23.78 o                         
  -3   0   7       2466.75       2505.97        33.27 o                         
  -2   0   7       2010.49       1974.87        34.49 o                         
  -1   0   7       3181.92       3156.51        41.38 o                         
   0   0   7       1586.05       1591.02        27.44 o                         
   1   0   7        687.86        676.23        36.42 o                         
   2   0   7       1016.36       1007.31        23.11 o                         
   3   0   7        822.05        848.20        28.56 o                         
   4   0   7        170.12        149.46        13.14 o                         
   5   0   7       1059.06       1041.07        27.04 o                         
   6   0   7        726.49        748.30        24.83 o                         
   7   0   7        228.02        202.61        31.67 o                         
   8   0   7        418.21        515.74        80.00 o                         
  -9   1   7        330.13        298.89        27.84 o                         
  -8   1   7        832.87        841.39        49.77 o                         
  -7   1   7       1130.94       1055.33        50.43 o                         
  -6   1   7        691.83        714.74        31.61 o                         
  -5   1   7       3409.79       3371.27        73.99 o                         
  -4   1   7       3603.05       3672.66        55.00 o                         
  -3   1   7        710.88        676.18        24.61 o                         
  -2   1   7       1155.51       1156.05        20.95 o                         
  -1   1   7       1251.43       1242.89        23.21 o                         
   0   1   7        141.45        131.11        15.78 o                         
   1   1   7        188.62        226.62        25.29 o                         
   2   1   7       1331.95       1281.68        27.17 o                         
   3   1   7        466.57        422.42        19.15 o                         
   4   1   7        414.66        436.59        19.57 o                         
   5   1   7       1133.42       1108.66        28.89 o                         
   6   1   7        864.70        886.55        23.13 o                         
   7   1   7        370.63        396.20        41.82 o                         
   8   1   7        337.57        278.66        45.47 o                         
  -9   2   7        536.23        532.16        30.47 o                         
  -8   2   7       1673.99       1674.65        33.88 o                         
  -7   2   7       1490.47       1498.00        30.98 o                         
  -6   2   7       1530.21       1519.23        51.85 o                         
  -5   2   7        786.47        843.91        22.51 o                         
  -4   2   7       1179.94       1196.98        28.61 o                         
  -3   2   7        411.88        417.02        28.90 o                         
  -2   2   7        386.71        393.77        16.22 o                         
  -1   2   7       1273.70       1310.44        24.33 o                         
   0   2   7        258.35        235.95        16.56 o                         
   1   2   7        929.19        877.04        22.93 o                         
   2   2   7       2102.62       2036.11        39.00 o                         
   3   2   7        453.63        476.12        30.72 o                         
   4   2   7        660.60        653.76        25.80 o                         
   5   2   7       1023.58       1038.11        25.04 o                         
   6   2   7        437.07        467.61        28.81 o                         
   7   2   7        104.89        123.88        55.63 o                         
  -9   3   7        568.51        593.65       143.94 o                         
  -8   3   7       1002.39       1111.13       102.19 o                         
  -7   3   7        709.01        673.88        65.63 o                         
  -6   3   7        195.59        217.31        20.44 o                         
  -5   3   7       1537.75       1567.38        30.28 o                         
  -4   3   7        814.34        856.06        22.92 o                         
  -3   3   7        677.61        659.68        40.74 o                         
  -2   3   7       2896.60       2965.02        38.17 o                         
  -1   3   7        858.81        843.49        21.35 o                         
   0   3   7       1202.62       1162.19        25.29 o                         
   1   3   7        827.18        843.19        22.82 o                         
   2   3   7        767.77        756.54        22.95 o                         
   3   3   7        386.22        352.86        19.09 o                         
   4   3   7        416.11        395.28        18.38 o                         
   5   3   7        252.18        277.57        19.93 o                         
   6   3   7        212.89        215.56        22.96 o                         
  -9   4   7        498.87        503.52        43.12 o                         
  -8   4   7        740.15        948.67       174.20 o                         
  -7   4   7        558.55        585.01        35.44 o                         
  -6   4   7        993.55        975.76        24.64 o                         
  -5   4   7       2801.12       2805.04        43.16 o                         
  -4   4   7       1599.14       1586.45        81.40 o                         
  -3   4   7        808.89        812.06        24.31 o                         
  -2   4   7        961.35        982.82        46.23 o                         
  -1   4   7       1436.12       1465.68        27.03 o                         
   0   4   7        198.20        203.26        13.65 o                         
   1   4   7        233.02        257.93        33.92 o                         
   2   4   7        433.01        425.10        20.33 o                         
   3   4   7        145.98        147.71        13.50 o                         
   4   4   7        177.26        192.33        20.86 o                         
   5   4   7        472.29        470.57        29.83 o                         
   6   4   7        249.96        234.90        35.49 o                         
  -9   5   7        610.90        587.32        49.03 o                         
  -8   5   7       1226.01       1287.86       200.05 o                         
  -7   5   7        825.87        814.78        26.51 o                         
  -6   5   7       1333.10       1312.70        25.74 o                         
  -5   5   7        834.72        874.81        28.58 o                         
  -4   5   7       1009.57        994.81        31.94 o                         
  -3   5   7        395.14        398.82        20.32 o                         
  -2   5   7        552.55        571.70        24.40 o                         
  -1   5   7        239.92        276.60        20.53 o                         
   0   5   7        186.78        187.86        19.17 o                         
   1   5   7        415.63        426.85        18.14 o                         
   2   5   7        488.15        470.29        24.42 o                         
   3   5   7        299.14        348.30        25.93 o                         
   4   5   7        307.58        303.50        25.63 o                         
   5   5   7        406.51        424.69        31.08 o                         
  -9   6   7        636.23        656.67        52.38 o                         
  -8   6   7        666.32        715.90        44.55 o                         
  -7   6   7        327.66        347.55       110.48 o                         
  -6   6   7        458.07        430.17        25.76 o                         
  -5   6   7        820.79        801.94        28.98 o                         
  -4   6   7        355.78        339.98        20.80 o                         
  -3   6   7        251.05        237.14        23.57 o                         
  -2   6   7        963.98        960.90        68.13 o                         
  -1   6   7        551.02        528.28        23.32 o                         
   0   6   7        359.72        367.49        26.54 o                         
   1   6   7        500.53        467.27        32.41 o                         
   2   6   7        518.59        514.85        47.81 o                         
   3   6   7        169.31        124.19        32.81 o                         
   4   6   7        138.05        101.31        19.57 o                         
  -8   7   7        478.68        500.50        44.57 o                         
  -7   7   7        229.89        195.94        70.49 o                         
  -6   7   7        655.55        721.86        91.21 o                         
  -5   7   7        885.11        860.94        37.50 o                         
  -4   7   7        510.33        530.31        35.37 o                         
  -3   7   7        479.85        478.23        35.03 o                         
  -2   7   7       1070.81       1114.66        37.92 o                         
  -1   7   7        460.01        467.08        41.65 o                         
   0   7   7         99.78        135.01        29.28 o                         
   1   7   7        308.43        225.84        36.66 o                         
   2   7   7         90.12         81.46        32.47 o                         
  -8   8   7        285.12        262.41        48.19 o                         
  -7   8   7        455.53        470.92        39.76 o                         
  -6   8   7        692.49        716.39        26.78 o                         
  -5   8   7        606.07        610.37        25.14 o                         
  -4   8   7        299.75        262.34        80.06 o                         
  -3   8   7        586.17        579.89        39.76 o                         
  -2   8   7        111.37        103.17        25.11 o                         
  -1   8   7         79.99         55.80        26.11 o                         
   0   8   7        128.49        185.10        36.09 o                         
   1   8   7        107.99         53.87        30.32 o                         
  -6   9   7        252.25        305.78        69.37 o                         
  -5   9   7        273.67        270.71        28.80 o                         
  -4   9   7        105.65        103.69        24.13 o                         
  -3   9   7        103.60         97.77        26.37 o                         
  -2   9   7        270.00        286.09        36.50 o                         
  -1   9   7        118.12        101.06        30.62 o                         
   2 -10   8        179.91        183.21        40.53 o                         
   3 -10   8        226.10        289.69        45.00 o                         
   4 -10   8        316.27        333.08        44.06 o                         
   5 -10   8         36.53         25.53        27.49 o                         
  -1  -9   8        225.08        235.56        21.50 o                         
   0  -9   8        563.66        538.91        46.06 o                         
   1  -9   8         73.56         95.21        15.68 o                         
   2  -9   8        142.03        133.28        21.75 o                         
   3  -9   8        173.71        207.05        37.61 o                         
   4  -9   8        314.11        283.48        41.22 o                         
   5  -9   8        310.45        276.10        79.88 o                         
   6  -9   8        502.84        431.61        49.90 o                         
   7  -9   8        388.91        353.79       121.63 o                         
  -2  -8   8        136.16        144.35        18.20 o                         
  -1  -8   8        165.62        138.83        17.85 o                         
   0  -8   8        668.99        681.49        27.45 o                         
   1  -8   8        168.18        197.78        25.77 o                         
   2  -8   8        449.06        467.47        27.95 o                         
   3  -8   8       1070.23       1079.16        86.33 o                         
   4  -8   8        643.36        728.01        48.96 o                         
   5  -8   8        277.43        279.95        35.22 o                         
   6  -8   8        566.79        596.33       140.20 o                         
   7  -8   8        432.08        389.80        40.47 o                         
   8  -8   8        148.96        170.96        56.64 o                         
  -4  -7   8        342.71        315.98        41.57 o                         
  -3  -7   8        414.03        435.11        42.51 o                         
  -2  -7   8        477.19        495.04        25.11 o                         
  -1  -7   8        964.72       1018.38        30.45 o                         
   0  -7   8       1181.69       1135.70        31.08 o                         
   1  -7   8        828.81        835.85        31.17 o                         
   2  -7   8        668.30        715.14        29.37 o                         
   3  -7   8        773.89        753.51        27.01 o                         
   4  -7   8        323.06        333.93        24.07 o                         
   5  -7   8        127.39        176.61        74.22 o                         
   6  -7   8        371.84        405.23        36.84 o                         
   7  -7   8        409.41        421.29        78.50 o                         
   8  -7   8        154.94         93.98        45.35 o                         
  -5  -6   8        536.51        582.37        51.75 o                         
  -4  -6   8       1090.60       1136.56        59.50 o                         
  -3  -6   8       1148.15       1163.63        56.72 o                         
  -2  -6   8        957.05        994.19        28.63 o                         
  -1  -6   8       1460.61       1512.53        34.24 o                         
   0  -6   8        963.89        958.15        33.63 o                         
   1  -6   8         94.26        120.05        13.03 o                         
   2  -6   8        339.31        352.90        18.73 o                         
   3  -6   8        528.22        570.93        22.16 o                         
   4  -6   8        356.61        340.92        18.19 o                         
   5  -6   8        253.78        253.96        32.93 o                         
   6  -6   8        804.69        895.66       169.35 o                         
   7  -6   8        547.01        515.47        51.81 o                         
   8  -6   8        218.83        195.81        30.46 o                         
  -6  -5   8        784.53        842.46        55.91 o                         
  -5  -5   8        909.63        788.04        51.66 o                         
  -4  -5   8       1409.10       1358.62        56.60 o                         
  -3  -5   8        717.83        739.79        40.48 o                         
  -2  -5   8        284.90        274.38        17.73 o                         
  -1  -5   8        781.65        738.72        23.50 o                         
   0  -5   8        763.56        729.88        22.80 o                         
   1  -5   8        365.74        356.03        17.77 o                         
   2  -5   8        424.55        423.65        18.96 o                         
   3  -5   8       3093.67       3037.43        48.89 o                         
   4  -5   8         69.66         66.51        11.11 o                         
   5  -5   8        893.43        920.18        57.14 o                         
   6  -5   8       1147.66       1206.93       150.45 o                         
   7  -5   8        417.35        457.77        39.14 o                         
   8  -5   8        124.06        151.72        27.93 o                         
   9  -5   8        455.06        358.15        40.15 o                         
  -6  -4   8        538.65        510.30        45.51 o                         
  -5  -4   8        336.28        308.65        32.97 o                         
  -4  -4   8        976.29        963.90        46.20 o                         
  -3  -4   8        723.06        730.63        31.89 o                         
  -2  -4   8       1027.12       1055.97        26.79 o                         
  -1  -4   8       2334.54       2230.24        38.32 o                         
   0  -4   8       1274.63       1233.00        27.70 o                         
   1  -4   8       1267.30       1266.14        27.86 o                         
   2  -4   8       2482.96       2572.81        64.93 o                         
   3  -4   8        537.56        539.25        24.51 o                         
   4  -4   8        486.67        479.85        19.77 o                         
   5  -4   8        491.53        494.27        19.81 o                         
   6  -4   8        556.70        555.35        26.46 o                         
   7  -4   8        216.95        258.77        65.61 o                         
   8  -4   8        184.43        147.62        41.54 o                         
   9  -4   8        384.50        394.70       141.15 o                         
  -7  -3   8        628.47        578.25        61.58 o                         
  -6  -3   8        334.58        304.46        33.41 o                         
  -5  -3   8       1327.37       1274.28        71.63 o                         
  -4  -3   8       2087.86       2112.29        92.16 o                         
  -3  -3   8       2549.21       2603.94        40.68 o                         
  -2  -3   8       1666.75       1692.92        31.95 o                         
  -1  -3   8       3759.59       3767.58        51.95 o                         
   0  -3   8        976.37       1008.88        26.69 o                         
   1  -3   8        539.30        544.03        18.64 o                         
   2  -3   8        906.29        884.34        35.64 o                         
   3  -3   8        912.54        946.93        24.33 o                         
   4  -3   8         83.27         84.40        11.63 o                         
   5  -3   8        434.07        411.40        25.32 o                         
   6  -3   8        767.71        784.34        28.98 o                         
   7  -3   8        186.38        170.91        28.94 o                         
   8  -3   8        428.88        350.64       109.80 o                         
   9  -3   8        429.59        340.97        65.48 o                         
  -8  -2   8        622.27        586.90        44.26 o                         
  -7  -2   8       1135.72       1029.68        89.15 o                         
  -6  -2   8       1220.87       1221.88        50.60 o                         
  -5  -2   8       2233.79       2192.96        63.92 o                         
  -4  -2   8       2801.88       2786.94        52.85 o                         
  -3  -2   8       1034.00       1084.81        26.46 o                         
  -2  -2   8       1494.97       1512.34        28.43 o                         
  -1  -2   8       1400.54       1303.13        26.48 o                         
   0  -2   8       1069.26       1085.46        24.12 o                         
   1  -2   8        537.86        559.95        18.68 o                         
   2  -2   8        917.97        931.97        23.66 o                         
   3  -2   8        788.70        820.22        29.64 o                         
   4  -2   8        565.46        603.14        22.04 o                         
   5  -2   8        656.14        667.67        21.71 o                         
   6  -2   8       1234.01       1232.75        30.19 o                         
   7  -2   8        193.70        151.98        29.66 o                         
   8  -2   8        254.74        245.61        34.38 o                         
  -8  -1   8        961.50        996.14        66.19 o                         
  -7  -1   8       1334.95       1367.07        52.89 o                         
  -6  -1   8        487.35        456.45       121.03 o                         
  -5  -1   8       1538.63       1517.06        38.72 o                         
  -4  -1   8       1110.80       1111.18        31.55 o                         
  -3  -1   8       2278.91       2316.60        35.72 o                         
  -2  -1   8        757.15        835.91        23.33 o                         
  -1  -1   8       2609.30       2601.82        57.21 o                         
   0  -1   8       1596.15       1682.40        30.06 o                         
   1  -1   8       1253.72       1344.79        27.01 o                         
   2  -1   8       2258.01       2211.70        37.05 o                         
   3  -1   8       1011.71       1051.69        25.73 o                         
   4  -1   8        410.95        409.58        21.46 o                         
   5  -1   8        980.43        969.02        26.74 o                         
   6  -1   8        277.90        241.40        16.94 o                         
   7  -1   8        131.85        146.32        28.53 o                         
   8  -1   8        198.77        183.90        66.40 o                         
  -8   0   8        663.70        666.64        38.94 o                         
  -7   0   8        577.56        589.26        24.86 o                         
  -6   0   8        692.57        672.52        37.73 o                         
  -5   0   8       1397.06       1354.75        75.31 o                         
  -4   0   8       4497.98       4541.60       113.48 o                         
  -3   0   8        889.68        891.16        66.29 o                         
  -2   0   8       3120.96       3172.21        42.98 o                         
  -1   0   8       4473.62       4551.05        72.01 o                         
   0   0   8       1665.11       1638.45        29.71 o                         
   1   0   8        670.83        621.64        24.24 o                         
   2   0   8       2131.92       2216.78        38.79 o                         
   3   0   8        456.98        449.98        18.49 o                         
   4   0   8         77.48         98.82        13.86 o                         
   5   0   8        357.52        384.55        20.27 o                         
   6   0   8        346.68        343.29        35.56 o                         
   7   0   8        136.36         81.67        26.35 o                         
   8   0   8        325.00        277.22        39.45 o                         
  -9   1   8        270.97        271.84        19.74 o                         
  -8   1   8       1022.94       1040.38        30.67 o                         
  -7   1   8       1042.59       1063.52        57.86 o                         
  -6   1   8       1226.47       1277.94        31.83 o                         
  -5   1   8       3472.34       3658.50        63.78 o                         
  -4   1   8       2479.11       2589.13        45.92 o                         
  -3   1   8       1548.65       1573.79        35.05 o                         
  -2   1   8       3384.00       3325.49        67.61 o                         
  -1   1   8       1941.22       1979.38        60.09 o                         
   0   1   8        787.14        785.50        20.85 o                         
   1   1   8        443.38        424.56        17.45 o                         
   2   1   8        748.23        706.95        21.65 o                         
   3   1   8        288.79        329.39        31.75 o                         
   4   1   8        475.45        497.47        31.53 o                         
   5   1   8        582.01        608.41        24.20 o                         
   6   1   8        470.54        493.46        20.88 o                         
   7   1   8        151.09        120.72        30.65 o                         
  -9   2   8        452.84        512.81       102.65 o                         
  -8   2   8       1237.03       1268.58        35.26 o                         
  -7   2   8        895.11        929.16        26.26 o                         
  -6   2   8       1076.95       1083.28        28.00 o                         
  -5   2   8       2347.01       2343.51        41.65 o                         
  -4   2   8       2020.29       2121.06        39.94 o                         
  -3   2   8        646.62        602.83        31.10 o                         
  -2   2   8       1797.68       1704.25        36.83 o                         
  -1   2   8       1202.85       1254.04        49.21 o                         
   0   2   8        786.36        813.69        21.69 o                         
   1   2   8       1058.97       1045.12        38.53 o                         
   2   2   8       1888.51       1776.46        34.72 o                         
   3   2   8        395.70        382.81        38.12 o                         
   4   2   8        638.44        611.60        31.28 o                         
   5   2   8        429.18        480.79        24.36 o                         
   6   2   8        215.40        225.45        16.59 o                         
   7   2   8         96.15         89.73        29.50 o                         
  -9   3   8        691.59        559.23       153.40 o                         
  -8   3   8        680.21        705.31        51.93 o                         
  -7   3   8        335.38        341.89        26.40 o                         
  -6   3   8       1076.12       1122.44        26.66 o                         
  -5   3   8       1503.26       1515.40        32.22 o                         
  -4   3   8       1125.76       1127.72        28.12 o                         
  -3   3   8       1241.44       1197.05        30.40 o                         
  -2   3   8       2414.07       2471.13        46.59 o                         
  -1   3   8       2916.64       3002.40        42.13 o                         
   0   3   8        929.20        957.06        24.00 o                         
   1   3   8       1427.23       1382.17        29.94 o                         
   2   3   8        816.81        830.39        25.60 o                         
   3   3   8        629.95        625.90        24.19 o                         
   4   3   8         24.29         19.45        12.47 o                         
   5   3   8        545.34        571.10        23.49 o                         
   6   3   8         82.48         72.37        27.74 o                         
  -9   4   8        189.79         15.50        95.72 o                         
  -8   4   8        655.20        579.39       151.31 o                         
  -7   4   8        633.12        645.69        32.97 o                         
  -6   4   8       1030.37       1050.22        31.21 o                         
  -5   4   8       1783.87       1802.61        38.25 o                         
  -4   4   8       1770.67       1714.49        35.55 o                         
  -3   4   8       2005.48       1987.14        62.85 o                         
  -2   4   8       2448.04       2385.34        53.74 o                         
  -1   4   8       1238.68       1281.76        51.99 o                         
   0   4   8        248.96        258.40        36.54 o                         
   1   4   8        645.97        618.50        30.52 o                         
   2   4   8        415.29        392.01        21.31 o                         
   3   4   8         33.02         40.85        12.11 o                         
   4   4   8        473.64        473.41        39.47 o                         
   5   4   8        194.45        246.75        24.53 o                         
  -9   5   8        351.52        455.90       145.83 o                         
  -8   5   8        690.90        685.85       153.94 o                         
  -7   5   8        740.29        722.64        43.16 o                         
  -6   5   8       1109.25       1126.65        31.21 o                         
  -5   5   8       1944.12       1892.53        77.23 o                         
  -4   5   8        777.72        722.68        24.18 o                         
  -3   5   8        620.38        588.69        27.05 o                         
  -2   5   8        862.15        827.44        29.78 o                         
  -1   5   8        482.77        485.16        26.57 o                         
   0   5   8        367.25        379.77        30.65 o                         
   1   5   8        646.40        639.38        36.12 o                         
   2   5   8        530.01        466.04        26.08 o                         
   3   5   8        237.57        244.55        20.28 o                         
   4   5   8        272.69        270.37        34.67 o                         
  -8   6   8        447.63        437.49       130.64 o                         
  -7   6   8        270.03        175.07        96.64 o                         
  -6   6   8        621.16        631.31        45.73 o                         
  -5   6   8        499.39        555.05        45.20 o                         
  -4   6   8        492.18        499.25        23.79 o                         
  -3   6   8        567.39        537.56        41.86 o                         
  -2   6   8       1293.72       1333.12        55.65 o                         
  -1   6   8        587.58        588.91        31.10 o                         
   0   6   8        735.22        669.68        34.15 o                         
   1   6   8        703.01        714.71        38.20 o                         
   2   6   8        337.50        324.99        43.20 o                         
   3   6   8        132.67        114.53        33.56 o                         
  -8   7   8        246.18        227.03        33.74 o                         
  -7   7   8        248.97        298.61       110.03 o                         
  -6   7   8        365.94        377.07        19.60 o                         
  -5   7   8        905.19        912.22        32.96 o                         
  -4   7   8        530.18        561.35        29.93 o                         
  -3   7   8       1516.43       1531.57        40.68 o                         
  -2   7   8        511.14        485.98        29.65 o                         
  -1   7   8        589.70        577.81        58.09 o                         
   0   7   8        251.39        242.20        37.44 o                         
   1   7   8        290.87        326.99        43.03 o                         
   2   7   8         71.72         65.88        31.02 o                         
  -7   8   8        457.03        496.41        43.37 o                         
  -6   8   8        582.82        608.90        99.19 o                         
  -5   8   8        581.08        575.04        33.36 o                         
  -4   8   8        489.13        511.46        39.12 o                         
  -3   8   8        157.42        183.16        29.52 o                         
  -2   8   8        419.76        364.15        37.96 o                         
  -1   8   8        190.33        219.60        35.54 o                         
   0   8   8        114.90        156.62        34.86 o                         
   0  -9   9        466.13        526.93        35.14 o                         
   1  -9   9         87.99         70.94        15.67 o                         
   2  -9   9        424.30        415.85        51.35 o                         
   3  -9   9        340.34        379.84        48.46 o                         
   4  -9   9        334.47        375.64        45.54 o                         
   5  -9   9        186.71        216.35        37.54 o                         
   6  -9   9        325.69        337.41        42.84 o                         
  -2  -8   9        242.93        271.17        28.14 o                         
  -1  -8   9        571.47        542.54        36.00 o                         
   0  -8   9        465.19        479.50        26.77 o                         
   1  -8   9        741.03        740.38        29.07 o                         
   2  -8   9        536.71        532.90        46.12 o                         
   3  -8   9       1006.97        964.67        51.92 o                         
   4  -8   9        477.86        412.18        45.25 o                         
   5  -8   9        361.43        384.62        42.13 o                         
   6  -8   9        592.05        628.68        91.70 o                         
   7  -8   9        181.38        189.21        35.24 o                         
  -3  -7   9        829.01        929.19        41.27 o                         
  -2  -7   9        642.03        640.94        34.20 o                         
  -1  -7   9       1036.69       1052.65        31.91 o                         
   0  -7   9       1548.88       1547.69        37.45 o                         
   1  -7   9       1118.56       1123.80        31.39 o                         
   2  -7   9        764.27        767.10        26.38 o                         
   3  -7   9       1214.36       1193.45        42.07 o                         
   4  -7   9        182.50        199.14        20.89 o                         
   5  -7   9        341.64        343.02        38.46 o                         
   6  -7   9        309.32        346.64        39.30 o                         
   7  -7   9        208.45        177.30        39.56 o                         
   8  -7   9         69.65         91.29        27.93 o                         
  -4  -6   9       1022.55       1022.72        41.96 o                         
  -3  -6   9       1234.29       1307.74        44.53 o                         
  -2  -6   9        866.80        963.49        29.01 o                         
  -1  -6   9       1919.82       1965.08        40.19 o                         
   0  -6   9       1007.85       1049.44        29.56 o                         
   1  -6   9        693.23        678.02        24.20 o                         
   2  -6   9        719.11        729.07        25.06 o                         
   3  -6   9        958.50        932.07        27.03 o                         
   4  -6   9        174.09        153.81        14.82 o                         
   5  -6   9        372.76        389.54        29.32 o                         
   6  -6   9        685.58        699.39        88.43 o                         
   7  -6   9        311.67        257.44        34.93 o                         
   8  -6   9        209.00        222.88        34.56 o                         
  -5  -5   9        374.99        396.15        43.68 o                         
  -4  -5   9       1327.85       1340.24        46.76 o                         
  -3  -5   9        976.98        989.34        37.79 o                         
  -2  -5   9        498.96        509.44        37.26 o                         
  -1  -5   9       1718.87       1738.95        36.29 o                         
   0  -5   9       1187.57       1174.07        28.89 o                         
   1  -5   9        559.59        571.90        21.65 o                         
   2  -5   9       1772.02       1663.15        36.18 o                         
   3  -5   9        839.28        824.84        25.11 o                         
   4  -5   9       1304.52       1242.98        41.89 o                         
   5  -5   9        661.71        641.54        46.49 o                         
   6  -5   9        889.52        787.01        47.77 o                         
   7  -5   9        102.23        142.58        33.99 o                         
   8  -5   9        290.68        247.55        92.37 o                         
  -6  -4   9        117.52        104.32        30.30 o                         
  -5  -4   9        774.21        743.28        33.28 o                         
  -4  -4   9       1073.57       1040.36        36.88 o                         
  -3  -4   9        629.90        642.81        32.04 o                         
  -2  -4   9       1624.00       1621.80        33.77 o                         
  -1  -4   9       1607.83       1618.35        33.47 o                         
   0  -4   9       3464.10       3318.11        50.55 o                         
   1  -4   9       1602.00       1641.15        48.30 o                         
   2  -4   9       2158.23       2147.67        39.25 o                         
   3  -4   9       1937.86       2004.03        38.20 o                         
   4  -4   9        578.75        552.42        32.26 o                         
   5  -4   9        347.30        372.67        19.22 o                         
   6  -4   9        511.98        561.77        45.56 o                         
   7  -4   9        192.13        135.65        30.72 o                         
   8  -4   9         56.96         -0.54        67.48 o                         
  -7  -3   9        276.55        279.65        82.71 o                         
  -6  -3   9        282.93        288.80        24.94 o                         
  -5  -3   9       1112.57       1064.68        37.03 o                         
  -4  -3   9       1855.28       1891.82        48.35 o                         
  -3  -3   9       1572.60       1603.97        80.95 o                         
  -2  -3   9       2035.07       2128.36        38.10 o                         
  -1  -3   9       5140.73       5035.03        65.65 o                         
   0  -3   9       1875.92       1896.33        36.22 o                         
   1  -3   9       1203.99       1223.24        38.54 o                         
   2  -3   9       1916.01       1907.07        36.11 o                         
   3  -3   9        934.51        970.76        26.22 o                         
   4  -3   9        149.61        128.43        15.80 o                         
   5  -3   9        598.89        605.82        22.19 o                         
   6  -3   9        718.84        767.31        32.02 o                         
   7  -3   9        183.69        172.74        32.62 o                         
   8  -3   9        281.26        219.75        36.25 o                         
  -7  -2   9        613.86        646.81        30.50 o                         
  -6  -2   9        725.34        687.37        47.53 o                         
  -5  -2   9       1230.79       1190.45        36.35 o                         
  -4  -2   9       2373.11       2364.42        50.15 o                         
  -3  -2   9       1775.00       1774.72        42.14 o                         
  -2  -2   9       1661.14       1647.73        57.93 o                         
  -1  -2   9       2602.35       2686.27        42.19 o                         
   0  -2   9       1197.31       1180.90        27.08 o                         
   1  -2   9        691.69        706.52        41.68 o                         
   2  -2   9       2077.75       2081.64        37.77 o                         
   3  -2   9       1628.38       1640.31        63.06 o                         
   4  -2   9        640.62        665.62        22.80 o                         
   5  -2   9       1158.23       1193.52        37.42 o                         
   6  -2   9        659.51        706.27        36.83 o                         
   7  -2   9        153.95        162.06        31.26 o                         
   8  -2   9        237.06        264.75        39.22 o                         
  -8  -1   9        456.88        442.74        27.40 o                         
  -7  -1   9        511.53        539.34        28.08 o                         
  -6  -1   9        529.05        525.13        26.77 o                         
  -5  -1   9       1415.78       1386.30        62.86 o                         
  -4  -1   9       1430.12       1387.91        37.01 o                         
  -3  -1   9        187.44        144.83        16.25 o                         
  -2  -1   9       2877.19       2849.31        42.59 o                         
  -1  -1   9       2531.26       2606.37        40.87 o                         
   0  -1   9       2602.78       2698.19        42.40 o                         
   1  -1   9       1845.43       1900.62        35.08 o                         
   2  -1   9       4504.70       4648.91        80.48 o                         
   3  -1   9       1022.65       1061.16        27.07 o                         
   4  -1   9        682.18        678.84        23.65 o                         
   5  -1   9        785.71        800.05        28.29 o                         
   6  -1   9        334.53        332.63        25.23 o                         
   7  -1   9        136.74        128.56        29.96 o                         
   8  -1   9        103.82        112.57        32.04 o                         
  -8   0   9        613.67        648.60        28.43 o                         
  -7   0   9        138.33        126.14        24.64 o                         
  -6   0   9        407.28        427.15        33.51 o                         
  -5   0   9       1061.70       1086.43        43.27 o                         
  -4   0   9       1616.42       1681.41        74.96 o                         
  -3   0   9       1540.65       1563.76        71.07 o                         
  -2   0   9       4546.08       4553.42        78.95 o                         
  -1   0   9       4402.95       4347.50        57.16 o                         
   0   0   9       1418.77       1503.47        30.23 o                         
   1   0   9       3157.77       3319.90        49.19 o                         
   2   0   9       1396.28       1393.90        30.83 o                         
   3   0   9        670.78        661.15        22.86 o                         
   4   0   9        273.98        316.76        18.50 o                         
   5   0   9        638.97        680.68        24.58 o                         
   6   0   9        389.47        412.87        23.12 o                         
   7   0   9         70.60        102.38        29.05 o                         
  -8   1   9        302.80        282.80        24.00 o                         
  -7   1   9        544.54        616.83        25.14 o                         
  -6   1   9        827.05        812.85        27.21 o                         
  -5   1   9       1847.49       1903.45        79.76 o                         
  -4   1   9       1934.64       2046.43        42.15 o                         
  -3   1   9       3144.03       3152.43       124.88 o                         
  -2   1   9       1550.85       1475.49        37.06 o                         
  -1   1   9       2124.80       2181.64        36.12 o                         
   0   1   9        966.17        951.27        23.97 o                         
   1   1   9       1154.56       1191.88        49.88 o                         
   2   1   9       1444.47       1409.06        31.38 o                         
   3   1   9        819.90        867.44        25.85 o                         
   4   1   9        468.28        555.04        23.66 o                         
   5   1   9        893.18        943.44        44.76 o                         
   6   1   9        273.74        314.55        21.53 o                         
   7   1   9        152.98        184.61        35.50 o                         
  -8   2   9        598.20        658.23        60.39 o                         
  -7   2   9        625.50        613.18        44.51 o                         
  -6   2   9        665.11        729.29        25.08 o                         
  -5   2   9       1649.11       1694.61        78.78 o                         
  -4   2   9        478.76        476.55        22.18 o                         
  -3   2   9        545.35        560.57        24.19 o                         
  -2   2   9       2048.79       2101.81        56.97 o                         
  -1   2   9       1756.92       1772.25        43.69 o                         
   0   2   9       1199.79       1196.70        27.46 o                         
   1   2   9       2022.93       2021.97        37.61 o                         
   2   2   9       1870.79       1865.62        49.03 o                         
   3   2   9        750.09        757.09        24.87 o                         
   4   2   9        601.86        647.00        40.72 o                         
   5   2   9        639.20        704.74        42.51 o                         
   6   2   9        164.97        149.49        27.25 o                         
  -8   3   9        404.18        413.13        27.44 o                         
  -7   3   9        134.27        157.27        14.01 o                         
  -6   3   9        281.23        310.84        34.30 o                         
  -5   3   9        512.50        552.53        23.26 o                         
  -4   3   9       1460.39       1472.25        35.13 o                         
  -3   3   9       1117.79       1213.62        73.50 o                         
  -2   3   9       2146.08       2190.35        90.03 o                         
  -1   3   9       2629.85       2601.98        84.28 o                         
   0   3   9       1185.76       1105.32        35.17 o                         
   1   3   9       1934.44       1880.10        37.48 o                         
   2   3   9       1021.50        968.60        28.29 o                         
   3   3   9        244.85        264.30        19.01 o                         
   4   3   9        475.84        453.87        24.67 o                         
   5   3   9        307.60        302.81        19.37 o                         
  -8   4   9        285.16        378.75       138.00 o                         
  -7   4   9        216.45        218.91        47.30 o                         
  -6   4   9        519.22        507.64        24.98 o                         
  -5   4   9       1742.41       1699.09        36.10 o                         
  -4   4   9        983.08       1044.03        35.57 o                         
  -3   4   9       1404.13       1371.59        61.20 o                         
  -2   4   9       1757.13       1702.02        41.00 o                         
  -1   4   9        705.24        730.14        33.34 o                         
   0   4   9       1062.76       1042.91        47.72 o                         
   1   4   9        603.95        556.56        70.96 o                         
   2   4   9        519.74        463.81        23.04 o                         
   3   4   9        345.00        320.38        25.15 o                         
   4   4   9        304.89        308.37        19.65 o                         
  -8   5   9        308.72        231.17       119.02 o                         
  -7   5   9        374.07        393.79        26.58 o                         
  -6   5   9        636.47        657.76        22.23 o                         
  -5   5   9        847.98        791.79        32.36 o                         
  -4   5   9        233.45        231.48        18.14 o                         
  -3   5   9        609.51        636.90        26.99 o                         
  -2   5   9        854.60        932.73        64.25 o                         
  -1   5   9        730.19        722.61        48.92 o                         
   0   5   9        332.81        306.69        25.61 o                         
   1   5   9        813.88        911.22        40.27 o                         
   2   5   9        641.79        640.78        31.46 o                         
   3   5   9        318.58        377.44        42.83 o                         
  -8   6   9        189.21        251.98       121.45 o                         
  -7   6   9        103.46        106.03        88.75 o                         
  -6   6   9        251.07        232.97        16.59 o                         
  -5   6   9        265.35        294.29        19.41 o                         
  -4   6   9        459.58        413.03        57.19 o                         
  -3   6   9        401.81        402.85        24.85 o                         
  -2   6   9        787.61        834.19        33.74 o                         
  -1   6   9        743.59        829.61        58.34 o                         
   0   6   9        684.35        662.52        36.52 o                         
   1   6   9        641.52        650.63        32.25 o                         
   2   6   9        381.59        375.39        33.10 o                         
  -7   7   9        112.85        134.13        91.40 o                         
  -6   7   9        323.25        321.58        28.94 o                         
  -5   7   9        471.25        518.73        89.56 o                         
  -4   7   9        358.69        357.86        23.54 o                         
  -3   7   9        572.10        541.26        23.71 o                         
  -2   7   9        757.08        746.89        27.94 o                         
  -1   7   9        360.14        330.10        28.47 o                         
   0   7   9        308.40        321.55        30.62 o                         
   1   7   9        271.77        229.84        40.57 o                         
  -5   8   9        261.64        275.90        31.42 o                         
  -4   8   9        189.20        243.27        31.27 o                         
  -3   8   9        270.80        286.03        36.04 o                         
  -2   8   9        343.87        303.50        38.45 o                         
   2  -9  10        164.74        191.52        43.86 o                         
   3  -9  10        600.73        580.13        57.83 o                         
   4  -9  10        391.13        461.01        51.89 o                         
  -1  -8  10        467.45        522.01        34.85 o                         
   0  -8  10        681.33        645.99        29.69 o                         
   1  -8  10        391.29        404.74        34.50 o                         
   2  -8  10        951.62        974.31        32.17 o                         
   3  -8  10       1081.84       1053.28        41.55 o                         
   4  -8  10        840.52        808.80        57.58 o                         
   5  -8  10        482.65        438.10        44.68 o                         
   6  -8  10        461.72        439.49        46.02 o                         
  -2  -7  10        546.68        619.11        36.86 o                         
  -1  -7  10       1201.57       1180.26        35.23 o                         
   0  -7  10       1520.27       1545.26        39.20 o                         
   1  -7  10        649.20        720.21        31.83 o                         
   2  -7  10       1496.20       1592.01        59.40 o                         
   3  -7  10       1085.90       1090.24        62.79 o                         
   4  -7  10        397.02        387.15        28.62 o                         
   5  -7  10        361.18        331.20        40.61 o                         
   6  -7  10        575.28        783.16       172.26 o                         
   7  -7  10        207.46        176.01        33.78 o                         
  -4  -6  10        628.65        579.12        37.73 o                         
  -3  -6  10        675.62        617.11        37.07 o                         
  -2  -6  10        884.85        865.28        51.44 o                         
  -1  -6  10       1241.60       1205.50        34.54 o                         
   0  -6  10       1019.94       1042.21        30.54 o                         
   1  -6  10        584.93        577.88        24.14 o                         
   2  -6  10        853.97        883.06        28.10 o                         
   3  -6  10        964.39        968.45        29.46 o                         
   4  -6  10        570.41        568.53        24.22 o                         
   5  -6  10        611.61        614.68        32.58 o                         
   6  -6  10        912.42        800.51        49.42 o                         
   7  -6  10        366.77        358.76       109.10 o                         
  -5  -5  10        571.93        578.24        37.35 o                         
  -4  -5  10        577.57        604.93        56.75 o                         
  -3  -5  10        368.41        327.85        59.48 o                         
  -2  -5  10        463.09        407.36        39.47 o                         
  -1  -5  10        871.77        835.14        26.53 o                         
   0  -5  10        766.11        735.45        25.77 o                         
   1  -5  10        767.21        747.49        25.34 o                         
   2  -5  10       2326.71       2267.34        47.53 o                         
   3  -5  10       1587.43       1537.14        36.78 o                         
   4  -5  10       1167.07       1171.94        31.80 o                         
   5  -5  10        753.35        827.92        33.62 o                         
   6  -5  10       1080.50       1005.82        53.98 o                         
   7  -5  10        283.87        254.09        38.00 o                         
  -5  -4  10        169.88        160.93        22.11 o                         
  -4  -4  10        322.03        366.01        35.53 o                         
  -3  -4  10        269.29        273.62        61.09 o                         
  -2  -4  10        951.08        958.93        35.82 o                         
  -1  -4  10       2260.46       2191.74        41.14 o                         
   0  -4  10       1787.51       1757.08        46.78 o                         
   1  -4  10       1464.21       1426.30        32.66 o                         
   2  -4  10       2595.14       2561.57        48.73 o                         
   3  -4  10       2327.29       2369.59        43.79 o                         
   4  -4  10        181.57        169.46        15.35 o                         
   5  -4  10       1595.46       1570.82        34.93 o                         
   6  -4  10        545.80        537.83        41.23 o                         
   7  -4  10        151.19        124.58        29.59 o                         
  -6  -3  10        132.99        146.31        21.86 o                         
  -5  -3  10        344.35        358.55        27.01 o                         
  -4  -3  10       1325.47       1330.86        58.18 o                         
  -3  -3  10        857.39        786.69        59.52 o                         
  -2  -3  10       1774.06       1689.59        44.97 o                         
  -1  -3  10       1994.82       1987.34        38.03 o                         
   0  -3  10       1288.71       1268.31        29.97 o                         
   1  -3  10       1504.37       1558.98        33.78 o                         
   2  -3  10       1733.40       1775.92        36.50 o                         
   3  -3  10        688.53        719.52        24.53 o                         
   4  -3  10       1016.44       1052.95        42.88 o                         
   5  -3  10        879.42        850.48        52.28 o                         
   6  -3  10        662.66        715.21        74.93 o                         
   7  -3  10        309.90        341.86        41.24 o                         
  -7  -2  10        371.67        401.56        40.96 o                         
  -6  -2  10        324.53        348.70        64.86 o                         
  -5  -2  10       1025.59       1038.17        35.97 o                         
  -4  -2  10        817.03        822.92        32.40 o                         
  -3  -2  10        574.88        542.57        43.37 o                         
  -2  -2  10        658.74        632.33        29.06 o                         
  -1  -2  10       1560.94       1544.31        40.19 o                         
   0  -2  10        543.16        511.05        19.93 o                         
   1  -2  10       1617.58       1691.88        34.91 o                         
   2  -2  10       2147.42       2187.12        40.10 o                         
   3  -2  10       1375.41       1413.00        32.82 o                         
   4  -2  10        845.32        847.23        26.97 o                         
   5  -2  10       1539.58       1569.27        36.30 o                         
   6  -2  10        720.76        707.83        32.42 o                         
   7  -2  10        268.98        210.72        35.92 o                         
  -7  -1  10        268.23        278.52        23.33 o                         
  -6  -1  10        174.55        175.44        19.54 o                         
  -5  -1  10        316.02        333.22        46.64 o                         
  -4  -1  10        347.40        354.97        35.25 o                         
  -3  -1  10        274.18        261.22        42.39 o                         
  -2  -1  10       1463.66       1395.95        39.43 o                         
  -1  -1  10       1417.04       1375.79        29.55 o                         
   0  -1  10       1642.37       1727.39        35.35 o                         
   1  -1  10       1943.48       1974.88        37.82 o                         
   2  -1  10       2449.68       2475.81        44.82 o                         
   3  -1  10       1581.94       1653.88        35.45 o                         
   4  -1  10        995.87        943.55        44.43 o                         
   5  -1  10        894.88        917.23        27.90 o                         
   6  -1  10        573.52        593.23        47.24 o                         
   7  -1  10         90.65         79.26        30.00 o                         
  -8   0  10        224.28        250.37        45.11 o                         
  -7   0  10        104.46         87.95        16.62 o                         
  -6   0  10         67.09         58.75        36.11 o                         
  -5   0  10        855.34        820.45       102.44 o                         
  -4   0  10        561.25        554.86        80.72 o                         
  -3   0  10       1323.45       1302.71        65.73 o                         
  -2   0  10        788.10        790.25        31.12 o                         
  -1   0  10       2906.65       2870.63        45.09 o                         
   0   0  10       1349.36       1335.32        85.79 o                         
   1   0  10       1602.87       1615.16        40.95 o                         
   2   0  10       1492.85       1442.91        32.76 o                         
   3   0  10        843.71        830.71        32.51 o                         
   4   0  10        607.96        637.51        24.49 o                         
   5   0  10        801.72        847.61        29.00 o                         
   6   0  10        248.86        228.03        24.54 o                         
   7   0  10        271.96        252.78        38.31 o                         
  -8   1  10        299.85        308.79        34.36 o                         
  -7   1  10        261.94        236.76        19.64 o                         
  -6   1  10        428.23        406.98        23.24 o                         
  -5   1  10        940.71        956.27        31.22 o                         
  -4   1  10       1025.48       1017.88        68.56 o                         
  -3   1  10        179.09        189.64        18.91 o                         
  -2   1  10       1729.64       1790.98        67.56 o                         
  -1   1  10       1192.25       1141.41        49.92 o                         
   0   1  10        386.02        402.25        18.55 o                         
   1   1  10       1083.22       1088.56        28.43 o                         
   2   1  10       1509.92       1459.38        33.62 o                         
   3   1  10        506.47        542.11        25.33 o                         
   4   1  10        724.20        739.37        31.93 o                         
   5   1  10        942.78        909.53        45.75 o                         
   6   1  10        384.89        403.00        30.72 o                         
  -8   2  10        412.50        434.28        22.95 o                         
  -7   2  10        176.33        195.35        17.57 o                         
  -6   2  10        264.61        320.51        55.94 o                         
  -5   2  10        584.13        644.68        48.07 o                         
  -4   2  10        157.23        146.25        28.14 o                         
  -3   2  10        376.69        364.06        23.14 o                         
  -2   2  10        854.13        834.49        31.89 o                         
  -1   2  10        596.60        628.10        28.95 o                         
   0   2  10        756.91        809.95        33.32 o                         
   1   2  10       1332.47       1323.23        31.53 o                         
   2   2  10       1469.56       1420.38        33.75 o                         
   3   2  10        861.75        873.82        36.14 o                         
   4   2  10        741.15        749.66        28.09 o                         
   5   2  10        519.12        521.50        26.95 o                         
  -8   3  10        269.89        344.38        66.52 o                         
  -7   3  10         61.50         68.75        23.42 o                         
  -6   3  10        193.33        182.62        16.62 o                         
  -5   3  10        456.89        465.81        99.27 o                         
  -4   3  10        187.33        224.50        22.42 o                         
  -3   3  10        334.43        310.06        21.59 o                         
  -2   3  10       1434.23       1413.11        39.10 o                         
  -1   3  10        906.41        955.27        34.51 o                         
   0   3  10       1037.08       1002.35        43.09 o                         
   1   3  10       1038.82       1096.98        70.80 o                         
   2   3  10        953.62        934.22        29.43 o                         
   3   3  10        281.05        271.22        20.04 o                         
   4   3  10        541.02        530.77        26.47 o                         
   5   3  10        186.30        197.04        17.82 o                         
  -8   4  10         67.66         99.90       112.09 o                         
  -7   4  10        154.41        196.03        44.42 o                         
  -6   4  10        499.95        457.70        21.27 o                         
  -5   4  10        398.65        433.30        58.07 o                         
  -4   4  10        390.59        398.89        29.52 o                         
  -3   4  10        671.40        666.87        37.34 o                         
  -2   4  10        859.04        864.62        47.80 o                         
  -1   4  10        519.36        466.42        29.30 o                         
   0   4  10        253.04        220.36        22.32 o                         
   1   4  10        616.28        585.26        35.75 o                         
   2   4  10        397.70        357.87        30.21 o                         
   3   4  10        290.87        263.79        44.03 o                         
   4   4  10        170.15        199.48        21.91 o                         
  -7   5  10        184.17        217.23        29.12 o                         
  -6   5  10        321.23        330.00        32.90 o                         
  -5   5  10        319.41        326.22        20.43 o                         
  -4   5  10        225.09        221.73        19.39 o                         
  -3   5  10        204.57        177.54        19.16 o                         
  -2   5  10        270.49        255.51        22.13 o                         
  -1   5  10        168.17        157.96        20.55 o                         
   0   5  10        298.51        352.86        31.71 o                         
   1   5  10        668.94        673.36        39.33 o                         
   2   5  10        363.13        364.07        26.47 o                         
   3   5  10        274.90        232.24        23.91 o                         
  -7   6  10         87.19         53.10        97.21 o                         
  -6   6  10        125.90        145.92        32.38 o                         
  -5   6  10        143.41        125.66        16.81 o                         
  -4   6  10         42.33         71.68        15.77 o                         
  -3   6  10        261.16        276.35        22.59 o                         
  -2   6  10        433.92        438.06        55.57 o                         
  -1   6  10        336.24        349.62        28.73 o                         
   0   6  10        392.42        347.31        43.25 o                         
   1   6  10        457.40        480.87        29.63 o                         
  -6   7  10        221.32        262.22        47.79 o                         
  -5   7  10        140.77        139.99        17.75 o                         
  -4   7  10        275.31        276.98        22.53 o                         
  -3   7  10        280.82        275.38        34.43 o                         
  -2   7  10        392.95        407.02        24.54 o                         
  -1   7  10        110.95        102.96        17.78 o                         
   1  -8  11        256.33        253.94        27.77 o                         
   2  -8  11       1017.58       1052.88        34.59 o                         
   3  -8  11        540.54        511.46        35.46 o                         
   4  -8  11        575.50        614.25        57.06 o                         
  -1  -7  11        576.80        578.59        76.39 o                         
   0  -7  11        513.75        499.85        26.73 o                         
   1  -7  11        668.42        640.45        29.32 o                         
   2  -7  11        660.95        693.89        44.14 o                         
   3  -7  11        762.72        801.83        29.21 o                         
   4  -7  11        374.06        434.16        72.66 o                         
   5  -7  11        439.93        478.68        50.59 o                         
   6  -7  11        554.25        568.79       106.14 o                         
  -3  -6  11        426.06        495.36        33.78 o                         
  -2  -6  11        244.13        248.70        37.70 o                         
  -1  -6  11        553.60        581.95        41.78 o                         
   0  -6  11        564.31        540.18        26.33 o                         
   1  -6  11        252.91        235.96        19.13 o                         
   2  -6  11        530.56        543.15        26.18 o                         
   3  -6  11        761.56        755.10        28.44 o                         
   4  -6  11        303.07        311.43        27.59 o                         
   5  -6  11        852.06        857.12        37.08 o                         
   6  -6  11        629.07        619.70        51.06 o                         
  -4  -5  11        231.92        218.69        34.21 o                         
  -3  -5  11        184.86        174.70        23.51 o                         
  -2  -5  11        151.85        159.16        22.67 o                         
  -1  -5  11        524.55        536.05        32.68 o                         
   0  -5  11        236.57        224.16        18.59 o                         
   1  -5  11        596.35        618.56        25.21 o                         
   2  -5  11        891.69        890.79        29.13 o                         
   3  -5  11       1132.46       1112.60        32.56 o                         
   4  -5  11        506.15        489.99        37.28 o                         
   5  -5  11       1304.37       1297.56       175.66 o                         
   6  -5  11        710.06        735.40        57.13 o                         
   7  -5  11        312.22        343.49        44.17 o                         
  -5  -4  11        120.24        126.92        23.42 o                         
  -4  -4  11        527.57        516.90        34.69 o                         
  -3  -4  11        105.40        109.73        19.40 o                         
  -2  -4  11        256.63        242.50        24.55 o                         
  -1  -4  11       1179.11       1137.06        30.63 o                         
   0  -4  11        446.66        465.03        26.10 o                         
   1  -4  11        955.10        911.02        58.94 o                         
   2  -4  11       1535.80       1577.24        36.75 o                         
   3  -4  11        733.11        755.96        26.59 o                         
   4  -4  11        889.18        882.60        28.01 o                         
   5  -4  11        532.67        539.05        29.12 o                         
   6  -4  11        559.46        452.76        45.49 o                         
   7  -4  11        210.26        178.33        35.30 o                         
  -5  -3  11        680.43        675.16        36.36 o                         
  -4  -3  11        373.36        366.23        27.64 o                         
  -3  -3  11        319.31        381.31        26.98 o                         
  -2  -3  11        867.02        855.19        58.78 o                         
  -1  -3  11        772.01        796.03        35.38 o                         
   0  -3  11        943.02        869.84        27.18 o                         
   1  -3  11        246.38        258.15        17.71 o                         
   2  -3  11        927.26        918.25        28.40 o                         
   3  -3  11        668.53        665.66        24.25 o                         
   4  -3  11        362.97        341.54        20.82 o                         
   5  -3  11        699.92        753.91        26.92 o                         
   6  -3  11        748.68        709.21        35.40 o                         
   7  -3  11        299.01        307.81        42.52 o                         
  -6  -2  11        371.80        362.28        35.76 o                         
  -5  -2  11        755.35        771.32        38.73 o                         
  -4  -2  11        357.43        357.62        25.91 o                         
  -3  -2  11        232.95        232.20        21.91 o                         
  -2  -2  11        442.26        429.54        28.21 o                         
  -1  -2  11        626.06        648.06        31.41 o                         
   0  -2  11         64.97         75.52        13.17 o                         
   1  -2  11        569.91        617.32        23.82 o                         
   2  -2  11       1022.17        935.93        27.77 o                         
   3  -2  11        669.27        667.05        25.73 o                         
   4  -2  11        690.11        687.85        29.70 o                         
   5  -2  11       1200.50       1174.10        33.47 o                         
   6  -2  11        601.76        587.75        32.32 o                         
  -7  -1  11        260.75        319.60        25.61 o                         
  -6  -1  11        215.86        193.34        37.87 o                         
  -5  -1  11        396.87        421.45        56.80 o                         
  -4  -1  11        295.50        309.25        24.21 o                         
  -3  -1  11         82.94         75.00        27.48 o                         
  -2  -1  11        236.50        210.75        21.82 o                         
  -1  -1  11        860.47        879.15        50.13 o                         
   0  -1  11        340.87        321.79        18.76 o                         
   1  -1  11       1001.09       1012.27        27.58 o                         
   2  -1  11       1520.49       1575.40        39.90 o                         
   3  -1  11        745.11        725.10        25.91 o                         
   4  -1  11        473.35        495.68        38.27 o                         
   5  -1  11        808.31        764.57        27.96 o                         
   6  -1  11        320.68        344.63        51.45 o                         
  -7   0  11        242.49        227.96        21.74 o                         
  -6   0  11        201.92        195.63        23.07 o                         
  -5   0  11        472.44        504.09        52.30 o                         
  -4   0  11        225.40        215.70        34.18 o                         
  -3   0  11        285.59        274.16        28.30 o                         
  -2   0  11       1707.74       1608.15        67.40 o                         
  -1   0  11        528.06        491.88        29.67 o                         
   0   0  11        516.21        493.93        21.14 o                         
   1   0  11        526.26        511.33        30.79 o                         
   2   0  11       1055.18       1078.74        36.49 o                         
   3   0  11        114.20        124.35        21.58 o                         
   4   0  11        517.82        474.88        24.18 o                         
   5   0  11        509.73        533.72        46.47 o                         
   6   0  11        297.70        319.13        28.00 o                         
  -7   1  11        145.69        142.68        23.39 o                         
  -6   1  11        731.74        753.74        92.29 o                         
  -5   1  11        696.28        676.12        28.84 o                         
  -4   1  11        490.46        558.03        27.70 o                         
  -3   1  11        336.42        342.17        24.70 o                         
  -2   1  11        800.15        835.59        85.13 o                         
  -1   1  11         90.26         92.15        22.11 o                         
   0   1  11        136.24        121.31        18.96 o                         
   1   1  11        621.18        591.79        23.90 o                         
   2   1  11        296.90        286.40        24.65 o                         
   3   1  11        383.03        384.44        22.23 o                         
   4   1  11        541.49        578.77        27.63 o                         
   5   1  11        596.12        585.55        28.61 o                         
  -7   2  11        429.48        453.91        39.98 o                         
  -6   2  11        394.30        421.83        48.97 o                         
  -5   2  11        371.71        407.14        36.70 o                         
  -4   2  11        183.72        177.30        19.60 o                         
  -3   2  11        137.86        135.67        21.95 o                         
  -2   2  11         96.86        101.75        17.86 o                         
  -1   2  11        456.19        488.92        37.63 o                         
   0   2  11        263.31        262.33        24.71 o                         
   1   2  11        640.29        593.61        34.45 o                         
   2   2  11        659.64        642.63        54.51 o                         
   3   2  11        360.90        391.64        23.27 o                         
   4   2  11        397.84        426.17        31.67 o                         
   5   2  11        424.28        393.65        25.54 o                         
  -7   3  11        175.45        166.99        17.61 o                         
  -6   3  11        186.00        181.39        39.45 o                         
  -5   3  11        304.96        288.75        30.58 o                         
  -4   3  11         98.52        100.13        37.52 o                         
  -3   3  11        552.19        541.38        27.57 o                         
  -2   3  11        679.96        622.87        32.52 o                         
  -1   3  11        297.07        296.17        24.14 o                         
   0   3  11        374.10        359.76        28.85 o                         
   1   3  11        531.94        543.45        56.20 o                         
   2   3  11        298.17        300.91        71.33 o                         
   3   3  11        161.96        128.15        24.14 o                         
   4   3  11        229.54        246.75        28.66 o                         
  -7   4  11        198.51        232.45        53.22 o                         
  -6   4  11        474.32        494.23        40.34 o                         
  -5   4  11        518.27        560.94        29.61 o                         
  -4   4  11        531.56        497.09        25.50 o                         
  -3   4  11        192.59        189.00        28.73 o                         
  -2   4  11        426.81        405.76        31.79 o                         
  -1   4  11        192.17        191.19        22.41 o                         
   0   4  11         75.37         59.84        18.04 o                         
   1   4  11        308.00        264.77        34.95 o                         
   2   4  11         98.07        127.33        24.79 o                         
   3   4  11        135.58        132.14        25.88 o                         
  -6   5  11        431.03        455.30        23.27 o                         
  -5   5  11        345.85        338.23        36.45 o                         
  -4   5  11         65.70         55.54        15.64 o                         
  -3   5  11        143.47        139.08        26.92 o                         
  -2   5  11        150.03         98.12        19.23 o                         
  -1   5  11         76.39         73.44        24.15 o                         
   0   5  11        227.17        214.84        45.63 o                         
   1   5  11        139.50        149.79        47.00 o                         
  -5   6  11        133.83        144.76        32.23 o                         
  -4   6  11         69.88         61.14        16.95 o                         
  -3   6  11        301.02        329.51        30.15 o                         
  -2   6  11        179.72        188.22        23.89 o                         
  -1   6  11        160.04        175.36        24.53 o                         
   0   6  11        160.90        147.52        24.55 o                         
   0  -7  12        333.45        348.83        30.48 o                         
   1  -7  12        249.87        214.11        20.71 o                         
   2  -7  12        453.38        470.61        26.91 o                         
   3  -7  12        344.13        404.48        32.07 o                         
   4  -7  12        144.66        155.18        24.18 o                         
  -2  -6  12        659.39        669.93        39.11 o                         
  -1  -6  12        463.78        504.64        34.69 o                         
   0  -6  12        145.46        195.08        24.60 o                         
   1  -6  12         79.14        109.97        20.13 o                         
   2  -6  12        440.29        507.83        29.22 o                         
   3  -6  12        170.90        203.58        20.02 o                         
   4  -6  12        167.38        154.42        22.91 o                         
   5  -6  12        436.54        487.66        49.91 o                         
  -3  -5  12        179.25        179.79        28.15 o                         
  -2  -5  12        228.67        204.09        26.30 o                         
  -1  -5  12        269.36        276.39        26.67 o                         
   0  -5  12        144.62        177.41        17.85 o                         
   1  -5  12        200.85        215.30        18.95 o                         
   2  -5  12        557.85        599.14        28.43 o                         
   3  -5  12        503.19        467.61        31.78 o                         
   4  -5  12        314.60        319.63        21.74 o                         
   5  -5  12        504.12        495.20        62.16 o                         
   6  -5  12        434.05        486.64        49.77 o                         
  -4  -4  12        183.41        176.92        26.53 o                         
  -3  -4  12        222.38        210.63        25.68 o                         
  -2  -4  12        475.55        458.54        54.64 o                         
  -1  -4  12        652.75        615.59        41.97 o                         
   0  -4  12        423.67        371.25        22.35 o                         
   1  -4  12        487.75        500.86        47.39 o                         
   2  -4  12        782.29        781.99        32.05 o                         
   3  -4  12        215.97        198.16        18.86 o                         
   4  -4  12        269.19        265.99        31.74 o                         
   5  -4  12        254.47        258.43        25.71 o                         
   6  -4  12        440.71        389.89        45.13 o                         
  -5  -3  12        446.24        397.36        31.22 o                         
  -4  -3  12        714.44        693.72        35.56 o                         
  -3  -3  12        698.32        637.02        33.16 o                         
  -2  -3  12        878.52        808.59        54.54 o                         
  -1  -3  12        624.16        687.31        34.66 o                         
   0  -3  12        155.37        120.19        25.79 o                         
   1  -3  12        258.68        260.71        19.58 o                         
   2  -3  12        503.82        521.66        60.24 o                         
   3  -3  12        124.08        124.89        15.94 o                         
   4  -3  12         71.20         75.12        14.97 o                         
   5  -3  12        855.56        841.91        39.94 o                         
   6  -3  12        135.06        148.96        22.47 o                         
  -5  -2  12        835.64        829.76        67.70 o                         
  -4  -2  12        844.47        855.26        36.11 o                         
  -3  -2  12        208.29        153.61        33.22 o                         
  -2  -2  12        523.80        557.65        33.59 o                         
  -1  -2  12        221.63        214.38        23.90 o                         
   0  -2  12        166.86        190.30        33.62 o                         
   1  -2  12        291.21        322.62        20.64 o                         
   2  -2  12        409.28        421.01        23.24 o                         
   3  -2  12        228.54        201.87        18.36 o                         
   4  -2  12        483.76        473.21        27.60 o                         
   5  -2  12        365.61        412.28        24.81 o                         
   6  -2  12        293.25        276.50        27.65 o                         
  -6  -1  12        386.99        425.96        29.37 o                         
  -5  -1  12        599.19        610.29        54.63 o                         
  -4  -1  12        273.56        253.95        40.10 o                         
  -3  -1  12        292.73        322.54        26.05 o                         
  -2  -1  12        584.96        585.25        33.69 o                         
  -1  -1  12        622.26        517.20        44.39 o                         
   0  -1  12        250.96        228.48        24.14 o                         
   1  -1  12        758.05        716.95        34.86 o                         
   2  -1  12        459.03        481.49        23.99 o                         
   3  -1  12        211.68        224.75        26.05 o                         
   4  -1  12        293.80        308.83        28.27 o                         
   5  -1  12        388.38        361.23        23.52 o                         
  -6   0  12        431.11        399.48        39.03 o                         
  -5   0  12        707.55        719.30        76.78 o                         
  -4   0  12        800.83        784.87        46.44 o                         
  -3   0  12        653.50        602.29        75.73 o                         
  -2   0  12       1070.37       1105.91        43.58 o                         
  -1   0  12        367.81        325.83        27.48 o                         
   0   0  12        472.84        421.32        39.09 o                         
   1   0  12        324.03        276.44        26.21 o                         
   2   0  12        279.15        275.52        41.90 o                         
   3   0  12        107.32         94.34        16.06 o                         
   4   0  12        170.95        171.19        17.97 o                         
   5   0  12        221.10        219.48        20.89 o                         
  -6   1  12        757.94        734.15        76.94 o                         
  -5   1  12       1211.17       1250.11        40.14 o                         
  -4   1  12        496.39        486.12        32.58 o                         
  -3   1  12        667.42        626.92        30.87 o                         
  -2   1  12        304.87        313.84        65.03 o                         
  -1   1  12        649.79        678.93        53.77 o                         
   0   1  12         55.58         65.89        18.79 o                         
   1   1  12        231.43        269.06        68.79 o                         
   2   1  12        219.42        241.74        25.76 o                         
   3   1  12        177.13        176.87        18.44 o                         
   4   1  12        194.68        175.69        19.02 o                         
  -6   2  12        552.19        522.19        73.17 o                         
  -5   2  12        625.11        648.12        30.78 o                         
  -4   2  12        322.18        353.49        54.03 o                         
  -3   2  12        203.35        205.76        22.62 o                         
  -2   2  12        818.10        759.95        41.08 o                         
  -1   2  12        172.39        172.09        21.33 o                         
   0   2  12        167.99        154.33        27.26 o                         
   1   2  12        547.87        506.15        34.64 o                         
   2   2  12        280.80        292.83        28.84 o                         
   3   2  12        124.09        106.97        32.09 o                         
   4   2  12        268.59        246.56        28.67 o                         
  -6   3  12        488.57        515.95        43.47 o                         
  -5   3  12        556.97        557.94        38.02 o                         
  -4   3  12        334.00        327.87        24.57 o                         
  -3   3  12        629.12        581.83        30.95 o                         
  -2   3  12        548.98        527.15        43.22 o                         
  -1   3  12        379.75        340.56        27.38 o                         
   0   3  12        335.01        308.85        26.90 o                         
   1   3  12        329.67        262.47        28.91 o                         
   2   3  12        145.39         78.21        53.33 o                         
   3   3  12         85.32         67.95        22.19 o                         
  -6   4  12        659.12        666.76        28.89 o                         
  -5   4  12        643.68        638.71        28.67 o                         
  -4   4  12        362.43        409.65        26.41 o                         
  -3   4  12        597.26        645.05        40.72 o                         
  -2   4  12        544.92        445.74        29.33 o                         
  -1   4  12        117.86        114.50        24.66 o                         
   0   4  12        161.97        172.54        23.84 o                         
   1   4  12        118.31        111.25        23.94 o                         
  -5   5  12        291.45        308.26        44.45 o                         
  -4   5  12        286.80        274.50        46.80 o                         
  -3   5  12        295.68        279.37        24.73 o                         
  -2   5  12        175.68        166.90        21.90 o                         
  -1   5  12        109.06         81.38        20.88 o                         
   0   5  12        119.19        109.96        24.33 o                         
   0  -6  13        311.70        244.22        28.11 o                         
   1  -6  13        282.98        280.13        23.03 o                         
   2  -6  13        237.43        254.20        22.51 o                         
   3  -6  13        184.20        189.55        20.29 o                         
  -2  -5  13        362.07        345.82        34.45 o                         
  -1  -5  13        573.19        547.54        36.14 o                         
   0  -5  13        348.82        382.41        34.23 o                         
   1  -5  13        246.27        247.51        21.18 o                         
   2  -5  13        613.60        674.06        31.14 o                         
   3  -5  13        312.42        319.77        23.51 o                         
   4  -5  13        189.66        184.42        24.48 o                         
  -3  -4  13        562.04        590.61        45.94 o                         
  -2  -4  13        653.97        627.18        37.29 o                         
  -1  -4  13        902.40        936.22        72.67 o                         
   0  -4  13        527.04        431.01        32.58 o                         
   1  -4  13        671.39        671.29        29.49 o                         
   2  -4  13        512.33        501.50        26.90 o                         
   3  -4  13        306.75        281.20        21.20 o                         
   4  -4  13        119.19        126.58        26.79 o                         
  -4  -3  13        985.39        988.04        58.73 o                         
  -3  -3  13        427.31        384.80        30.54 o                         
  -2  -3  13       1154.30       1102.09        43.38 o                         
  -1  -3  13       1105.91       1109.21        43.20 o                         
   0  -3  13        300.89        320.81        42.67 o                         
   1  -3  13        628.38        662.04        38.43 o                         
   2  -3  13        305.21        318.47        22.69 o                         
   3  -3  13        127.87        116.42        16.95 o                         
   4  -3  13        224.21        186.84        19.55 o                         
   5  -3  13        151.00        144.24        25.49 o                         
  -4  -2  13        513.97        505.23        43.83 o                         
  -3  -2  13        674.03        615.84        35.72 o                         
  -2  -2  13        910.94        829.23        53.41 o                         
  -1  -2  13        516.98        568.12        46.94 o                         
   0  -2  13        417.53        400.27        31.61 o                         
   1  -2  13        256.83        265.58        26.91 o                         
   2  -2  13        705.93        731.48        55.67 o                         
   3  -2  13        228.20        259.26        20.69 o                         
   4  -2  13        204.99        169.26        20.17 o                         
  -5  -1  13        593.58        576.91        34.13 o                         
  -4  -1  13        397.48        328.13        36.42 o                         
  -3  -1  13        668.46        632.85        36.21 o                         
  -2  -1  13        894.17        855.66        38.11 o                         
  -1  -1  13        740.22        710.58        38.04 o                         
   0  -1  13        490.04        464.74        73.56 o                         
   1  -1  13        969.34        969.85        40.39 o                         
   2  -1  13        528.04        554.11        35.21 o                         
   3  -1  13        237.07        235.64        33.49 o                         
   4  -1  13        226.27        239.39        22.47 o                         
  -5   0  13        741.75        720.76        36.26 o                         
  -4   0  13        636.18        622.40        35.01 o                         
  -3   0  13        793.04        749.19        37.31 o                         
  -2   0  13       1283.08       1306.41        62.08 o                         
  -1   0  13       1190.63       1144.22        61.30 o                         
   0   0  13        350.86        391.39        30.68 o                         
   1   0  13        715.14        685.35        39.11 o                         
   2   0  13        301.44        288.91        29.05 o                         
   3   0  13        109.84         95.82        22.59 o                         
   4   0  13        123.18        127.69        18.78 o                         
  -5   1  13        938.76        994.19        38.01 o                         
  -4   1  13        633.01        724.14        83.08 o                         
  -3   1  13        944.12        886.82        37.13 o                         
  -2   1  13        978.32        965.44        39.16 o                         
  -1   1  13        259.19        226.94        26.22 o                         
   0   1  13        381.99        317.90        29.59 o                         
   1   1  13        427.18        406.47        32.88 o                         
   2   1  13        333.95        288.42        31.41 o                         
   3   1  13         73.20         51.10        40.70 o                         
  -5   2  13        375.45        356.13        26.83 o                         
  -4   2  13        404.77        453.83        30.01 o                         
  -3   2  13        525.84        500.37        61.40 o                         
  -2   2  13        662.27        628.89        41.82 o                         
  -1   2  13        268.47        220.21        25.61 o                         
   0   2  13        703.96        641.98        38.72 o                         
   1   2  13        524.28        508.14        36.24 o                         
   2   2  13        240.49        191.21        28.10 o                         
  -5   3  13        393.47        398.67        27.35 o                         
  -4   3  13        465.05        391.50        43.00 o                         
  -3   3  13        604.24        652.14        37.63 o                         
  -2   3  13        763.70        758.84        35.89 o                         
  -1   3  13        724.10        682.43        43.23 o                         
   0   3  13        333.01        331.96        67.40 o                         
   1   3  13        412.46        395.09        67.04 o                         
  -4   4  13        460.00        410.16        71.44 o                         
  -3   4  13        721.02        723.77        33.42 o                         
  -2   4  13        354.17        359.50        35.81 o                         
  -1   4  13        256.76        258.41        32.43 o                         
  -1  -4  14        794.10        715.54        39.87 o                         
   0  -4  14        657.07        602.39        47.44 o                         
   1  -4  14        838.20        835.47        43.77 o                         
   2  -4  14        766.80        832.67        63.22 o                         
  -2  -3  14        938.26        906.73        41.77 o                         
  -1  -3  14        748.07        728.89        98.36 o                         
   0  -3  14        522.05        571.79        38.84 o                         
   1  -3  14        622.17        678.53       105.89 o                         
   2  -3  14        551.15        612.80        52.97 o                         
   3  -3  14        224.47        266.58        22.49 o                         
  -3  -2  14        449.46        415.98        33.00 o                         
  -2  -2  14        494.80        557.45        50.22 o                         
  -1  -2  14        515.56        491.42        36.08 o                         
   0  -2  14        430.33        455.11        35.29 o                         
   1  -2  14        824.59        786.72        40.50 o                         
   2  -2  14        617.67        601.90        56.40 o                         
   3  -2  14        286.63        316.19        60.45 o                         
  -3  -1  14        276.97        270.59        33.42 o                         
  -2  -1  14        864.85        840.52        93.32 o                         
  -1  -1  14        620.41        569.07        38.70 o                         
   0  -1  14        797.86        754.87        43.86 o                         
   1  -1  14        828.05        852.04        82.37 o                         
   2  -1  14        650.82        632.95        40.00 o                         
   3  -1  14        348.12        363.33        32.41 o                         
  -3   0  14        703.15        657.25        74.67 o                         
  -2   0  14        880.97        881.37        40.14 o                         
  -1   0  14        657.94        616.02        39.28 o                         
   0   0  14        536.28        521.28        37.09 o                         
   1   0  14        757.32        719.26        84.33 o                         
   2   0  14        317.88        370.31        88.08 o                         
  -3   1  14        356.03        358.35        29.86 o                         
  -2   1  14        580.50        503.09        34.73 o                         
  -1   1  14        305.41        330.63        44.72 o                         
   0   1  14        582.95        559.16        38.56 o                         
   1   1  14        347.14        349.46        32.77 o                         
  -3   2  14        358.23        384.28        30.68 o                         
  -2   2  14        338.74        417.42        34.04 o                         
  -1   2  14        579.38        479.01        53.12 o                         
   0   2  14        263.08        292.86        30.24 o                         
                                                                                
